# Supplementary material for: Genetic variability in COVID-19-related genes in the Brazilian population
Source: Hum Genome Var. 2021 Apr 2;8:15. doi: 10.1038/s41439-021-00146-w (PMC8017521; doi:10.1038/s41439-021-00146-w)
Supplement: Supplementary file 2 — Supplementary data 1. [file 41439_2021_146_MOESM2_ESM.xlsx]

## Sheet: Variants in candidate genes
Chromosome	Position_GRCh37_hg19	Ref	Alt	Gene	Transcript_Detail	Function	Brazil_AF	Campinas_AF	Barretos_AF	RibeiraoPreto_AF	BeloHorizonte_AF	ABraOM_AF	BIPMed_AF	gnomAD_All_AF	gnomAD_AFR_AF	gnomAD_SAS_AF	gnomAD_AMR_AF	gnomAD_EAS_AF	gnomAD_NFE_AF	gnomAD_FIN_AF	gnomAD_ASJ_AF	gnomAD_OTH_AF	1KGP_ALL_AF	1KGP_EUR_AF	1KGP_AFR_AF	1KGP_AMR_AF	1KGP_EAS_AF	1KGP_SAS_AF
2	191834030	T	C	STAT1	NM_007315:c.*1399A>G	UTR3	0.0112613	0	0	0	0	0.0675676	0	0	0	0	0	0	0	0	0	0	0.0433307	0	0.1536	0.0202	0	0
2	191834145	G	A	STAT1	NM_007315:c.*1284C>T	UTR3	0.00225225	0	0	0	0	0.0135135	0	0	0	0	0	0	0	0	0	0	0	0	0	0	0	0
2	191834894	G	A	STAT1	NM_007315:c.*535C>T	UTR3	0.0166667	0	0.1	0	0	0	0	0	0	0	0	0	0	0	0	0	0.0107827	0.008	0.0287	0.0115	0	0
2	191834948	C	A	STAT1	NM_007315:c.*481G>T	UTR3	0.0416667	0.25	0	0	0	0	0	0	0	0	0	0	0	0	0	0	0	0	0	0	0	0
2	191835275	A	G	STAT1	NM_007315:c.*154T>C	UTR3	0.0153624	0	0.0166667	0.0357143	0.0166667	0.00985222	0.0132743	0	0	0	0	0	0	0	0	0	0.00379393	0.0149	0	0.0029	0	0.002
2	191835292	A	G	STAT1	NM_007315:c.*137T>C	UTR3	0.000368732	0	0	0	0	0	0.00221239	0	0	0	0	0	0	0	0	0	0.000199681	0.001	0	0	0	0
2	191835308	G	A	STAT1	NM_007315:c.*121C>T	UTR3	0.000136836	0	0	0	0	0.000821018	0	0	0	0	0	0	0	0	0	0	0	0	0	0	0	0
2	191835376	A	G	STAT1	NM_007315:c.*53T>C	UTR3	0.000505568	0	0	0	0	0.000821018	0.00221239	0	0	0	0	0	0	0	0	0	0	0	0	0	0	0
2	191835532	A	G	STAT1	NA	intronic	0.00595238	0	0	0.0357143	0	0	0	0	0	0	0	0	0	0	0	0	0	0	0	0	0	0
2	191835551	C	T	STAT1	NA	intronic	0.000136836	0	0	0	0	0.000821018	0	0	0	0	0	0	0	0	0	0	0	0	0	0	0	0
2	191835596	T	G	STAT1	NA	intronic	0.432081	0.35	0.466667	0.3125	0.58	0.443069	0.440252	0	0	0	0	0	0	0	0	0	0.442692	0.4811	0.3449	0.6398	0.3403	0.501
2	191835645	C	T	STAT1	NA	intronic	0.000148809	0	0	0	0	0.000892857	0	0	0	0	0	0	0	0	0	0	0.000399361	0	0	0.0029	0	0
2	191835674	G	A	STAT1	NA	intronic	0.000167	0	0	0	0	0.001002	0	0	0	0	0	0	0	0	0	0	0	0	0	0	0	0
2	191835759	C	A	STAT1	NA	intronic	0.0111111	0.0666667	0	0	0	0	0	0	0	0	0	0	0	0	0	0	0	0	0	0	0	0
2	191835800	G	C	STAT1	NA	intronic	0.00462963	0.0277778	0	0	0	0	0	0	0	0	0	0	0	0	0	0	0	0	0	0	0	0
2	191835843	C	G	STAT1	NA	intronic	0.00185185	0	0	0	0	0	0.0111111	0	0	0	0	0	0	0	0	0	0	0	0	0	0	0
2	191835918	T	C	STAT1	NA	intronic	0.681127	0.714286	0.909091	1	0.727273	0	0.736111	0	0	0	0	0	0	0	0	0	0.831669	0.8907	0.7269	0.9164	0.8552	0.8282
2	191835925	C	A	STAT1	NA	intronic	0.0138889	0.0833333	0	0	0	0	0	0	0	0	0	0	0	0	0	0	0	0	0	0	0	0
2	191836428	CTT	C	STAT1	NA	intronic	0.0166667	0	0	0	0.1	0	0	0	0	0	0	0	0	0	0	0	0	0	0	0	0	0
2	191836553	C	T	STAT1	NA	intronic	0.130556	0	0.25	0	0.333333	0	0.2	0	0	0	0	0	0	0	0	0	0.519968	0.4304	0.6309	0.5058	0.6786	0.3088
2	191836562	C	G	STAT1	NA	intronic	0.113757	0	0.214286	0	0.277778	0	0.190476	0	0	0	0	0	0	0	0	0	0.482228	0.4284	0.5242	0.4914	0.6548	0.2965
2	191836648	A	G	STAT1	NA	intronic	0.0111111	0	0	0	0.0666667	0	0	0	0	0	0	0	0	0	0	0	0	0	0	0	0	0
2	191836671	G	T	STAT1	NA	intronic	0.530449	0.333333	0.75	0.666667	0.875	0	0.557692	0	0	0	0	0	0	0	0	0	0.791933	0.8887	0.587	0.9078	0.8532	0.8241
2	191836690	C	T	STAT1	NA	intronic	0.0353647	0.111111	0	0	0.0588235	0	0.0422535	0	0	0	0	0	0	0	0	0	0.226238	0.2545	0.1309	0.1369	0.4425	0.1667
2	191836761	C	A	STAT1	NA	intronic	0.0119048	0	0.0714286	0	0	0	0	0	0	0	0	0	0	0	0	0	0	0	0	0	0	0
2	191836771	T	C	STAT1	NA	intronic	0.429641	0.4	0.545455	0.4375	0.791667	0	0.403226	0	0	0	0	0	0	0	0	0	0.530751	0.6153	0.5174	0.7363	0.3313	0.5215
2	191836814	G	A	STAT1	NA	intronic	0.0018116	0	0	0	0	0	0.0108696	0	0	0	0	0	0	0	0	0	0	0	0	0	0	0
2	191837132	G	A	STAT1	NA	intronic	0.00757575	0	0.0454545	0	0	0	0	0	0	0	0	0	0	0	0	0	0	0	0	0	0	0
2	191837213	C	T	STAT1	NA	intronic	0.00694445	0	0.0416667	0	0	0	0	0	0	0	0	0	0	0	0	0	0.00638978	0.001	0	0.0043	0	0.0286
2	191837284	A	T	STAT1	NA	intronic	0.0208333	0	0	0	0.125	0	0	0	0	0	0	0	0	0	0	0	0	0	0	0	0	0
2	191837459	C	CT	STAT1	NA	intronic	0.0277778	0	0.166667	0	0	0	0	0	0	0	0	0	0	0	0	0	0	0	0	0	0	0
2	191837539	G	T	STAT1	NA	intronic	0.0238095	0	0	0	0.142857	0	0	0	0	0	0	0	0	0	0	0	0	0	0	0	0	0
2	191837541	G	T	STAT1	NA	intronic	0.0238095	0	0	0	0.142857	0	0	0	0	0	0	0	0	0	0	0	0	0	0	0	0	0
2	191837634	C	T	STAT1	NA	intronic	0.0178572	0	0	0	0	0	0.107143	0	0	0	0	0	0	0	0	0	0.170927	0.1561	0.2731	0.147	0.0784	0.1605
2	191837841	T	C	STAT1	NA	intronic	0.15792	0.5	0.181818	0	0.222222	0	0.0434783	0	0	0	0	0	0	0	0	0	0.413938	0.4105	0.4644	0.2853	0.5238	0.3272
2	191838204	C	T	STAT1	NA	intronic	0.091565	0.4	0	0	0.125	0	0.0243902	0	0	0	0	0	0	0	0	0	0.229633	0.2545	0.1407	0.1383	0.4454	0.1667
2	191838449	G	T	STAT1	NA	intronic	0.0555555	0	0	0.333333	0	0	0	0	0	0	0	0	0	0	0	0	0	0	0	0	0	0
2	191838514	G	A	STAT1	NA	intronic	0.135621	0	0.333333	0	0.333333	0	0.147059	0	0	0	0	0	0	0	0	0	0.413139	0.4105	0.4614	0.2853	0.5238	0.3272
2	191838652	G	T	STAT1	NA	intronic	0.0277778	0.166667	0	0	0	0	0	0	0	0	0	0	0	0	0	0	0	0	0	0	0	0
2	191838659	C	T	STAT1	NA	intronic	0.00490197	0	0	0	0.0294118	0	0	0	0	0	0	0	0	0	0	0	0.0341454	0.002	0.121	0.013	0	0
2	191838936	AG	A	STAT1	NA	intronic	0.566667	1	1	0	1	0	0.4	0	0	0	0	0	0	0	0	0	0	0	0	0	0	0
2	191839066	T	C	STAT1	NA	intronic	0.0416667	0	0	0	0.25	0	0	0	0	0	0	0	0	0	0	0	0	0	0	0	0	0
2	191839459	C	A	STAT1	NA	intronic	0.023443	0.015625	0.05	0.0178571	0.0166667	0.0224913	0.018018	0	0	0	0	0	0	0	0	0	0.0369409	0.0169	0.0166	0.0375	0.0198	0.1022
2	191839464	G	A	STAT1	NA	intronic	0.089606	0.046875	0.1	0.0714286	0.0833333	0.114923	0.121076	0	0	0	0	0	0	0	0	0	0.0694888	0.1362	0.1014	0.0821	0	0.0204
2	191839536	A	G	STAT1	NA	intronic	0.000368732	0	0	0	0	0	0.00221239	0	0	0	0	0	0	0	0	0	0	0	0	0	0	0
2	191839539	C	A	STAT1	NA	intronic	0.000368732	0	0	0	0	0	0.00221239	0.0064	0.0004	0.0268	0.0161	0.0008	0.001	0.0035	9.93e-05	0.0029	0.00658946	0.001	0	0.0043	0	0.0297
2	191839658	A	C	STAT1	NA	synonymous SNV	0.00721739	0	0.0166667	0.0178571	0	0.00656814	0.00221239	0.0011	0.0151	0	0.001	0	2.642e-05	0	0	0.0005	0.00339457	0	0.0121	0.0014	0	0
2	191839856	G	T	STAT1	NA	intronic	0.000143678	0	0	0	0	0.000862069	0	0	0	0	0	0	0	0	0	0	0	0	0	0	0	0
2	191839877	A	C	STAT1	NA	intronic	0.000291375	0	0	0	0	0.00174825	0	0	0	0	0	0	0	0	0	0	0.00259585	0	0.0098	0	0	0
2	191839947	C	T	STAT1	NA	intronic	0.000152625	0	0	0	0	0.000915751	0	0	0	0	0	0	0	0	0	0	0	0	0	0	0	0
2	191839976	C	T	STAT1	NA	intronic	0.209113	0.25	0.2	0.25	0.133333	0.215596	0.205752	0	0	0	0	0	0	0	0	0	0.195288	0.2435	0.1369	0.1354	0.3006	0.1585
2	191840067	A	G	STAT1	NA	intronic	0.000154036	0	0	0	0	0.000924214	0	0	0	0	0	0	0	0	0	0	0	0	0	0	0	0
2	191840352	CT	C	STAT1	NA	UTR3	0.0213446	0.0588235	0	0	0	0.0379939	0.03125	0	0	0	0	0	0	0	0	0	0	0	0	0	0	0
2	191840369	A	T	STAT1	NM_139266:c.*165T>A	UTR3	0.00333334	0	0.0166667	0	0	0.00333333	0	0	0	0	0	0	0	0	0	0	0.0207668	0.001	0	0.0115	0.0575	0.0378
2	191840492	G	C	STAT1	NM_139266:c.*42C>G	UTR3	0.000136836	0	0	0	0	0.000821018	0	0.0003	0.0042	0	0.0003	0	0	0	0	0.0003	0.000798722	0	0.0023	0.0014	0	0
2	191840683	G	A	STAT1	NA	intronic	0.00128843	0	0	0	0	0.00330579	0.00442478	0	0	0	0	0	0	0	0	0	0.0141773	0	0	0.0072	0.0575	0.0082
2	191840694	A	C	STAT1	NA	intronic	0.00260417	0.015625	0	0	0	0	0	0	0	0	0	0	0	0	0	0	0.000199681	0	0.0008	0	0	0
2	191840695	GTTC	G	STAT1	NA	intronic	0.00430556	0	0.0166667	0	0	0.00252951	0.00663717	0	0	0	0	0	0	0	0	0	0	0	0	0	0	0
2	191840709	C	G	STAT1	NA	intronic	0.0490838	0.046875	0.0333333	0.0714286	0.0666667	0.0319516	0.0442478	0	0	0	0	0	0	0	0	0	0.024361	0.0726	0.0015	0.0216	0	0.0327
2	191840778	T	A	STAT1	NA	intronic	0.000368732	0	0	0	0	0	0.00221239	0	0	0	0	0	0	0	0	0	0.00259585	0	0.0098	0	0	0
2	191840784	T	C	STAT1	NA	intronic	0.000375375	0	0	0	0	0	0.00225225	0	0	0	0	0	0	0	0	0	0.00259585	0	0.0083	0.0029	0	0
2	191840790	A	G	STAT1	NA	intronic	0.0134461	0.03125	0	0	0.0166667	0.0214477	0.0113122	0	0	0	0	0	0	0	0	0	0.0211661	0.002	0.0756	0.0058	0	0
2	191840831	T	A	STAT1	NA	intronic	0.000588928	0	0	0	0	0.00353357	0	0	0	0	0	0	0	0	0	0	0	0	0	0	0	0
2	191841003	G	T	STAT1	NA	intronic	0.00595238	0	0.0357143	0	0	0	0	0	0	0	0	0	0	0	0	0	0	0	0	0	0	0
2	191841424	C	T	STAT1	NA	intronic	0.00555555	0	0	0	0.0333333	0	0	0	0	0	0	0	0	0	0	0	0.00399361	0	0.0144	0.0014	0	0
2	191841457	A	C	STAT1	NA	intronic	0.000273673	0	0	0	0	0.00164204	0	0	0	0	0	0	0	0	0	0	0.000199681	0	0.0008	0	0	0
2	191841502	G	A	STAT1	NA	intronic	0.000368732	0	0	0	0	0	0.00221239	0	0	0	0	0	0	0	0	0	0	0	0	0	0	0
2	191841537	C	T	STAT1	NA	intronic	0.000368732	0	0	0	0	0	0.00221239	3.582e-05	6.153e-05	0	2.893e-05	0	4.4e-05	4.623e-05	0	0.0002	0	0	0	0	0	0
2	191841606	T	C	STAT1	NA	synonymous SNV	0.00579246	0.015625	0	0	0.0166667	0.00246305	0	0.0009	0.0129	9.799e-05	0.0002	0	2.638e-05	0	0	0.0007	0.00579073	0	0.0219	0	0	0
2	191841759	G	A	STAT1	NA	intronic	0.209439	0.265625	0.2	0.232143	0.133333	0.21757	0.207965	0.2265	0.1666	0.1792	0.1121	0.4455	0.2439	0.2352	0.244	0.2268	0.226637	0.2505	0.1369	0.1369	0.4365	0.1708
2	191841879	A	G	STAT1	NA	intronic	0.166599	0.166667	0.2	0.134615	0.116667	0.216749	0.164894	0	0	0	0	0	0	0	0	0	0.229034	0.2505	0.1369	0.1383	0.4454	0.1728
2	191841970	A	G	STAT1	NA	intronic	0.000300842	0	0	0	0	0.00180505	0	0	0	0	0	0	0	0	0	0	0	0	0	0	0	0
2	191842326	G	T	STAT1	NA	intronic	0.00213675	0	0	0	0	0	0.0128205	0	0	0	0	0	0	0	0	0	0	0	0	0	0	0
2	191842400	G	T	STAT1	NA	intronic	0.00396825	0	0	0	0	0	0.0238095	0	0	0	0	0	0	0	0	0	0	0	0	0	0	0
2	191842440	G	T	STAT1	NA	intronic	0.00340137	0	0	0	0	0	0.0204082	0	0	0	0	0	0	0	0	0	0.034345	0	0.1271	0.0043	0.001	0
2	191843318	C	A	STAT1	NA	intronic	0.0104167	0.0625	0	0	0	0	0	0	0	0	0	0	0	0	0	0	0	0	0	0	0	0
2	191843445	G	A	STAT1	NA	intronic	0.0765206	0.0192308	0.0833333	0.08	0.0833333	0.11413	0.079096	0	0	0	0	0	0	0	0	0	0.0646965	0.1362	0.084	0.0807	0	0.0204
2	191843522	G	A	STAT1	NA	intronic	0.000411185	0	0	0	0	0.00246711	0	0	0	0	0	0	0	0	0	0	0.000599042	0	0.0023	0	0	0
2	191843551	G	C	STAT1	NA	intronic	0.000136836	0	0	0	0	0.000821018	0	4.044e-06	0	0	0	5.468e-05	0	0	0	0	0	0	0	0	0	0
2	191843583	G	A	STAT1	NA	synonymous SNV	0.000368732	0	0	0	0	0	0.00221239	0.0012	0.0002	0.0024	0.0006	5.448e-05	0.0015	0.0007	0	0.0016	0.000599042	0.001	0.0015	0	0	0
2	191843667	C	T	STAT1	NA	synonymous SNV	0.000136836	0	0	0	0	0.000821018	0	0	0	0	0	0	0	0	0	0	0.000199681	0	0	0	0	0.001
2	191843755	G	A	STAT1	NA	intronic	0.000368732	0	0	0	0	0	0.00221239	0	0	0	0	0	0	0	0	0	0	0	0	0	0	0
2	191843823	G	A	STAT1	NA	intronic	0.000368732	0	0	0	0	0	0.00221239	0	0	0	0	0	0	0	0	0	0	0	0	0	0	0
2	191843830	A	G	STAT1	NA	intronic	0.217296	0.28125	0.216667	0.232143	0.133333	0.22578	0.214602	0	0	0	0	0	0	0	0	0	0.257788	0.2525	0.152	0.1513	0.503	0.229
2	191843850	G	C	STAT1	NA	intronic	0.00277778	0	0	0	0.0166667	0	0	0	0	0	0	0	0	0	0	0	0	0	0	0	0	0
2	191843872	T	C	STAT1	NA	intronic	0.000136836	0	0	0	0	0.000821018	0	0	0	0	0	0	0	0	0	0	0	0	0	0	0	0
2	191843915	G	A	STAT1	NA	intronic	0.000863558	0	0	0	0	0	0.00518135	0	0	0	0	0	0	0	0	0	0	0	0	0	0	0
2	191843916	G	T	STAT1	NA	intronic	0.000138889	0	0	0	0	0.000833333	0	0	0	0	0	0	0	0	0	0	0	0	0	0	0	0
2	191844269	GT	G	STAT1	NA	intronic	0.0195681	0	0	0	0	0.109075	0.00833333	0	0	0	0	0	0	0	0	0	0	0	0	0	0	0
2	191844451	G	A	STAT1	NA	intronic	0.000136836	0	0	0	0	0.000821018	0	3.997e-06	0	0	0	0	8.844e-06	0	0	0	0	0	0	0	0	0
2	191844489	G	C	STAT1	NA	intronic	0.000136836	0	0	0	0	0.000821018	0	0	0	0	0	0	0	0	0	0	0	0	0	0	0	0
2	191844604	C	CA	STAT1	NA	intronic	0.000136836	0	0	0	0	0.000821018	0	2.402e-05	0.0004	0	0	0	0	0	0	0	0	0	0	0	0	0
2	191844745	T	C	STAT1	NA	intronic	0.00931042	0	0	0	0.0208333	0.0273369	0.00769231	0	0	0	0	0	0	0	0	0	0.0413339	0.0179	0.0333	0.0375	0.0198	0.1012
2	191844808	C	A	STAT1	NA	intronic	0.000178443	0	0	0	0	0.00107066	0	0	0	0	0	0	0	0	0	0	0	0	0	0	0	0
2	191844826	T	C	STAT1	NA	intronic	0.00131976	0	0	0	0	0.00791855	0	0	0	0	0	0	0	0	0	0	0.000199681	0.001	0	0	0	0
2	191844891	G	T	STAT1	NA	intronic	0.000237417	0	0	0	0	0.0014245	0	0	0	0	0	0	0	0	0	0	0	0	0	0	0	0
2	191844921	C	A	STAT1	NA	intronic	0.000886525	0	0	0	0	0	0.00531915	0	0	0	0	0	0	0	0	0	0	0	0	0	0	0
2	191844961	A	G	STAT1	NA	intronic	0.00877193	0	0.0526316	0	0	0	0	0	0	0	0	0	0	0	0	0	0	0	0	0	0	0
2	191845083	G	T	STAT1	NA	intronic	0.000141723	0	0	0	0	0.00085034	0	0	0	0	0	0	0	0	0	0	0	0	0	0	0	0
2	191845458	G	A	STAT1	NA	intronic	0.0008743	0	0	0	0	0.000821018	0.00442478	0	0	0	0	0	0	0	0	0	0.00499201	0	0	0	0.0238	0.001
2	191845589	G	A	STAT1	NA	intronic	0.000275028	0	0	0	0	0.00165017	0	0	0	0	0	0	0	0	0	0	0	0	0	0	0	0
2	191845647	T	C	STAT1	NA	intronic	0.0010454	0	0	0	0	0.0062724	0	0	0	0	0	0	0	0	0	0	0.000199681	0	0.0008	0	0	0
2	191845681	G	A	STAT1	NA	intronic	0.0015213	0	0	0	0	0.00912779	0	0	0	0	0	0	0	0	0	0	0.00219649	0.005	0.0015	0.0029	0	0.002
2	191845725	C	G	STAT1	NA	intronic	0.247097	0.166667	0.44	0.307692	0.288462	0	0.279762	0	0	0	0	0	0	0	0	0	0.54393	0.3618	0.5015	0.5706	0.8641	0.4397
2	191845733	C	T	STAT1	NA	intronic	0.00630952	0	0.02	0	0.0178571	0	0	0	0	0	0	0	0	0	0	0	0.00519169	0	0.0182	0.0029	0	0
2	191845785	G	GC	STAT1	NA	intronic	0.266863	0.315789	0.431818	0.285714	0.275	0	0.292857	0	0	0	0	0	0	0	0	0	0.573682	0.4175	0.7073	0.6354	0.7331	0.3456
2	191845926	G	T	STAT1	NA	intronic	0.00925927	0	0	0	0.0555556	0	0	0	0	0	0	0	0	0	0	0	0	0	0	0	0	0
2	191845948	C	A	STAT1	NA	intronic	0.00115741	0	0	0	0	0	0.00694444	0	0	0	0	0	0	0	0	0	0	0	0	0	0	0
2	191845991	C	G	STAT1	NA	intronic	0.0190141	0	0	0	0.1	0	0.0140845	0	0	0	0	0	0	0	0	0	0.142173	0.0378	0.1089	0.366	0.1766	0.1002
2	191846091	C	G	STAT1	NA	intronic	0.5	0	1	0	1	0	1	0	0	0	0	0	0	0	0	0	0.990415	1	0.9637	1	1	1
2	191846137	A	C	STAT1	NA	intronic	0.0645645	0	0	0.333333	0	0	0.0540541	0	0	0	0	0	0	0	0	0	0.0425319	0.1332	0.0076	0.072	0	0.0194
2	191846203	G	A	STAT1	NA	intronic	0.00925927	0	0.0555556	0	0	0	0	0	0	0	0	0	0	0	0	0	0.0133786	0.0258	0.0008	0.0029	0.0347	0.0031
2	191846254	T	C	STAT1	NA	intronic	0.0185185	0	0.111111	0	0	0	0	0	0	0	0	0	0	0	0	0	0	0	0	0	0	0
2	191846258	A	G	STAT1	NA	intronic	0.00694445	0	0	0	0	0	0.0416667	0	0	0	0	0	0	0	0	0	0	0	0	0	0	0
2	191846638	T	A	STAT1	NA	intronic	0.0166667	0	0.1	0	0	0	0	0	0	0	0	0	0	0	0	0	0	0	0	0	0	0
2	191846899	G	GA	STAT1	NA	intronic	0.00175438	0	0	0	0	0.0105263	0	0	0	0	0	0	0	0	0	0	0.0255591	0.007	0	0.0187	0.0665	0.0419
2	191847007	C	T	STAT1	NA	intronic	0.000136836	0	0	0	0	0.000821018	0	0	0	0	0	0	0	0	0	0	0.000399361	0	0.0015	0	0	0
2	191847377	G	A	STAT1	NA	intronic	0.000136836	0	0	0	0	0.000821018	0	0	0	0	0	0	0	0	0	0	0	0	0	0	0	0
2	191847483	G	T	STAT1	NA	intronic	0.000279173	0	0	0	0	0.00167504	0	0	0	0	0	0	0	0	0	0	0	0	0	0	0	0
2	191847537	G	C	STAT1	NA	intronic	0.000157828	0	0	0	0	0.00094697	0	0	0	0	0	0	0	0	0	0	0	0	0	0	0	0
2	191847922	C	A	STAT1	NA	intronic	0.0119048	0	0	0	0.0714286	0	0	0	0	0	0	0	0	0	0	0	0	0	0	0	0	0
2	191848093	T	G	STAT1	NA	intronic	0.000775193	0	0	0	0	0.00465116	0	0	0	0	0	0	0	0	0	0	0	0	0	0	0	0
2	191848135	A	G	STAT1	NA	intronic	0.00507246	0	0	0	0	0.0217391	0.00869565	0	0	0	0	0	0	0	0	0	0.0315495	0.002	0.1135	0.0086	0	0
2	191848206	A	G	STAT1	NA	intronic	0.000891265	0	0	0	0	0.00534759	0	0	0	0	0	0	0	0	0	0	0.00319489	0.0099	0.0023	0.0029	0	0.001
2	191848215	A	G	STAT1	NA	intronic	0.00277778	0	0	0	0.0166667	0	0	0	0	0	0	0	0	0	0	0	0	0	0	0	0	0
2	191848220	C	T	STAT1	NA	intronic	0.000286862	0	0	0	0	0.00172117	0	0	0	0	0	0	0	0	0	0	0	0	0	0	0	0
2	191848282	G	A	STAT1	NA	intronic	0.000375375	0	0	0	0	0	0.00225225	0	0	0	0	0	0	0	0	0	0	0	0	0	0	0
2	191848286	T	C	STAT1	NA	intronic	0.0504463	0.03125	0.0333333	0.0178571	0.116667	0.0697865	0.0337838	0	0	0	0	0	0	0	0	0	0.0816693	0.002	0.289	0.036	0	0
2	191848312	T	C	STAT1	NA	intronic	0.999626	1	1	1	1	1	0.997758	0	0	0	0	0	0	0	0	0	0.9998	1	1	1	0.999	1
2	191848319	G	A	STAT1	NA	intronic	0.00277778	0	0	0	0.0166667	0	0	1.992e-05	0	0	2.892e-05	0	2.642e-05	4.65e-05	0	0	0	0	0	0	0	0
2	191848615	T	C	STAT1	NA	intronic	0.000136836	0	0	0	0	0.000821018	0	0	0	0	0	0	0	0	0	0	0	0	0	0	0	0
2	191848793	T	TA	STAT1	NA	intronic	0.0918318	0.0833333	0.1875	0	0.15	0.0387597	0.0913978	0	0	0	0	0	0	0	0	0	0.282348	0.4105	0.1868	0.2637	0.1796	0.3988
2	191848888	T	G	STAT1	NA	intronic	0.000152905	0	0	0	0	0.000917431	0	0	0	0	0	0	0	0	0	0	0.000199681	0.001	0	0	0	0
2	191849028	A	C	STAT1	NA	intronic	0.000273673	0	0	0	0	0.00164204	0	0.0005	0.008	0	8.678e-05	0	8.792e-06	0	0	0.0002	0.00299521	0	0.0113	0	0	0
2	191849175	T	C	STAT1	NA	intronic	0.000368732	0	0	0	0	0	0.00221239	0	0	0	0	0	0	0	0	0	0	0	0	0	0	0
2	191849222	C	A	STAT1	NA	intronic	0.000368732	0	0	0	0	0	0.00221239	0	0	0	0	0	0	0	0	0	0	0	0	0	0	0
2	191849259	T	C	STAT1	NA	intronic	0.0034256	0	0.0166667	0	0	0.00164474	0.00224215	0	0	0	0	0	0	0	0	0	0.000199681	0.001	0	0	0	0
2	191849271	A	G	STAT1	NA	intronic	0.00369459	0	0.0172414	0	0	0.00492611	0	0	0	0	0	0	0	0	0	0	0.00239617	0	0.0083	0.0014	0	0
2	191849276	T	C	STAT1	NA	intronic	0.000684182	0	0	0	0	0.00410509	0	0	0	0	0	0	0	0	0	0	0.00419329	0	0.0151	0.0014	0	0
2	191849680	G	A	STAT1	NA	intronic	0.00641025	0	0	0	0.0384615	0	0	0	0	0	0	0	0	0	0	0	0.0103834	0.0089	0.0272	0.0101	0	0
2	191849718	C	T	STAT1	NA	intronic	0.00555555	0	0.0333333	0	0	0	0	0	0	0	0	0	0	0	0	0	0	0	0	0	0	0
2	191849817	A	G	STAT1	NA	intronic	0.00231482	0	0	0	0	0	0.0138889	0	0	0	0	0	0	0	0	0	0	0	0	0	0	0
2	191850099	A	G	STAT1	NA	intronic	0.455021	0.477273	0.566667	0.275	0.535714	0.480916	0.394558	0	0	0	0	0	0	0	0	0	0.407149	0.5974	0.348	0.389	0.2262	0.4908
2	191850334	G	A	STAT1	NA	intronic	0.000136836	0	0	0	0	0.000821018	0	0	0	0	0	0	0	0	0	0	0	0	0	0	0	0
2	191850351	C	T	STAT1	NA	synonymous SNV	0.000136836	0	0	0	0	0.000821018	0	0.0005	0.006	6.534e-05	0.0003	0	1.758e-05	0	0	0.0005	0.00199681	0	0.0061	0.0029	0	0
2	191850360	G	C	STAT1	NA	synonymous SNV	0.000505568	0	0	0	0	0.000821018	0.00221239	0.0001	0.0001	0	0	0	0.0003	0	0	0.0003	0.000199681	0.001	0	0	0	0
2	191850391	A	G	STAT1	NA	intronic	0.0008743	0	0	0	0	0.000821018	0.00442478	0.0018	0.0005	0.0002	0.0027	0	0.0028	0.0001	0.0007	0.0034	0.00119808	0.006	0	0	0	0
2	191850534	C	T	STAT1	NA	intronic	0.000137061	0	0	0	0	0.000822368	0	0	0	0	0	0	0	0	0	0	0	0	0	0	0	0
2	191850547	T	C	STAT1	NA	intronic	0.000137061	0	0	0	0	0.000822368	0	0	0	0	0	0	0	0	0	0	0	0	0	0	0	0
2	191850566	T	C	STAT1	NA	intronic	0.316675	0.225	0.431034	0.184211	0.466667	0.323675	0.269461	0	0	0	0	0	0	0	0	0	0.297923	0.4483	0.205	0.2723	0.1538	0.4356
2	191850568	A	G	STAT1	NA	intronic	0.000440917	0	0	0	0	0	0.0026455	0	0	0	0	0	0	0	0	0	0	0	0	0	0	0
2	191850621	C	A	STAT1	NA	intronic	0.00597856	0	0	0	0.0333333	0.00253807	0	0	0	0	0	0	0	0	0	0	0.0127796	0	0.0469	0.0029	0	0
2	191850623	C	T	STAT1	NA	intronic	0.000141004	0	0	0	0	0.000846024	0	0	0	0	0	0	0	0	0	0	0	0	0	0	0	0
2	191850766	C	A	STAT1	NA	intronic	0.47701	0.583333	0.555556	0.555556	0.65625	0	0.511364	0	0	0	0	0	0	0	0	0	0.73123	0.7525	0.6755	0.6787	0.8274	0.7229
2	191850845	C	T	STAT1	NA	intronic	0.00956558	0	0.0526316	0	0	0	0.0047619	0	0	0	0	0	0	0	0	0	0.063099	0.002	0.2224	0.0288	0	0
2	191851200	A	G	STAT1	NA	intronic	0.0282267	0.0769231	0	0	0.0714286	0	0.0210084	0	0	0	0	0	0	0	0	0	0.0501198	0.0219	0.0008	0.0432	0.1379	0.0603
2	191851281	G	A	STAT1	NA	intronic	0.00131234	0	0	0	0	0	0.00787402	0	0	0	0	0	0	0	0	0	0.00299521	0	0.0113	0	0	0
2	191851353	ATT	A	STAT1	NA	intronic	0.00308642	0	0	0	0.0185185	0	0	0	0	0	0	0	0	0	0	0	0	0	0	0	0	0
2	191851438	C	T	STAT1	NA	intronic	0.00124793	0	0	0	0	0.005	0.00248756	0	0	0	0	0	0	0	0	0	0.00658946	0	0.0234	0.0029	0	0
2	191851485	C	T	STAT1	NA	intronic	0.0564838	0.078125	0.05	0.0769231	0.0166667	0.0566502	0.0605381	0	0	0	0	0	0	0	0	0	0.0648962	0.0408	0.0015	0.1369	0.1081	0.0798
2	191851510	A	G	STAT1	NA	intronic	0.000273673	0	0	0	0	0.00164204	0	0	0	0	0	0	0	0	0	0	0	0	0	0	0	0
2	191851569	G	T	STAT1	NA	intronic	0.000136836	0	0	0	0	0.000821018	0	0	0	0	0	0	0	0	0	0	0	0	0	0	0	0
2	191851646	C	T	STAT1	NA	synonymous SNV	0.00707225	0	0.0333333	0	0	0.00246305	0.00663717	0.0042	0.0002	0.0063	0.0029	0	0.0036	0.0034	0.0226	0.0062	0.00179712	0.003	0	0.0014	0	0.0051
2	191851706	C	A	STAT1	NA	intronic	0.00419943	0	0	0	0.0166667	0.00410509	0.00442478	0.0013	0.0166	3.266e-05	0.001	0	7.056e-05	0	0	0.0008	0.00559105	0	0.0197	0.0029	0	0
2	191851739	A	C	STAT1	NA	intronic	0.000136836	0	0	0	0	0.000821018	0	0.0003	0.0036	3.267e-05	0.0005	0	0	0	0	0.0003	0.000798722	0	0.0023	0.0014	0	0
2	191851746	C	T	STAT1	NA	intronic	0.000368732	0	0	0	0	0	0.00221239	2.391e-05	0	0	0	0	4.411e-05	0	0	0.0002	0	0	0	0	0	0
2	191851755	C	T	STAT1	NA	intronic	0.000273673	0	0	0	0	0.00164204	0	0.0002	0.0006	3.267e-05	0.0007	0	4.41e-05	0	0.0011	0.0002	0.000599042	0	0.0015	0.0014	0	0
2	191851756	G	A	STAT1	NA	intronic	0.00037037	0	0	0	0	0	0.00222222	0.0004	0.002	0.001	0.001	0	7.056e-05	0	0	0.0002	0.000399361	0	0.0008	0.0014	0	0
2	191851798	C	CA	STAT1	NA	intronic	0.000136836	0	0	0	0	0.000821018	0	0.0004	0.0042	3.372e-05	0.0001	0	0.0001	0	0	0.0002	0.00159744	0	0.0061	0	0	0
2	191851805	A	T	STAT1	NA	intronic	0.000136836	0	0	0	0	0.000821018	0	0.0004	0.0008	0.0004	0.0006	0.0003	0.0005	4.626e-05	9.962e-05	0	0.000599042	0	0.0008	0	0.001	0.001
2	191851811	T	C	STAT1	NA	intronic	0.000273673	0	0	0	0	0.00164204	0	0.0004	0.0049	3.281e-05	0.0003	0	8.928e-06	0	0	0	0.00159744	0	0.0061	0	0	0
2	191851813	T	C	STAT1	NA	intronic	0.000136836	0	0	0	0	0.000821018	0	6.836e-05	0.0008	3.282e-05	0.0001	0	0	0	0	0	0.000399361	0	0.0015	0	0	0
2	191851897	G	A	STAT1	NA	intronic	0.0487058	0	0.0769231	0	0	0.18843	0.0268817	0	0	0	0	0	0	0	0	0	0.198882	0.1272	0.3283	0.2219	0.1528	0.1288
2	191851917	C	T	STAT1	NA	intronic	0.00179212	0	0	0	0	0	0.0107527	0	0	0	0	0	0	0	0	0	0	0	0	0	0	0
2	191851997	T	C	STAT1	NA	intronic	0.26114	0	0.625	0	0.333333	0.402626	0.205882	0	0	0	0	0	0	0	0	0	0.376797	0.502	0.4032	0.3199	0.1508	0.4857
2	191852000	C	A	STAT1	NA	intronic	0.00333333	0	0	0	0	0	0.02	0	0	0	0	0	0	0	0	0	0	0	0	0	0	0
2	191852282	T	C	STAT1	NA	intronic	0.00833333	0	0.05	0	0	0	0	0	0	0	0	0	0	0	0	0	0	0	0	0	0	0
2	191852458	T	C	STAT1	NA	intronic	0.0277778	0	0	0	0.166667	0	0	0	0	0	0	0	0	0	0	0	0	0	0	0	0	0
2	191852740	A	G	STAT1	NA	intronic	0.0833333	0.5	0	0	0	0	0	0	0	0	0	0	0	0	0	0	0	0	0	0	0	0
2	191852825	T	C	STAT1	NA	intronic	0.0104167	0	0.0625	0	0	0	0	0	0	0	0	0	0	0	0	0	0	0	0	0	0	0
2	191853036	T	C	STAT1	NA	intronic	0.0104167	0	0	0	0.0625	0	0	0	0	0	0	0	0	0	0	0	0.00519169	0	0.0197	0	0	0
2	191853259	C	T	STAT1	NA	intronic	0.00320513	0	0	0	0	0	0.0192308	0	0	0	0	0	0	0	0	0	0	0	0	0	0	0
2	191853287	G	A	STAT1	NA	intronic	0.111643	0	0	0.5	0.0909091	0	0.0789474	0	0	0	0	0	0	0	0	0	0.341054	0.1511	0.5499	0.4352	0.3175	0.2117
2	191853380	C	T	STAT1	NA	intronic	0.00124378	0	0	0	0	0	0.00746269	0	0	0	0	0	0	0	0	0	0	0	0	0	0	0
2	191853394	T	C	STAT1	NA	intronic	0.00124378	0	0	0	0	0	0.00746269	0	0	0	0	0	0	0	0	0	0	0	0	0	0	0
2	191853398	C	A	STAT1	NA	intronic	0.00241547	0	0	0	0	0	0.0144928	0	0	0	0	0	0	0	0	0	0	0	0	0	0	0
2	191853465	T	A	STAT1	NA	intronic	0.0119048	0	0	0	0.0714286	0	0	0	0	0	0	0	0	0	0	0	0	0	0	0	0	0
2	191853511	T	G	STAT1	NA	intronic	0.0151515	0	0	0	0.0909091	0	0	0	0	0	0	0	0	0	0	0	0.00139776	0.005	0	0.0014	0	0.001
2	191853649	A	G	STAT1	NA	intronic	0.0025641	0	0	0	0	0	0.0153846	0	0	0	0	0	0	0	0	0	0	0	0	0	0	0
2	191853891	G	C	STAT1	NA	intronic	0.0202381	0	0.05	0	0.0714286	0	0	0	0	0	0	0	0	0	0	0	0.076877	0.0169	0.115	0.1729	0.0615	0.0348
2	191853939	G	A	STAT1	NA	intronic	0.0873792	0.142857	0.107143	0	0.192308	0	0.0819672	0	0	0	0	0	0	0	0	0	0.346046	0.1511	0.5688	0.4352	0.3175	0.2117
2	191854137	G	T	STAT1	NA	intronic	0.000143926	0	0	0	0	0.000863558	0	0	0	0	0	0	0	0	0	0	0	0	0	0	0	0
2	191854166	C	T	STAT1	NA	intronic	0.00041806	0	0	0	0	0.00250836	0	0	0	0	0	0	0	0	0	0	0.000599042	0.003	0	0	0	0
2	191854186	G	T	STAT1	NA	intronic	0.000137287	0	0	0	0	0.000823723	0	0	0	0	0	0	0	0	0	0	0.000399361	0	0	0	0	0.002
2	191854239	A	C	STAT1	NA	intronic	0.00074074	0	0	0	0	0	0.00444444	0	0	0	0	0	0	0	0	0	0.00139776	0	0.0045	0.0014	0	0
2	191854277	C	A	STAT1	NA	intronic	0.0076861	0	0	0.0178571	0.0166667	0.00492611	0.00666667	0	0	0	0	0	0	0	0	0	0.00379393	0	0.0136	0.0014	0	0
2	191854331	G	C	STAT1	NA	intronic	0.00818675	0	0	0.0178571	0.0166667	0.00574713	0.00884956	0.0012	0.0178	0	0.0009	0	5.494e-05	0	0	0.0006	0.00519169	0	0.0189	0.0014	0	0
2	191854348	A	G	STAT1	NA	nonsynonymous SNV	0.000136836	0	0	0	0	0.000821018	0	0.0001	0.0001	3.676e-05	0	0	0.0002	0	0	0	0	0	0	0	0	0
2	191854420	C	A	STAT1	NA	intronic	0.000410508	0	0	0	0	0.00246305	0	0	0	0	0	0	0	0	0	0	0	0	0	0	0	0
2	191854423	T	C	STAT1	NA	intronic	0.0750738	0.0666667	0.0666667	0.107143	0.0333333	0.08867	0.087963	0.0983	0.1596	0.1345	0.1972	0.1685	0.0536	0.0385	0.0539	0.0837	0.135184	0.0537	0.1672	0.1671	0.1637	0.1237
2	191854479	G	A	STAT1	NA	intronic	0.000141243	0	0	0	0	0.000847458	0	0	0	0	0	0	0	0	0	0	0	0	0	0	0	0
2	191854639	C	A	STAT1	NA	intronic	0.0500379	0	0	0	0	0.247596	0.0526316	0	0	0	0	0	0	0	0	0	0.277955	0.1461	0.4342	0.3991	0.2252	0.1708
2	191854726	C	T	STAT1	NA	intronic	0.0291859	0	0.142857	0	0	0	0.0322581	0	0	0	0	0	0	0	0	0	0.0439297	0.0755	0.0711	0.0533	0	0.0133
2	191854874	A	G	STAT1	NA	intronic	0.09183	0.25	0.0833333	0	0.1	0	0.117647	0	0	0	0	0	0	0	0	0	0.348642	0.1551	0.5726	0.4395	0.3175	0.2127
2	191854962	C	A	STAT1	NA	intronic	0.0151515	0	0	0	0.0909091	0	0	0	0	0	0	0	0	0	0	0	0	0	0	0	0	0
2	191854985	G	A	STAT1	NA	intronic	0.00297618	0	0	0	0	0	0.0178571	0	0	0	0	0	0	0	0	0	0	0	0	0	0	0
2	191855003	C	T	STAT1	NA	intronic	0.00151515	0	0	0	0	0	0.00909091	0	0	0	0	0	0	0	0	0	0	0	0	0	0	0
2	191855118	G	T	STAT1	NA	intronic	0.0104167	0	0	0	0.0625	0	0	0	0	0	0	0	0	0	0	0	0	0	0	0	0	0
2	191855521	T	C	STAT1	NA	intronic	0.322712	1	0.333333	0	0.25	0	0.352941	0	0	0	0	0	0	0	0	0	0.413738	0.5746	0.4818	0.3703	0.1419	0.4673
2	191855551	C	T	STAT1	NA	intronic	0.0333333	0	0	0	0.2	0	0	0	0	0	0	0	0	0	0	0	0	0	0	0	0	0
2	191855714	G	A	STAT1	NA	intronic	0.000669343	0	0	0	0	0.00401606	0	0	0	0	0	0	0	0	0	0	0	0	0	0	0	0
2	191855874	A	G	STAT1	NA	intronic	0.000136836	0	0	0	0	0.000821018	0	0	0	0	0	0	0	0	0	0	0	0	0	0	0	0
2	191855928	A	G	STAT1	NA	intronic	0.000136836	0	0	0	0	0.000821018	0	0.0009	6.152e-05	0	0.0007	0	0.0004	0	0.0131	0.0016	0.000199681	0	0	0.0014	0	0
2	191855948	T	C	STAT1	NA	intronic	0.000368732	0	0	0	0	0	0.00221239	0	0	0	0	0	0	0	0	0	0	0	0	0	0	0
2	191856001	C	T	STAT1	NA	synonymous SNV	0.00392576	0	0.0166667	0	0	0.00246305	0.00442478	0.0035	0.0005	0.0083	0.0018	0	0.004	0.0012	0.0046	0.0046	0.00399361	0.007	0	0.0072	0	0.0082
2	191856145	C	T	STAT1	NA	intronic	0.000410508	0	0	0	0	0.00246305	0	0	0	0	0	0	0	0	0	0	0.00239617	0	0	0.0029	0.0099	0
2	191856208	A	G	STAT1	NA	intronic	0.000137514	0	0	0	0	0.000825083	0	0	0	0	0	0	0	0	0	0	0.000399361	0	0.0015	0	0	0
2	191856242	C	T	STAT1	NA	intronic	0.00140528	0	0	0	0	0.0084317	0	0	0	0	0	0	0	0	0	0	0.0091853	0	0.0333	0.0029	0	0
2	191856266	C	A	STAT1	NA	intronic	0.000287357	0	0	0	0	0.00172414	0	0	0	0	0	0	0	0	0	0	0	0	0	0	0	0
2	191856411	C	T	STAT1	NA	intronic	0.0050505	0	0	0	0	0	0.030303	0	0	0	0	0	0	0	0	0	0.129593	0.0537	0.1543	0.1657	0.1538	0.1237
2	191856424	T	A	STAT1	NA	intronic	0.00724638	0	0	0	0	0	0.0434783	0	0	0	0	0	0	0	0	0	0.279553	0.1461	0.4463	0.4035	0.2153	0.1697
2	191856425	TTG	T	STAT1	NA	intronic	0.00574713	0	0	0	0	0	0.0344828	0	0	0	0	0	0	0	0	0	0	0	0	0	0	0
2	191856672	A	G	STAT1	NA	intronic	0.0333333	0	0	0	0.2	0	0	0	0	0	0	0	0	0	0	0	0.0347444	0	0.1218	0.0187	0	0
2	191856744	G	T	STAT1	NA	intronic	0.166667	0	0	1	0	0	0	0	0	0	0	0	0	0	0	0	0.0589058	0.0755	0.1271	0.0562	0	0.0123
2	191856851	A	G	STAT1	NA	intronic	0.0277778	0	0	0	0.166667	0	0	0	0	0	0	0	0	0	0	0	0	0	0	0	0	0
2	191856886	C	T	STAT1	NA	intronic	0.0333333	0	0	0	0.2	0	0	0	0	0	0	0	0	0	0	0	0.188498	0.1292	0.2821	0.2219	0.1538	0.135
2	191857167	G	C	STAT1	NA	intronic	0.00308642	0	0	0	0	0	0.0185185	0	0	0	0	0	0	0	0	0	0	0	0	0	0	0
2	191857351	G	A	STAT1	NA	intronic	0.0158731	0.0178571	0.0333333	0.0192308	0.0172414	0	0.00757576	0	0	0	0	0	0	0	0	0	0.0640974	0.0149	0.0688	0.1715	0.0615	0.0348
2	191857498	T	C	STAT1	NA	intronic	0.000393082	0	0	0	0	0	0.00235849	0	0	0	0	0	0	0	0	0	0.000399361	0	0.0015	0	0	0
2	191857519	CT	C	STAT1	NA	intronic	0.00955683	0	0	0.04	0	0	0.017341	0	0	0	0	0	0	0	0	0	0	0	0	0	0	0
2	191857546	T	C	STAT1	NA	intronic	0.0100242	0	0.0166667	0.0434783	0	0	0	0	0	0	0	0	0	0	0	0	0.00878594	0.0189	0.0008	0.0029	0.0198	0.002
2	191857601	C	T	STAT1	NA	intronic	0.00347222	0	0.0208333	0	0	0	0	0	0	0	0	0	0	0	0	0	0.00399361	0.007	0	0.0043	0	0.0102
2	191857683	T	G	STAT1	NA	intronic	0.00833333	0	0.05	0	0	0	0	0	0	0	0	0	0	0	0	0	0	0	0	0	0	0
2	191857704	T	C	STAT1	NA	intronic	0.0981408	0.0833333	0.131579	0.285714	0.025	0	0.0632184	0	0	0	0	0	0	0	0	0	0.201877	0.2624	0.0242	0.1542	0.4514	0.1564
2	191857719	T	A	STAT1	NA	intronic	0.0104167	0.0625	0	0	0	0	0	0	0	0	0	0	0	0	0	0	0	0	0	0	0	0
2	191857805	C	T	STAT1	NA	intronic	0.00617283	0	0	0	0.037037	0	0	0	0	0	0	0	0	0	0	0	0.00439297	0	0.0166	0	0	0
2	191857811	G	A	STAT1	NA	intronic	0.0284616	0.0416667	0.0333333	0.0526316	0.0178571	0	0.0252809	0	0	0	0	0	0	0	0	0	0.0263578	0.0765	0.0076	0.0476	0	0.0123
2	191857842	A	C	STAT1	NA	intronic	0.00277778	0	0	0	0.0166667	0	0	0	0	0	0	0	0	0	0	0	0.00439297	0	0.0166	0	0	0
2	191857946	G	A	STAT1	NA	intronic	0.00352183	0	0	0	0.0166667	0	0.00446429	0	0	0	0	0	0	0	0	0	0.00459265	0	0.0166	0.0014	0	0
2	191857960	A	C	STAT1	NA	intronic	0.000747383	0	0	0	0	0	0.0044843	0	0	0	0	0	0	0	0	0	0.000798722	0	0.0015	0.0029	0	0
2	191858121	T	C	STAT1	NA	intronic	0.0111326	0.03125	0	0	0.0333333	0	0.00221239	0	0	0	0	0	0	0	0	0	0.0197684	0.002	0.0719	0.0029	0	0
2	191858165	T	G	STAT1	NA	intronic	0.00649306	0.015625	0	0	0.0166667	0	0.00666667	0	0	0	0	0	0	0	0	0	0.0189696	0	0.0688	0.0058	0	0
2	191858320	G	A	STAT1	NA	intronic	0.00538195	0.015625	0	0	0.0166667	0	0	0	0	0	0	0	0	0	0	0	0	0	0	0	0	0
2	191858516	TA	T	STAT1	NA	intronic	0.002	0	0	0	0	0	0.012	0	0	0	0	0	0	0	0	0	0	0	0	0	0	0
2	191858636	A	C	STAT1	NA	intronic	0.0163477	0	0.0454545	0	0.0526316	0	0	0	0	0	0	0	0	0	0	0	0.063099	0.0755	0.143	0.0562	0	0.0123
2	191858830	G	A	STAT1	NA	intronic	0.0455087	0	0.125	0	0.0909091	0	0.0571429	0	0	0	0	0	0	0	0	0	0.218051	0.2614	0.0923	0.1599	0.4405	0.1554
2	191858849	A	G	STAT1	NA	intronic	0.0138889	0	0	0	0.0833333	0	0	0	0	0	0	0	0	0	0	0	0	0	0	0	0	0
2	191858989	C	T	STAT1	NA	intronic	0.000694445	0	0	0	0	0	0.00416667	0	0	0	0	0	0	0	0	0	0.00439297	0	0.0166	0	0	0
2	191858990	G	A	STAT1	NA	intronic	0.0105042	0	0.0294118	0	0	0	0.0336134	0	0	0	0	0	0	0	0	0	0.124401	0.0537	0.1346	0.1643	0.1567	0.1217
2	191859288	C	A	STAT1	NA	intronic	0.0151515	0	0	0.0909091	0	0	0	0	0	0	0	0	0	0	0	0	0	0	0	0	0	0
2	191859367	C	T	STAT1	NA	intronic	0.00925927	0	0	0	0.0555556	0	0	0	0	0	0	0	0	0	0	0	0	0	0	0	0	0
2	191859545	G	A	STAT1	NA	intronic	0.0151515	0	0	0	0.0909091	0	0	0	0	0	0	0	0	0	0	0	0	0	0	0	0	0
2	191859640	C	CAAA	STAT1	NA	intronic	0.00641025	0	0	0	0	0	0.0384615	0	0	0	0	0	0	0	0	0	0	0	0	0	0	0
2	191859653	AAT	A	STAT1	NA	intronic	0.133648	0	0	0	0	0.801887	0	0	0	0	0	0	0	0	0	0	0	0	0	0	0	0
2	191859654	ATATAT	A	STAT1	NA	intronic	0.101626	0	0	0	0	0.609756	0	0	0	0	0	0	0	0	0	0	0	0	0	0	0	0
2	191859658	AT	A	STAT1	NA	intronic	0.086478	0	0	0	0	0.518868	0	0	0	0	0	0	0	0	0	0	0	0	0	0	0	0
2	191859663	T	A	STAT1	NA	intronic	0.0112613	0	0	0	0	0.0675676	0	0	0	0	0	0	0	0	0	0	0	0	0	0	0	0
2	191859669	TATATATATATATATAA	T	STAT1	NA	intronic	0.0540855	0	0	0	0	0.324513	0	0	0	0	0	0	0	0	0	0	0	0	0	0	0	0
2	191859675	TATATATATAA	T	STAT1	NA	intronic	0.0625045	0	0	0	0	0.359402	0.015625	0	0	0	0	0	0	0	0	0	0	0	0	0	0	0
2	191859677	TATATATAA	T	STAT1	NA	intronic	0.0563478	0	0	0	0	0.338087	0	0	0	0	0	0	0	0	0	0	0	0	0	0	0	0
2	191859681	TATAA	T	STAT1	NA	intronic	0.0530925	0	0	0	0	0.318555	0	0	0	0	0	0	0	0	0	0	0	0	0	0	0	0
2	191859733	G	A	STAT1	NA	intronic	0.000136836	0	0	0	0	0.000821018	0	0	0	0	0	0	0	0	0	0	0	0	0	0	0	0
2	191859935	C	T	STAT1	NA	nonsynonymous SNV	0.000410508	0	0	0	0	0.00246305	0	0.0024	0.0004	0.0004	0.0008	0	0.0034	0.0068	0.0006	0.002	0.000599042	0.003	0	0	0	0
2	191859938	T	C	STAT1	NA	nonsynonymous SNV	0.000136836	0	0	0	0	0.000821018	0	0.0005	0.006	3.266e-05	0.0003	0	1.759e-05	0	0	0.0005	0.00199681	0	0.0061	0.0029	0	0
2	191860012	A	C	STAT1	NA	intronic	0.0135391	0.015625	0.0166667	0.0178571	0	0.0155993	0.0154867	0	0	0	0	0	0	0	0	0	0.00898562	0.0258	0.0008	0.0173	0	0.0061
2	191860053	A	G	STAT1	NA	intronic	0.00123558	0	0	0	0	0.00741351	0	0	0	0	0	0	0	0	0	0	0.00379393	0	0.0144	0	0	0
2	191860067	A	G	STAT1	NA	intronic	0.00123762	0	0	0	0	0.00742574	0	0	0	0	0	0	0	0	0	0	0.00379393	0	0.0144	0	0	0
2	191860163	C	A	STAT1	NA	intronic	0.000419815	0	0	0	0	0.00251889	0	0	0	0	0	0	0	0	0	0	0	0	0	0	0	0
2	191860230	C	T	STAT1	NA	intronic	0.0390412	0	0	0.0555556	0.0714286	0.0828729	0.0243902	0	0	0	0	0	0	0	0	0	0.123802	0.0547	0.1331	0.1643	0.1538	0.1227
2	191860410	A	G	STAT1	NA	intronic	0.0185185	0	0.111111	0	0	0	0	0	0	0	0	0	0	0	0	0	0.0091853	0	0.0333	0.0029	0	0
2	191860460	G	T	STAT1	NA	intronic	0.0104167	0	0	0	0.0625	0	0	0	0	0	0	0	0	0	0	0	0	0	0	0	0	0
2	191860502	C	A	STAT1	NA	intronic	0.0647755	0	0.125	0.111111	0	0	0.152542	0	0	0	0	0	0	0	0	0	0.280551	0.1372	0.5038	0.2622	0.246	0.1748
2	191860529	C	T	STAT1	NA	intronic	0.0531541	0.111111	0.111111	0	0.0588235	0	0.0378788	0	0	0	0	0	0	0	0	0	0.201478	0.2624	0.0234	0.1542	0.4514	0.1554
2	191860577	T	G	STAT1	NA	intronic	0.0259259	0.0555556	0	0.1	0	0	0	0	0	0	0	0	0	0	0	0	0.0167732	0	0	0.1153	0.004	0
2	191860755	AT	A	STAT1	NA	intronic	0.0456142	0.0227273	0.0681818	0.0714286	0.0681818	0	0.0431655	0	0	0	0	0	0	0	0	0	0	0	0	0	0	0
2	191861118	A	G	STAT1	NA	intronic	0.00595238	0	0.0357143	0	0	0	0	0	0	0	0	0	0	0	0	0	0	0	0	0	0	0
2	191861209	G	T	STAT1	NA	intronic	0.00173612	0	0	0	0	0	0.0104167	0	0	0	0	0	0	0	0	0	0	0	0	0	0	0
2	191861299	G	T	STAT1	NA	intronic	0.0151515	0	0	0	0.0909091	0	0	0	0	0	0	0	0	0	0	0	0	0	0	0	0	0
2	191861307	A	G	STAT1	NA	intronic	0.00438597	0	0	0	0	0	0.0263158	0	0	0	0	0	0	0	0	0	0	0	0	0	0	0
2	191861377	C	T	STAT1	NA	intronic	0.0378378	0	0	0.2	0	0	0.027027	0	0	0	0	0	0	0	0	0	0.0577077	0.0149	0.0469	0.1715	0.0595	0.0337
2	191861716	G	T	STAT1	NA	intronic	0.00075075	0	0	0	0	0	0.0045045	0	0	0	0	0	0	0	0	0	0	0	0	0	0	0
2	191861751	C	T	STAT1	NA	intronic	0.0113636	0	0.0227273	0	0.0416667	0	0.00378788	0	0	0	0	0	0	0	0	0	0.0587061	0.0149	0.0514	0.1686	0.0595	0.0348
2	191861891	G	A	STAT1	NA	intronic	0.000626567	0	0	0	0	0	0.0037594	0	0	0	0	0	0	0	0	0	0.00459265	0	0.0174	0	0	0
2	191861970	CT	C	STAT1	NA	intronic	0.0079365	0	0.047619	0	0	0	0	0	0	0	0	0	0	0	0	0	0	0	0	0	0	0
2	191862083	C	T	STAT1	NA	intronic	0.00198413	0	0	0	0	0	0.0119048	0	0	0	0	0	0	0	0	0	0.0145767	0	0.0545	0.0014	0	0
2	191862091	C	A	STAT1	NA	intronic	0.0165344	0	0.0277778	0	0.0714286	0	0	0	0	0	0	0	0	0	0	0	0.0351438	0.0089	0.0182	0.0216	0.0883	0.0399
2	191862114	T	C	STAT1	NA	intronic	0.00462963	0	0.0277778	0	0	0	0	0	0	0	0	0	0	0	0	0	0	0	0	0	0	0
2	191862185	A	G	STAT1	NA	intronic	0.00724638	0	0.0434783	0	0	0	0	0	0	0	0	0	0	0	0	0	0.146166	0.0547	0.2625	0.0663	0.1577	0.1278
2	191862335	C	G	STAT1	NA	intronic	0.00600096	0	0	0	0.0166667	0.0126126	0.00672646	0	0	0	0	0	0	0	0	0	0.0151757	0	0.0552	0.0043	0	0
2	191862397	C	A	STAT1	NA	intronic	0.0036056	0	0.0166667	0	0	0.00496689	0	0	0	0	0	0	0	0	0	0	0.00239617	0.004	0	0.0014	0	0.0072
2	191862398	G	A	STAT1	NA	intronic	0.0448362	0.046875	0.05	0.0357143	0.0166667	0.0619835	0.0577778	0	0	0	0	0	0	0	0	0	0.107428	0.0547	0.1301	0.0476	0.1528	0.1268
2	191862448	C	T	STAT1	NA	intronic	0.0150591	0.03125	0	0	0.0333333	0.0213465	0.00442478	0	0	0	0	0	0	0	0	0	0.0191693	0.002	0.0688	0.0043	0	0
2	191862491	G	C	STAT1	NA	intronic	0.000136836	0	0	0	0	0.000821018	0	0	0	0	0	0	0	0	0	0	0	0	0	0	0	0
2	191862645	C	T	STAT1	NA	nonsynonymous SNV	0.00305146	0	0	0	0.0166667	0.00164204	0	0.0003	0.0001	0	0.0014	0	0.0002	0	0	0.0003	0.000798722	0.003	0	0.0014	0	0
2	191862746	G	A	STAT1	NA	intronic	0.000410508	0	0	0	0	0.00246305	0	0.0007	0	0.0005	0.0006	0	0.0003	0	0.0091	0.0007	0.000199681	0.001	0	0	0	0
2	191862749	G	A	STAT1	NA	intronic	0.028931	0.015625	0.05	0.0535714	0.0166667	0.0221675	0.0155556	0.0154	0.0042	0.0112	0.0122	0.0002	0.021	0.0033	0.0413	0.024	0.0081869	0.0199	0.0023	0.0115	0.002	0.0082
2	191862770	A	C	STAT1	NA	intronic	0.0167548	0	0.0166667	0.0576923	0	0.0172414	0.00892857	0.0097	0.0025	0.0016	0.0071	5.487e-05	0.0142	0.0108	0.0189	0.0128	0.00499201	0.0189	0	0.0086	0	0
2	191862776	A	T	STAT1	NA	intronic	0.0167482	0	0.0166667	0.0576923	0	0.0172414	0.00888889	0.0098	0.0026	0.0016	0.0072	5.567e-05	0.0143	0.0108	0.0188	0.0129	0.00499201	0.0189	0	0.0086	0	0
2	191862786	T	C	STAT1	NA	intronic	0.0120748	0.0166667	0.0333333	0	0	0.0155993	0.00684932	0	0	0	0	0	0	0	0	0	0.0311502	0.0089	0.0008	0.0216	0.0923	0.0389
2	191862901	T	C	STAT1	NA	intronic	0.0361498	0.03125	0.0333333	0.0357143	0.0333333	0.0500821	0.0331858	0.0515	0.0133	0.0418	0.2086	0.0651	0.0195	0.0109	0.0307	0.0449	0.0473243	0.0149	0.0098	0.1671	0.0595	0.0337
2	191862937	A	T	STAT1	NA	intronic	0.00355702	0	0	0	0.0166667	0.00246305	0.00221239	0.0031	0.001	0.0006	0.0028	0	0.0049	0.0015	0.0031	0.0033	0.000599042	0.002	0	0	0	0.001
2	191863030	G	C	STAT1	NA	nonsynonymous SNV	0.000136836333333333	0	0	0	0	0.000821018	0	0	0	0	0	0	0	0	0	0	0	0	0	0	0	0
2	191863098	A	G	STAT1	NA	intronic	0.000136836	0	0	0	0	0.000821018	0	0	0	0	0	0	0	0	0	0	0.000599042	0.001	0	0	0.002	0
2	191863248	C	T	STAT1	NA	intronic	0.0017263	0	0	0	0	0.0103578	0	0	0	0	0	0	0	0	0	0	0.0151757	0	0.0552	0.0043	0	0
2	191863303	G	A	STAT1	NA	intronic	0.0016835	0	0	0	0	0	0.010101	0	0	0	0	0	0	0	0	0	0	0	0	0	0	0
2	191863850	A	T	STAT1	NA	intronic	0.0185185	0	0	0	0.111111	0	0	0	0	0	0	0	0	0	0	0	0	0	0	0	0	0
2	191863941	C	T	STAT1	NA	intronic	0.00520833	0	0.03125	0	0	0	0	0	0	0	0	0	0	0	0	0	0	0	0	0	0	0
2	191863991	G	T	STAT1	NA	intronic	0.0119048	0	0	0	0.0714286	0	0	0	0	0	0	0	0	0	0	0	0	0	0	0	0	0
2	191864276	A	T	STAT1	NA	intronic	0.000368732	0	0	0	0	0	0.00221239	0	0	0	0	0	0	0	0	0	0	0	0	0	0	0
2	191864284	T	A	STAT1	NA	intronic	0.00643486	0.015625	0	0	0.0166667	0.00410509	0.00221239	0	0	0	0	0	0	0	0	0	0.00878594	0	0.0325	0.0014	0	0
2	191864289	G	A	STAT1	NA	intronic	0.000368732	0	0	0	0	0	0.00221239	0	0	0	0	0	0	0	0	0	0	0	0	0	0	0
2	191864302	A	G	STAT1	NA	intronic	0.00894621	0	0.0166667	0	0.0166667	0.0114943	0.00884956	0.0089	0.0026	0.0033	0.0078	5.485e-05	0.0141	0.0029	0.0095	0.011	0.00499201	0.0129	0.0008	0.0115	0	0.0031
2	191864432	TACAA	T	STAT1	NA	splicing	0.00291462	0	0.0166667	0	0	0.000821018	0	6.73e-05	0.0001605	0	2.824e-05	0	9.306e-05	0	9.643e-05	0.0001388	0	0	0	0	0	0
2	191864438	C	G	STAT1	NA	intronic	0.00348175	0	0	0.0178571	0	0.000821018	0.00221239	0.0007	0.0106	0	0.0002	0	1.763e-05	0	0	0	0.00199681	0	0.0076	0	0	0
2	191864471	A	G	STAT1	NA	intronic	0.000136836	0	0	0	0	0.000821018	0	0	0	0	0	0	0	0	0	0	0	0	0	0	0	0
2	191864584	A	G	STAT1	NA	intronic	0.000965783	0	0	0	0	0.0057947	0	0	0	0	0	0	0	0	0	0	0.00838658	0	0.031	0.0014	0	0
2	191864774	G	A	STAT1	NA	intronic	0.00314465	0	0	0	0	0	0.0188679	0	0	0	0	0	0	0	0	0	0.0375399	0	0.1316	0.0202	0	0
2	191865174	C	A	STAT1	NA	intronic	0.00438597	0	0	0	0	0	0.0263158	0	0	0	0	0	0	0	0	0	0	0	0	0	0	0
2	191865274	C	T	STAT1	NA	intronic	0.0174501	0	0.0769231	0	0	0	0.0277778	0	0	0	0	0	0	0	0	0	0.0061901	0.0159	0.0015	0.0115	0	0.0051
2	191865675	A	G	STAT1	NA	intronic	0.000136836	0	0	0	0	0.000821018	0	0	0	0	0	0	0	0	0	0	0	0	0	0	0	0
2	191865745	T	C	STAT1	NA	intronic	0.000136836	0	0	0	0	0.000821018	0	0	0	0	0	0	0	0	0	0	0.00199681	0	0.0061	0.0029	0	0
2	191865777	G	T	STAT1	NA	intronic	0.0105024	0.03125	0	0	0.0166667	0.0106732	0.00442478	0.0033	0.0454	0.0002	0.0019	0	0.0001	0	0	0.0018	0.0169728	0	0.0628	0.0029	0	0
2	191865892	G	A	STAT1	NA	intronic	0.000136836	0	0	0	0	0.000821018	0	3.979e-06	0	0	0	0	8.803e-06	0	0	0	0	0	0	0	0	0
2	191865913	T	C	STAT1	NA	intronic	0.0038307	0	0	0	0.0166667	0.00410509	0.00221239	0.0008	0.0108	0	0.0006	0	4.405e-05	0	0	0.0003	0.00339457	0	0.0121	0.0014	0	0
2	191865932	G	T	STAT1	NA	intronic	0.00608922	0	0	0.0357143	0	0.000821018	0	0.0003	0	0	0.0002	0	0.0007	0	0	0.0003	0	0	0	0	0	0
2	191866085	A	C	STAT1	NA	intronic	0.00015753	0	0	0	0	0.00094518	0	0	0	0	0	0	0	0	0	0	0	0	0	0	0	0
2	191866094	C	T	STAT1	NA	intronic	0.00287357	0	0	0	0.0172414	0	0	0	0	0	0	0	0	0	0	0	0.000199681	0.001	0	0	0	0
2	191866121	T	C	STAT1	NA	intronic	0.000204248	0	0	0	0	0.00122549	0	0	0	0	0	0	0	0	0	0	0	0	0	0	0	0
2	191866148	T	C	STAT1	NA	intronic	0.00297618	0	0	0	0.0178571	0	0	0	0	0	0	0	0	0	0	0	0.000199681	0.001	0	0	0	0
2	191866171	T	C	STAT1	NA	intronic	0.00321888	0	0	0	0	0.0193133	0	0	0	0	0	0	0	0	0	0	0.0185703	0.002	0.0673	0.0029	0	0
2	191866615	C	T	STAT1	NA	intronic	0.0833333	0	0	0	0.5	0	0	0	0	0	0	0	0	0	0	0	0.0834665	0.0487	0.0998	0.0375	0.1101	0.1022
2	191866658	T	C	STAT1	NA	intronic	0.136508	0	0.285714	0.333333	0	0	0.2	0	0	0	0	0	0	0	0	0	0.249401	0.334	0.1407	0.2061	0.4504	0.1329
2	191866678	C	T	STAT1	NA	intronic	0.0643274	0	0	0.333333	0	0	0.0526316	0	0	0	0	0	0	0	0	0	0.0255591	0.0765	0.0045	0.0476	0	0.0123
2	191866740	G	T	STAT1	NA	intronic	0.0277778	0	0	0	0.166667	0	0	0	0	0	0	0	0	0	0	0	0	0	0	0	0	0
2	191866837	C	G	STAT1	NA	intronic	0.0277778	0	0	0	0.166667	0	0	0	0	0	0	0	0	0	0	0	0	0	0	0	0	0
2	191867332	C	T	STAT1	NA	intronic	0.166667	0	0	0.5	0.5	0	0	0	0	0	0	0	0	0	0	0	0.413339	0.3588	0.4077	0.5274	0.6002	0.2035
2	191867353	A	C	STAT1	NA	intronic	0.0833333	0	0	0.5	0	0	0	0	0	0	0	0	0	0	0	0	0.0638978	0.0089	0.059	0.1427	0.0942	0.0399
2	191867865	C	A	STAT1	NA	intronic	0.00833333	0	0	0	0	0	0.05	0	0	0	0	0	0	0	0	0	0	0	0	0	0	0
2	191868420	TA	T	STAT1	NA	intronic	0.0866427	0	0.35	0	0.0909091	0	0.0789474	0	0	0	0	0	0	0	0	0	0	0	0	0	0	0
2	191868472	C	A	STAT1	NA	intronic	0.00595238	0	0	0	0.0357143	0	0	0	0	0	0	0	0	0	0	0	0	0	0	0	0	0
2	191868528	C	T	STAT1	NA	intronic	0.025	0	0.0833333	0	0.0666667	0	0	0	0	0	0	0	0	0	0	0	0.0451278	0.0149	0.0008	0.1657	0.0615	0.0337
2	191868583	C	A	STAT1	NA	intronic	0.00416667	0	0	0	0	0	0.025	0	0	0	0	0	0	0	0	0	0.111222	0.0547	0.1377	0.0476	0.1607	0.1278
2	191868643	C	T	STAT1	NA	intronic	0.0104167	0	0	0	0.0625	0	0	0	0	0	0	0	0	0	0	0	0	0	0	0	0	0
2	191868699	T	A	STAT1	NA	intronic	0.0111111	0	0.0666667	0	0	0	0	0	0	0	0	0	0	0	0	0	0.00219649	0.007	0	0.0058	0	0
2	191868994	A	G	STAT1	NA	intronic	0.0151515	0	0	0	0.0909091	0	0	0	0	0	0	0	0	0	0	0	0.00299521	0	0.0098	0.0029	0	0
2	191869039	C	A	STAT1	NA	intronic	0.0104167	0	0	0.0625	0	0	0	0	0	0	0	0	0	0	0	0	0	0	0	0	0	0
2	191869163	G	A	STAT1	NA	intronic	0.185185	0.333333	0.333333	0	0.333333	0	0.111111	0	0	0	0	0	0	0	0	0	0.411741	0.3588	0.4002	0.5303	0.6002	0.2035
2	191870320	G	A	STAT1	NA	intronic	0.082265	0	0.25	0	0.166667	0	0.0769231	0	0	0	0	0	0	0	0	0	0.332069	0.1571	0.5166	0.4337	0.3115	0.2117
2	191870507	T	C	STAT1	NA	intronic	0.00520833	0	0.03125	0	0	0	0	0	0	0	0	0	0	0	0	0	0	0	0	0	0	0
2	191870597	C	A	STAT1	NA	intronic	0.0166667	0	0	0.1	0	0	0	0	0	0	0	0	0	0	0	0	0	0	0	0	0	0
2	191870624	C	T	STAT1	NA	intronic	0.00837418	0	0	0	0.0294118	0	0.0208333	0	0	0	0	0	0	0	0	0	0.148562	0.0557	0.2625	0.0663	0.1687	0.1278
2	191870710	C	A	STAT1	NA	intronic	0.00196078	0	0	0	0	0	0.0117647	0	0	0	0	0	0	0	0	0	0	0	0	0	0	0
2	191870736	G	C	STAT1	NA	intronic	0.00666667	0	0	0	0.04	0	0	0	0	0	0	0	0	0	0	0	0.00479233	0	0.0182	0	0	0
2	191870791	C	A	STAT1	NA	intronic	0.0022831	0	0	0	0	0	0.0136986	0	0	0	0	0	0	0	0	0	0	0	0	0	0	0
2	191870950	C	A	STAT1	NA	intronic	0.00416667	0	0	0	0	0	0.025	0	0	0	0	0	0	0	0	0	0.043131	0.004	0.0008	0.1282	0.0823	0.0399
2	191870951	G	C	STAT1	NA	intronic	0.00406503	0	0	0	0	0	0.0243902	0	0	0	0	0	0	0	0	0	0.0439297	0.004	0.0008	0.134	0.0823	0.0399
2	191871287	C	T	STAT1	NA	intronic	0.00555555	0	0	0	0.0333333	0	0	0	0	0	0	0	0	0	0	0	0.0477236	0.0149	0.0098	0.1671	0.0615	0.0337
2	191871723	A	C	STAT1	NA	intronic	0.000520833	0	0	0	0	0	0.003125	0	0	0	0	0	0	0	0	0	0	0	0	0	0	0
2	191872069	G	C	STAT1	NA	intronic	0.00819177	0	0	0	0.0238095	0.0253411	0	0	0	0	0	0	0	0	0	0	0.01877	0.002	0.0673	0.0043	0	0
2	191872146	C	G	STAT1	NA	intronic	0.000275482	0	0	0	0	0.00165289	0	0	0	0	0	0	0	0	0	0	0.000199681	0	0.0008	0	0	0
2	191872176	C	T	STAT1	NA	intronic	0.00311764	0	0	0	0	0.0114943	0.00721154	0	0	0	0	0	0	0	0	0	0.0217652	0	0.0764	0.0115	0	0
2	191872185	TAG	T	STAT1	NA	intronic	0.0331693	0.0322581	0.037037	0	0.0172414	0.0648604	0.047619	0	0	0	0	0	0	0	0	0	0	0	0	0	0	0
2	191872400	G	C	STAT1	NA	intronic	0.000136836	0	0	0	0	0.000821018	0	0.0002	0.0031	0	2.895e-05	0	0	0	0	0.0002	0.000399361	0	0.0015	0	0	0
2	191872408	C	T	STAT1	NA	intronic	0.000136836	0	0	0	0	0.000821018	0	0	0	0	0	0	0	0	0	0	0	0	0	0	0	0
2	191872552	C	G	STAT1	NA	intronic	0.00847578	0	0	0.05	0	0.000854701	0	0	0	0	0	0	0	0	0	0	0.00419329	0	0.0151	0.0014	0	0
2	191872586	T	C	STAT1	NA	intronic	0.0209529	0.0322581	0	0.0652174	0	0.023166	0.00507614	0	0	0	0	0	0	0	0	0	0.0305511	0	0.1074	0.0159	0	0
2	191872599	C	T	STAT1	NA	intronic	0.00356657	0	0	0	0.0172414	0.004158	0	0	0	0	0	0	0	0	0	0	0.00359425	0	0.0136	0	0	0
2	191872670	A	G	STAT1	NA	intronic	0.000368732	0	0	0	0	0	0.00221239	0	0	0	0	0	0	0	0	0	0	0	0	0	0	0
2	191872688	T	G	STAT1	NA	intronic	0.000368732	0	0	0	0	0	0.00221239	0.0003	0.002	0	0.0003	0	6.657e-05	0.0033	0	0.0005	0.000798722	0	0.003	0	0	0
2	191872782	A	G	STAT1	NA	intronic	0.000368732	0	0	0	0	0	0.00221239	0.0008	0.014	4.807e-05	0.0005	0	0	0	0	0.0003	0.00279553	0	0.0091	0.0029	0	0
2	191873219	G	A	STAT1	NA	intronic	0.0119048	0	0.0714286	0	0	0	0	0	0	0	0	0	0	0	0	0	0	0	0	0	0	0
2	191873293	G	C	STAT1	NA	intronic	0.00757575	0	0.0454545	0	0	0	0	0	0	0	0	0	0	0	0	0	0	0	0	0	0	0
2	191873334	G	C	STAT1	NA	intronic	0.0104167	0.0625	0	0	0	0	0	0	0	0	0	0	0	0	0	0	0.00159744	0	0.0061	0	0	0
2	191873553	A	T	STAT1	NA	intronic	0.335181	0.25	0.230769	0.45	0.232143	0.490148	0.358025	0	0	0	0	0	0	0	0	0	0.498003	0.4066	0.6036	0.4524	0.6806	0.2935
2	191873592	C	G	STAT1	NA	intronic	0.000273673	0	0	0	0	0.00164204	0	0	0	0	0	0	0	0	0	0	0	0	0	0	0	0
2	191873626	G	A	STAT1	NA	intronic	0.000642405	0	0	0	0	0.00164204	0.00221239	0	0	0	0	0	0	0	0	0	0.00179712	0	0.0068	0	0	0
2	191873858	T	G	STAT1	NA	intronic	0.000642405	0	0	0	0	0.00164204	0.00221239	0.0002	0.0029	0	8.691e-05	0	0	0	0	0	0.000199681	0	0.0008	0	0	0
2	191873904	T	C	STAT1	NA	intronic	0.00355702	0	0	0	0.0166667	0.00246305	0.00221239	0	0	0	0	0	0	0	0	0	0.00179712	0	0.0068	0	0	0
2	191874121	A	G	STAT1	NA	intronic	0.0306373	0.0357143	0.125	0	0	0.0231092	0	0	0	0	0	0	0	0	0	0	0.0121805	0.0109	0	0.0029	0.0298	0.0184
2	191874155	AAAT	A	STAT1	NA	intronic	0.0980392	0.5	0	0	0	0	0.0882353	0	0	0	0	0	0	0	0	0	0	0	0	0	0	0
2	191874317	G	T	STAT1	NA	intronic	0.0231771	0	0.1	0	0	0.0390625	0	0	0	0	0	0	0	0	0	0	0.0942492	0.0547	0.0514	0.0418	0.1935	0.1278
2	191874408	T	A	STAT1	NA	intronic	0.00109409	0	0	0	0	0.00656455	0	0	0	0	0	0	0	0	0	0	0.00579073	0	0.0212	0.0014	0	0
2	191874667	A	G	STAT1	NA	synonymous SNV	0.0594809	0.078125	0.0833333	0.0357143	0.0166667	0.0722496	0.0707965	0.0831	0.0762	0.1628	0.0419	0.2236	0.0597	0.034	0.109	0.0795	0.114617	0.0696	0.0734	0.0504	0.2272	0.1462
2	191874753	T	C	STAT1	NA	intronic	0.00796707	0	0	0.0178571	0	0.0188834	0.0110619	0.0068	0.0924	0.0003	0.0036	0	0.0005	0	9.936e-05	0.0051	0.0303514	0	0.1112	0.0072	0	0
2	191874969	A	G	STAT1	NA	intronic	0.000144676	0	0	0	0	0.000868056	0	0	0	0	0	0	0	0	0	0	0	0	0	0	0	0
2	191874972	T	C	STAT1	NA	intronic	0.000145688	0	0	0	0	0.000874126	0	0	0	0	0	0	0	0	0	0	0.000199681	0	0.0008	0	0	0
2	191875035	C	T	STAT1	NA	intronic	0.130497	0.125	0.166667	0.125	0.0333333	0.153777	0.179204	0	0	0	0	0	0	0	0	0	0.163938	0.1451	0.1717	0.1023	0.2222	0.1564
2	191875244	CAAAT	C	STAT1	NA	intronic	0.00147493	0	0	0	0	0	0.00884956	0	0	0	0	0	0	0	0	0	0	0	0	0	0	0
2	191875368	TTC	T	STAT1	NA	intronic	0.126278	0.0952381	0.153846	0.25	0.136364	0	0.122222	0	0	0	0	0	0	0	0	0	0	0	0	0	0	0
2	191875394	G	A	STAT1	NA	intronic	0.0128205	0	0	0.0769231	0	0	0	0	0	0	0	0	0	0	0	0	0	0	0	0	0	0
2	191875558	G	A	STAT1	NA	intronic	0.00347222	0	0	0	0	0	0.0208333	0	0	0	0	0	0	0	0	0	0	0	0	0	0	0
2	191875713	G	T	STAT1	NA	intronic	0.0238095	0	0	0	0.142857	0	0	0	0	0	0	0	0	0	0	0	0	0	0	0	0	0
2	191875901	C	A	STAT1	NA	intronic	0.67963	1	0.8	1	0.5	0	0.777778	0	0	0	0	0	0	0	0	0	0.878994	0.9225	0.8707	0.8761	0.8889	0.8374
2	191876360	G	T	STAT1	NA	intronic	0.00595238	0	0	0	0.0357143	0	0	0	0	0	0	0	0	0	0	0	0	0	0	0	0	0
2	191876461	T	C	STAT1	NA	intronic	0.00234742	0	0	0	0	0	0.0140845	0	0	0	0	0	0	0	0	0	0	0	0	0	0	0
2	191876917	T	C	STAT1	NA	intronic	0.0163194	0	0.0666667	0	0	0	0.03125	0	0	0	0	0	0	0	0	0	0	0	0	0	0	0
2	191877312	C	A	STAT1	NA	intronic	0.00292398	0	0	0	0	0	0.0175439	0	0	0	0	0	0	0	0	0	0	0	0	0	0	0
2	191877505	T	C	STAT1	NA	intronic	0.0166667	0	0.1	0	0	0	0	0	0	0	0	0	0	0	0	0	0	0	0	0	0	0
2	191877753	G	T	STAT1	NA	intronic	0.00225225	0	0	0	0	0	0.0135135	0	0	0	0	0	0	0	0	0	0	0	0	0	0	0
2	191878115	TG	T	STAT1	NA	intronic	0.141282	0	0.125	0	0.333333	0.29845	0.0909091	0	0	0	0	0	0	0	0	0	0	0	0	0	0	0
2	191878125	G	A	STAT1	NA	intronic	0.0208333	0	0.125	0	0	0	0	0	0	0	0	0	0	0	0	0	0	0	0	0	0	0
2	191878389	C	G	STAT1	NM_007315:c.-3660G>C;NM_139266:c.-3660G>C	UTR5	0.00250627	0	0	0	0	0.0150376	0	0	0	0	0	0	0	0	0	0	0.00519169	0	0	0.0029	0.0238	0
2	191878439	G	T	STAT1	NA	intronic	0.00113379	0	0	0	0	0.00680272	0	0	0	0	0	0	0	0	0	0	0	0	0	0	0	0
2	191878487	T	C	STAT1	NA	intronic	0.0676798	0	0.0769231	0	0.0833333	0.209459	0.0363636	0	0	0	0	0	0	0	0	0	0.191094	0.0905	0.2345	0.2911	0.1657	0.1912
2	191878538	C	A	STAT1	NA	intronic	0.0104167	0	0.0625	0	0	0	0	0	0	0	0	0	0	0	0	0	0	0	0	0	0	0
2	191878654	C	G	STAT1	NA	intronic	0.192553	0.15	0.1875	0.125	0.176471	0.353846	0.1625	0	0	0	0	0	0	0	0	0	0.358427	0.3429	0.4629	0.2478	0.4573	0.2096
2	191878672	C	T	STAT1	NA	intronic	0.000633713	0	0	0	0	0.00380228	0	0	0	0	0	0	0	0	0	0	0	0	0	0	0	0
2	191878910	G	T	STAT1	NM_007315:c.-4181C>A;NM_139266:c.-4181C>A	UTR5	0.000527427	0	0	0	0	0.00316456	0	0	0	0	0	0	0	0	0	0	0	0	0	0	0	0
2	191878916	G	A	STAT1	NM_007315:c.-4187C>T;NM_139266:c.-4187C>T	UTR5	0.00640332	0	0	0	0.0238095	0.0146104	0	0	0	0	0	0	0	0	0	0	0.00419329	0.0139	0	0.0101	0	0
2	191878921	G	A	STAT1	NM_007315:c.-4192C>T;NM_139266:c.-4192C>T	UTR5	0.000265393	0	0	0	0	0.00159236	0	0	0	0	0	0	0	0	0	0	0	0	0	0	0	0
2	191878954	C	G	STAT1	NM_007315:c.-4225G>C;NM_139266:c.-4225G>C	UTR5	0.000546448	0	0	0	0	0.00327869	0	0	0	0	0	0	0	0	0	0	0	0	0	0	0	0
3	45796951	C	T	SLC6A20	NM_020208:c.*3519G>A;NM_022405:c.*3519G>A	UTR3	0.03774	0.0000	0.0167	0.0000	0.0667	0.0509	0.0097	0	0	0	0	0	0	0	0	0	0.248203	0.4901	0.093	0.2882	0.2034	0.227
3	45797021	T	C	SLC6A20	NM_020208:c.*3449A>G;NM_022405:c.*3449A>G	UTR3	0.00105	0.0000	0.0000	0.0000	0.0000	0.0000	0.0039	0	0	0	0	0	0	0	0	0	0	0	0	0	0	0
3	45797531	T	C	SLC6A20	NM_020208:c.*2939A>G;NM_022405:c.*2939A>G	UTR3	0.00105	0.0000	0.0000	0.0000	0.0000	0.0016	0.0000	0	0	0	0	0	0	0	0	0	0	0	0	0	0	0
3	45797558	T	C	SLC6A20	NM_020208:c.*2912A>G;NM_022405:c.*2912A>G	UTR3	0.00052	0.0000	0.0000	0.0000	0.0000	0.0000	0.0020	0	0	0	0	0	0	0	0	0	0	0	0	0	0	0
3	45797662	G	T	SLC6A20	NM_020208:c.*2808C>A;NM_022405:c.*2808C>A	UTR3	0.00105	0.0000	0.0333	0.0000	0.0000	0.0000	0.0000	0	0	0	0	0	0	0	0	0	0	0	0	0	0	0
3	45797785	A	G	SLC6A20	NM_020208:c.*2685T>C;NM_022405:c.*2685T>C	UTR3	0.18449	0.0690	0.3333	0.0357	0.2667	0.2315	0.0623	0	0	0	0	0	0	0	0	0	0.964058	0.9563	0.9939	0.9798	0.9067	0.9796
3	45797991	T	C	SLC6A20	NM_020208:c.*2479A>G;NM_022405:c.*2479A>G	UTR3	0.00419	0.0000	0.0333	0.0000	0.0000	0.0049	0.0000	0	0	0	0	0	0	0	0	0	0.0658946	0.002	0.2352	0.0245	0	0
3	45798180	T	C	SLC6A20	NM_020208:c.*2290A>G;NM_022405:c.*2290A>G	UTR3	0.00052	0.0000	0.0167	0.0000	0.0000	0.0000	0.0000	0	0	0	0	0	0	0	0	0	0	0	0	0	0	0
3	45798226	C	T	SLC6A20	NM_020208:c.*2244G>A;NM_022405:c.*2244G>A	UTR3	0.00314	0.0000	0.0333	0.0000	0.0000	0.0033	0.0000	0	0	0	0	0	0	0	0	0	0.0175719	0.0547	0.0038	0.0216	0.001	0.0123
3	45798227	G	C	SLC6A20	NM_020208:c.*2243C>G;NM_022405:c.*2243C>G	UTR3	0.00105	0.0000	0.0000	0.0000	0.0000	0.0016	0.0000	0	0	0	0	0	0	0	0	0	0.000599042	0.002	0.0008	0	0	0
3	45798596	A	G	SLC6A20	NM_020208:c.*1874T>C;NM_022405:c.*1874T>C	UTR3	0.00105	0.0000	0.0000	0.0000	0.0000	0.0016	0.0000	0	0	0	0	0	0	0	0	0	0.000199681	0	0	0.0014	0	0
3	45798682	CTT	C	SLC6A20	NA	UTR3	0.04822	0.0000	0.0667	0.0000	0.1333	0.0575	0.0195	0	0	0	0	0	0	0	0	0	0	0	0	0	0	0
3	45798815	G	T	SLC6A20	NM_020208:c.*1655C>A;NM_022405:c.*1655C>A	UTR3	0.00210	0.0000	0.0000	0.0000	0.0000	0.0033	0.0000	0	0	0	0	0	0	0	0	0	0	0	0	0	0	0
3	45798845	C	T	SLC6A20	NM_020208:c.*1625G>A;NM_022405:c.*1625G>A	UTR3	0.00052	0.0000	0.0000	0.0000	0.0167	0.0000	0.0000	0	0	0	0	0	0	0	0	0	0	0	0	0	0	0
3	45798974	T	A	SLC6A20	NM_020208:c.*1496A>T;NM_022405:c.*1496A>T	UTR3	0.00105	0.0000	0.0000	0.0000	0.0000	0.0016	0.0000	0	0	0	0	0	0	0	0	0	0	0	0	0	0	0
3	45799205	C	G	SLC6A20	NM_020208:c.*1265G>C;NM_022405:c.*1265G>C	UTR3	0.00105	0.0000	0.0000	0.0000	0.0000	0.0016	0.0000	0	0	0	0	0	0	0	0	0	0	0	0	0	0	0
3	45799259	A	G	SLC6A20	NM_020208:c.*1211T>C;NM_022405:c.*1211T>C	UTR3	0.00052	0.0000	0.0000	0.0000	0.0167	0.0000	0.0000	0	0	0	0	0	0	0	0	0	0	0	0	0	0	0
3	45799284	A	G	SLC6A20	NM_020208:c.*1186T>C;NM_022405:c.*1186T>C	UTR3	0.00419	0.0000	0.0000	0.0000	0.0000	0.0066	0.0000	0	0	0	0	0	0	0	0	0	0.0341454	0.001	0.1188	0.0187	0	0
3	45799361	C	T	SLC6A20	NM_020208:c.*1109G>A;NM_022405:c.*1109G>A	UTR3	0.00105	0.0000	0.0000	0.0000	0.0000	0.0000	0.0039	0	0	0	0	0	0	0	0	0	0	0	0	0	0	0
3	45799486	C	T	SLC6A20	NM_020208:c.*984G>A;NM_022405:c.*984G>A	UTR3	0.00157	0.0000	0.0000	0.0000	0.0000	0.0025	0.0000	0	0	0	0	0	0	0	0	0	0	0	0	0	0	0
3	45799599	G	C	SLC6A20	NM_020208:c.*871C>G;NM_022405:c.*871C>G	UTR3	0.02883	0.0000	0.1333	0.0000	0.0333	0.0361	0.0020	0	0	0	0	0	0	0	0	0	0.171526	0.1938	0.1059	0.1427	0.2917	0.1339
3	45799675	C	T	SLC6A20	NM_020208:c.*795G>A;NM_022405:c.*795G>A	UTR3	0.00052	0.0000	0.0000	0.0000	0.0000	0.0008	0.0000	0	0	0	0	0	0	0	0	0	0	0	0	0	0	0
3	45799683	A	T	SLC6A20	NM_020208:c.*787T>A;NM_022405:c.*787T>A	UTR3	0.00105	0.0000	0.0000	0.0000	0.0000	0.0016	0.0000	0	0	0	0	0	0	0	0	0	0	0	0	0	0	0
3	45799740	C	T	SLC6A20	NM_020208:c.*730G>A;NM_022405:c.*730G>A	UTR3	0.00052	0.0000	0.0000	0.0000	0.0167	0.0000	0.0000	0	0	0	0	0	0	0	0	0	0.00179712	0	0.0068	0	0	0
3	45799871	C	T	SLC6A20	NM_020208:c.*599G>A;NM_022405:c.*599G>A	UTR3	0.45126	10862	0.9500	0.9643	0.9667	0.1609	0.9650	0	0	0	0	0	0	0	0	0	0.963458	0.9543	0.9902	0.9755	0.9206	0.9724
3	45799933	A	G	SLC6A20	NM_020208:c.*537T>C;NM_022405:c.*537T>C	UTR3	0.04665	0.1379	0.0833	0.0536	0.0833	0.0148	0.1128	0.0870	0.0183	0.0796	0.0647	0.0001	0.1268	0.0806	0.0893	0.0951	0.0469249	0.1223	0.0091	0.062	0	0.0583
3	45800024	C	T	SLC6A20	NM_020208:c.*446G>A;NM_022405:c.*446G>A	UTR3	0.00210	0.0000	0.0000	0.0000	0.0000	0.0000	0.0078	0	0	0	0	0	0	0	0	0	0.0105831	0	0.0378	0.0043	0	0
3	45800276	G	A	SLC6A20	NM_020208:c.*194C>T;NM_022405:c.*194C>T	UTR3	0.00052	0.0000	0.0000	0.0000	0.0000	0.0008	0.0000	0	0	0	0	0	0	0	0	0	0	0	0	0	0	0
3	45800324	T	C	SLC6A20	NM_020208:c.*146A>G;NM_022405:c.*146A>G	UTR3	0.00367	0.0000	0.0000	0.0000	0.0000	0.0049	0.0020	0	0	0	0	0	0	0	0	0	0.00399361	0.0109	0.0008	0.0115	0	0
3	45800390	A	G	SLC6A20	NM_020208:c.*80T>C;NM_022405:c.*80T>C	UTR3	0.00052	0.0000	0.0000	0.0000	0.0000	0.0008	0.0000	0	0	0	0	0	0	0	0	0	0	0	0	0	0	0
3	45800420	C	T	SLC6A20	NM_020208:c.*50G>A;NM_022405:c.*50G>A	UTR3	0.00052	0.0000	0.0000	0.0000	0.0000	0.0000	0.0020	0.0001	0.0003	0	0	0	0.0002	0.05391	0	0.0002	0	0	0	0	0	0
3	45800530	C	T	SLC6A20	NA	synonymous SNV	0.00105	0.0000	0.0000	0.0000	0.0000	0.0008	0.0020	0.0001	0.06168	0	0.0001	0	0.0003	0.04622	0	0.0002	0	0	0	0	0	0
3	45800596	G	A	SLC6A20	NA	synonymous SNV	0.00052	0.0000	0.0000	0.0000	0.0000	0.0000	0.0020	0.02407	0	0	0.0001	0	0.008843	0	0	0.0002	0	0	0	0	0	0
3	45800603	T	C	SLC6A20	NA	nonsynonymous SNV	0.00105	0.0000	0.0000	0.0000	0.0000	0.0016	0.0000	0.0003	0.06182	0	0.0004	0	0.0005	0.0001	0	0.0005	0.000599042	0.003	0	0	0	0
3	45800961	C	A	SLC6A20	NA	intronic	0.00210	0.0000	0.0000	0.0000	0.0000	0.0000	0.0078	0	0	0	0	0	0	0	0	0	0.00519169	0.0189	0.0015	0.0072	0	0
3	45801079	C	T	SLC6A20	NA	intronic	0.00105	0.0000	0.0000	0.0000	0.0000	0.0016	0.0000	0	0	0	0	0	0	0	0	0	0	0	0	0	0	0
3	45801092	C	A	SLC6A20	NA	intronic	0.00052	0.0000	0.0000	0.0000	0.0000	0.0008	0.0000	0	0	0	0	0	0	0	0	0	0	0	0	0	0	0
3	45801145	G	T	SLC6A20	NA	intronic	0.00052	0.0000	0.0000	0.0000	0.0000	0.0000	0.0020	0	0	0	0	0	0	0	0	0	0	0	0	0	0	0
3	45801218	T	G	SLC6A20	NA	intronic	0.00052	0.0000	0.0000	0.0000	0.0000	0.0008	0.0000	0	0	0	0	0	0	0	0	0	0.00179712	0	0.0068	0	0	0
3	45801233	G	T	SLC6A20	NA	intronic	0.00052	0.0000	0.0167	0.0000	0.0000	0.0000	0.0000	0	0	0	0	0	0	0	0	0	0	0	0	0	0	0
3	45801277	C	T	SLC6A20	NA	intronic	0.00052	0.0000	0.0000	0.0000	0.0000	0.0000	0.0020	0	0	0	0	0	0	0	0	0	0	0	0	0	0	0
3	45801295	T	C	SLC6A20	NA	intronic	0.00157	0.0000	0.0000	0.0000	0.0000	0.0008	0.0039	0	0	0	0	0	0	0	0	0	0	0	0	0	0	0
3	45801309	C	T	SLC6A20	NA	intronic	0.00210	0.0000	0.0000	0.0000	0.0000	0.0033	0.0000	0.0002	0.0030	0	0	0	0	0	0	0	0.000599042	0	0.0023	0	0	0
3	45801333	C	T	SLC6A20	NA	intronic	0.00052	0.0172	0.0000	0.0000	0.0000	0.0000	0.0020	0.01645	0	0.03409	0	0	2.72e-05	0	0	0	0	0	0	0	0	0
3	45801393	T	C	SLC6A20	NA	nonsynonymous SNV	0.00786	0.0000	0.0000	0.0000	0.0000	0.0090	0.0078	0.0072	0.0007	0.0012	0.0054	0	0.0097	0.0143	0.0108	0.0096	0.00359425	0.0139	0	0.0058	0	0
3	45801533	G	A	SLC6A20	NA	intronic	0.00052	0.0000	0.0000	0.0000	0.0000	0.0008	0.0000	0	0	0	0	0	0	0	0	0	0	0	0	0	0	0
3	45801558	C	T	SLC6A20	NA	intronic	0.01730	0.0000	0.0000	0.0357	0.0333	0.0181	0.0136	0.0058	0.0703	0.0002	0.0036	0	0.0004	0	0	0.0028	0.0219649	0	0.0756	0.0101	0	0.0031
3	45801655	G	A	SLC6A20	NA	intronic	0.00052	0.0000	0.0000	0.0000	0.0000	0.0008	0.0000	0	0	0	0	0	0	0	0	0	0	0	0	0	0	0
3	45801726	C	T	SLC6A20	NA	intronic	0.27935	0.2414	0.2500	0.1786	0.2333	0.3227	0.1965	0	0	0	0	0	0	0	0	0	0.166134	0.3469	0.1172	0.2262	0.0159	0.1585
3	45801728	G	A	SLC6A20	NA	intronic	0.00052	0.0000	0.0000	0.0000	0.0000	0.0008	0.0000	0	0	0	0	0	0	0	0	0	0	0	0	0	0	0
3	45801912	C	T	SLC6A20	NA	intronic	0.00314	0.0345	0.0167	0.0000	0.0000	0.0000	0.0097	0	0	0	0	0	0	0	0	0	0.125599	0.1511	0.146	0.1772	0.0169	0.1472
3	45802128	C	T	SLC6A20	NA	intronic	0.00105	0.0000	0.0000	0.0000	0.0000	0.0000	0.0039	0	0	0	0	0	0	0	0	0	0	0	0	0	0	0
3	45802134	T	C	SLC6A20	NA	intronic	0.01834	0.0345	0.1000	0.0357	0.0333	0.0000	0.0486	0	0	0	0	0	0	0	0	0	0.509984	0.5954	0.2542	0.6009	0.5685	0.6431
3	45802143	C	A	SLC6A20	NA	intronic	0.00105	0.0000	0.0333	0.0000	0.0000	0.0000	0.0000	0	0	0	0	0	0	0	0	0	0	0	0	0	0	0
3	45802266	G	A	SLC6A20	NA	intronic	0.00367	0.0000	0.0167	0.0000	0.0333	0.0000	0.0078	0	0	0	0	0	0	0	0	0	0.0886581	0.1193	0.0144	0.0865	0.1448	0.1012
3	45802407	C	T	SLC6A20	NA	intronic	0.00052	0.0000	0.0000	0.0000	0.0000	0.0000	0.0020	0	0	0	0	0	0	0	0	0	0	0	0	0	0	0
3	45802527	G	T	SLC6A20	NA	intronic	0.00052	0.0000	0.0000	0.0000	0.0000	0.0000	0.0020	0	0	0	0	0	0	0	0	0	0	0	0	0	0	0
3	45802824	G	A	SLC6A20	NA	intronic	0.00105	0.0000	0.0000	0.0000	0.0333	0.0000	0.0000	0	0	0	0	0	0	0	0	0	0	0	0	0	0	0
3	45802862	C	T	SLC6A20	NA	intronic	0.00052	0.0000	0.0000	0.0000	0.0000	0.0000	0.0020	0	0	0	0	0	0	0	0	0	0	0	0	0	0	0
3	45803104	A	G	SLC6A20	NA	intronic	0.00105	0.0000	0.0000	0.0000	0.0000	0.0000	0.0039	0	0	0	0	0	0	0	0	0	0.0345447	0.001	0.1195	0.0202	0	0
3	45803143	A	G	SLC6A20	NA	intronic	0.00052	0.0000	0.0000	0.0000	0.0000	0.0000	0.0020	0	0	0	0	0	0	0	0	0	0	0	0	0	0	0
3	45803373	G	A	SLC6A20	NA	intronic	0.00419	0.0172	0.0167	0.0000	0.0000	0.0000	0.0136	0	0	0	0	0	0	0	0	0	0.0930511	0.1302	0.0189	0.0922	0.1448	0.1022
3	45803585	C	T	SLC6A20	NA	intronic	0.01415	0.0172	0.1500	0.0357	0.0333	0.0000	0.0272	0	0	0	0	0	0	0	0	0	0.266374	0.3718	0.2927	0.2738	0.1935	0.1922
3	45803730	C	A	SLC6A20	NA	intronic	0.00105	0.0000	0.0000	0.0000	0.0000	0.0000	0.0039	0	0	0	0	0	0	0	0	0	0	0	0	0	0	0
3	45804054	G	A	SLC6A20	NA	intronic	0.00105	0.0345	0.0000	0.0000	0.0000	0.0000	0.0039	0	0	0	0	0	0	0	0	0	0.000998403	0.004	0	0.0014	0	0
3	45804069	C	T	SLC6A20	NA	intronic	0.06499	0.2069	0.3333	0.0357	0.1833	0.0000	0.1770	0	0	0	0	0	0	0	0	0	0.549521	0.6372	0.3578	0.6412	0.5556	0.6472
3	45804262	G	T	SLC6A20	NA	intronic	0.00105	0.0000	0.0000	0.0000	0.0000	0.0008	0.0020	0	0	0	0	0	0	0	0	0	0.000998403	0	0.0038	0	0	0
3	45804277	G	A	SLC6A20	NA	intronic	0.00105	0.0000	0.0000	0.0000	0.0000	0.0016	0.0000	0	0	0	0	0	0	0	0	0	0.0141773	0	0	0	0.0268	0.045
3	45804350	G	A	SLC6A20	NA	intronic	0.00105	0.0000	0.0000	0.0000	0.0000	0.0016	0.0000	0	0	0	0	0	0	0	0	0	0.00199681	0	0.0076	0	0	0
3	45804391	C	T	SLC6A20	NA	intronic	0.26782	0.3448	0.2333	0.2679	0.2333	0.2767	0.2549	0.2320	0.0478	0.1971	0.1794	0.0173	0.3026	0.3014	0.2424	0.2711	0.1248	0.2992	0.0204	0.1931	0.0169	0.1493
3	45804421	C	T	SLC6A20	NA	nonsynonymous SNV	0.00052	0.0000	0.0000	0.0000	0.0000	0.0008	0.0000	0.02785	0	0	0.02892	0	0.008801	0	0	0.0008	0.000199681	0	0	0.0014	0	0
3	45804477	G	A	SLC6A20	NA	nonsynonymous SNV	0.00052	0.0000	0.0000	0.0000	0.0167	0.0000	0.0000	0.007953	0	0	0	0	0.01758	0	0	0	0	0	0	0	0	0
3	45804499	A	G	SLC6A20	NA	nonsynonymous SNV	0.00052	0.0000	0.0000	0.0000	0.0000	0.0008	0.0000	0	0	0	0	0	0	0	0	0	0	0	0	0	0	0
3	45804597	C	T	SLC6A20	NA	intronic	0.00157	0.0000	0.0167	0.0000	0.0000	0.0008	0.0020	0.0002	0.0017	0.06582	0.0009	0.05441	0	0	0	0	0.00139776	0	0.0038	0.0029	0	0
3	45804645	C	T	SLC6A20	NA	intronic	0.00052	0.0000	0.0000	0.0000	0.0000	0.0000	0.0020	0	0	0	0	0	0	0	0	0	0	0	0	0	0	0
3	45804734	C	T	SLC6A20	NA	intronic	0.26101	0.2931	0.2167	0.1607	0.3167	0.2775	0.2315	0	0	0	0	0	0	0	0	0	0.294529	0.2406	0.472	0.2695	0.1577	0.2689
3	45804735	G	A	SLC6A20	NA	intronic	0.00577	0.0172	0.0000	0.0000	0.0000	0.0074	0.0039	0	0	0	0	0	0	0	0	0	0.00119808	0	0.0015	0.0014	0	0.0031
3	45804748	G	A	SLC6A20	NA	intronic	0.00052	0.0000	0.0000	0.0000	0.0000	0.0008	0.0000	0	0	0	0	0	0	0	0	0	0.000998403	0	0.0038	0	0	0
3	45804771	G	T	SLC6A20	NA	intronic	0.01677	0.0000	0.0000	0.0000	0.0000	0.0189	0.0175	0	0	0	0	0	0	0	0	0	0.0323482	0	0.1127	0.0187	0	0
3	45805087	T	C	SLC6A20	NA	intronic	0.00419	0.0000	0.0167	0.0000	0.0833	0.0000	0.0039	0	0	0	0	0	0	0	0	0	0.0940495	0.1322	0.0189	0.0937	0.1448	0.1043
3	45805204	G	T	SLC6A20	NA	intronic	0.00052	0.0000	0.0167	0.0000	0.0000	0.0000	0.0000	0	0	0	0	0	0	0	0	0	0	0	0	0	0	0
3	45805368	T	C	SLC6A20	NA	intronic	0.00105	0.0000	0.0333	0.0000	0.0000	0.0000	0.0000	0	0	0	0	0	0	0	0	0	0	0	0	0	0	0
3	45805443	C	A	SLC6A20	NA	intronic	0.00105	0.0345	0.0000	0.0000	0.0000	0.0000	0.0039	0	0	0	0	0	0	0	0	0	0	0	0	0	0	0
3	45805781	A	T	SLC6A20	NA	intronic	0.00105	0.0000	0.0333	0.0000	0.0000	0.0000	0.0000	0	0	0	0	0	0	0	0	0	0	0	0	0	0	0
3	45805916	C	A	SLC6A20	NA	intronic	0.00105	0.0000	0.0333	0.0000	0.0000	0.0000	0.0000	0	0	0	0	0	0	0	0	0	0	0	0	0	0	0
3	45805932	T	C	SLC6A20	NA	intronic	0.00105	0.0000	0.0000	0.0357	0.0000	0.0000	0.0000	0	0	0	0	0	0	0	0	0	0	0	0	0	0	0
3	45805944	C	T	SLC6A20	NA	intronic	0.00105	0.0000	0.0000	0.0357	0.0000	0.0000	0.0000	0	0	0	0	0	0	0	0	0	0	0	0	0	0	0
3	45805947	T	C	SLC6A20	NA	intronic	0.00105	0.0000	0.0000	0.0357	0.0000	0.0000	0.0000	0	0	0	0	0	0	0	0	0	0	0	0	0	0	0
3	45805949	T	C	SLC6A20	NA	intronic	0.00105	0.0000	0.0000	0.0357	0.0000	0.0000	0.0000	0	0	0	0	0	0	0	0	0	0	0	0	0	0	0
3	45806066	C	T	SLC6A20	NA	intronic	0.00210	0.0000	0.0333	0.0000	0.0000	0.0000	0.0039	0	0	0	0	0	0	0	0	0	0.140775	0.1541	0.1884	0.1816	0.0169	0.1616
3	45806140	G	A	SLC6A20	NA	intronic	0.00105	0.0000	0.0000	0.0000	0.0000	0.0000	0.0039	0	0	0	0	0	0	0	0	0	0	0	0	0	0	0
3	45806173	G	A	SLC6A20	NA	intronic	0.00210	0.0345	0.0000	0.0000	0.0000	0.0000	0.0078	0	0	0	0	0	0	0	0	0	0.240415	0.3221	0.41	0.2695	0.0159	0.138
3	45806226	C	A	SLC6A20	NA	intronic	0.00105	0.0000	0.0000	0.0000	0.0333	0.0000	0.0000	0	0	0	0	0	0	0	0	0	0.29353	0.3718	0.3971	0.2954	0.1915	0.1769
3	45806246	GA	G	SLC6A20	NA	intronic	0.00105	0.0000	0.0333	0.0000	0.0000	0.0000	0.0000	0	0	0	0	0	0	0	0	0	0	0	0	0	0	0
3	45806443	AC	A	SLC6A20	NA	intronic	0.00314	0.0345	0.0667	0.0000	0.0000	0.0000	0.0039	0	0	0	0	0	0	0	0	0	0	0	0	0	0	0
3	45806484	C	A	SLC6A20	NA	intronic	0.00105	0.0000	0.0000	0.0000	0.0333	0.0000	0.0000	0	0	0	0	0	0	0	0	0	0	0	0	0	0	0
3	45806866	A	T	SLC6A20	NA	intronic	0.00052	0.0000	0.0000	0.0000	0.0000	0.0008	0.0000	0	0	0	0	0	0	0	0	0	0	0	0	0	0	0
3	45806899	G	A	SLC6A20	NA	intronic	0.00105	0.0000	0.0000	0.0000	0.0000	0.0016	0.0000	0	0	0	0	0	0	0	0	0	0.000199681	0	0	0	0.001	0
3	45806981	C	A	SLC6A20	NA	intronic	0.00210	0.0000	0.0000	0.0000	0.0000	0.0033	0.0000	0.0002	0.0023	0	0.0002	0	0	0	0	0	0.000399361	0	0.0015	0	0	0
3	45807033	G	T	SLC6A20	NA	synonymous SNV	0.00052	0.0000	0.0000	0.0000	0.0000	0.0008	0.0000	2.83e-05	0	0.06582	0	0	0.03594	0	0	0.0002	0	0	0	0	0	0
3	45807230	C	T	SLC6A20	NA	nonsynonymous SNV	0.00052	0.0000	0.0000	0.0000	0.0000	0.0008	0.0000	0.0002	0	0.0005	0.0004	0.0006	0.0002	0	0.0002	0	0	0	0	0	0	0
3	45807289	A	G	SLC6A20	NA	intronic	0.00419	0.0172	0.0000	0.0000	0.0000	0.0049	0.0039	0	0	0	0	0	0	0	0	0	0.00199681	0.005	0	0.0072	0	0
3	45807384	C	A	SLC6A20	NA	intronic	0.00052	0.0000	0.0000	0.0000	0.0000	0.0000	0.0020	0	0	0	0	0	0	0	0	0	0	0	0	0	0	0
3	45807402	C	T	SLC6A20	NA	intronic	0.00157	0.0000	0.0000	0.0179	0.0000	0.0016	0.0000	0	0	0	0	0	0	0	0	0	0.000798722	0	0.0015	0.0014	0.001	0
3	45807514	G	A	SLC6A20	NA	intronic	0.00105	0.0000	0.0000	0.0000	0.0000	0.0016	0.0000	0	0	0	0	0	0	0	0	0	0.00199681	0	0.0068	0.0014	0	0
3	45807626	A	G	SLC6A20	NA	intronic	0.05818	0.2241	0.0833	0.0893	0.0833	0.0000	0.1868	0	0	0	0	0	0	0	0	0	0.134185	0.325	0.0227	0.2147	0.0159	0.1534
3	45807630	T	C	SLC6A20	NA	intronic	0.00105	0.0172	0.0000	0.0000	0.0000	0.0000	0.0039	0	0	0	0	0	0	0	0	0	0.00638978	0.001	0.0008	0.0029	0.001	0.0276
3	45807699	G	C	SLC6A20	NA	intronic	0.01048	0.0000	0.0167	0.0000	0.0333	0.0000	0.0331	0	0	0	0	0	0	0	0	0	0.122604	0.1541	0.1293	0.1729	0.0169	0.1544
3	45807750	T	G	SLC6A20	NA	intronic	0.00052	0.0000	0.0167	0.0000	0.0000	0.0000	0.0000	0	0	0	0	0	0	0	0	0	0.00579073	0.0159	0.0008	0.0173	0	0
3	45807907	AT	A	SLC6A20	NA	intronic	0.00105	0.0000	0.0000	0.0357	0.0000	0.0000	0.0000	0	0	0	0	0	0	0	0	0	0	0	0	0	0	0
3	45808220	T	C	SLC6A20	NA	intronic	0.00052	0.0000	0.0167	0.0000	0.0000	0.0000	0.0000	0	0	0	0	0	0	0	0	0	0	0	0	0	0	0
3	45808271	C	A	SLC6A20	NA	intronic	0.00052	0.0000	0.0000	0.0000	0.0167	0.0000	0.0000	0	0	0	0	0	0	0	0	0	0	0	0	0	0	0
3	45808345	T	C	SLC6A20	NA	intronic	0.00314	0.0000	0.0000	0.0000	0.1000	0.0000	0.0000	0	0	0	0	0	0	0	0	0	0.0321486	0	0.1142	0.0144	0	0
3	45808361	G	A	SLC6A20	NA	intronic	0.00105	0.0000	0.0000	0.0000	0.0000	0.0000	0.0039	0	0	0	0	0	0	0	0	0	0.00259585	0	0.0091	0.0014	0	0
3	45808372	G	-	SLC6A20	NA	intronic	0.00105	0.0000	0.0000	0.0000	0.0333	0.0000	0.0000	0	0	0	0	0	0	0	0	0	0	0	0	0	0	0
3	45808396	T	G	SLC6A20	NA	intronic	0.00105	0.0000	0.0000	0.0000	0.0333	0.0000	0.0000	0	0	0	0	0	0	0	0	0	0	0	0	0	0	0
3	45808404	A	T	SLC6A20	NA	intronic	0.00105	0.0000	0.0000	0.0000	0.0333	0.0000	0.0000	0	0	0	0	0	0	0	0	0	0	0	0	0	0	0
3	45808495	C	T	SLC6A20	NA	intronic	0.00577	0.0000	0.0333	0.0000	0.0500	0.0000	0.0117	0	0	0	0	0	0	0	0	0	0.48123	0.6143	0.4516	0.5159	0.378	0.4663
3	45808513	G	A	SLC6A20	NA	intronic	0.00105	0.0000	0.0000	0.0000	0.0000	0.0000	0.0039	0	0	0	0	0	0	0	0	0	0.00878594	0.0298	0.0015	0.0144	0	0.002
3	45809076	T	C	SLC6A20	NA	intronic	0.00105	0.0345	0.0000	0.0000	0.0000	0.0000	0.0039	0	0	0	0	0	0	0	0	0	0	0	0	0	0	0
3	45809164	T	C	SLC6A20	NA	intronic	0.00105	0.0345	0.0000	0.0000	0.0000	0.0000	0.0039	0	0	0	0	0	0	0	0	0	0	0	0	0	0	0
3	45809273	T	C	SLC6A20	NA	intronic	0.00210	0.0345	0.0000	0.0000	0.0000	0.0000	0.0078	0	0	0	0	0	0	0	0	0	0.276757	0.4751	0.2141	0.3934	0.0327	0.3262
3	45809329	C	A	SLC6A20	NA	intronic	0.00105	0.0000	0.0000	0.0000	0.0000	0.0000	0.0039	0	0	0	0	0	0	0	0	0	0.0888578	0.1103	0.0688	0.1412	0.0159	0.1319
3	45809449	A	C	SLC6A20	NA	intronic	0.00210	0.0000	0.0000	0.0357	0.0000	0.0000	0.0039	0	0	0	0	0	0	0	0	0	0.45028	0.338	0.4115	0.4409	0.5615	0.5102
3	45809528	G	T	SLC6A20	NA	intronic	0.00105	0.0000	0.0000	0.0000	0.0333	0.0000	0.0000	0	0	0	0	0	0	0	0	0	0	0	0	0	0	0
3	45809829	A	G	SLC6A20	NA	intronic	0.00734	0.0000	0.1333	0.0000	0.0000	0.0000	0.0117	0	0	0	0	0	0	0	0	0	0.597644	0.7416	0.2534	0.683	0.75	0.6973
3	45809843	A	G	SLC6A20	NA	intronic	0.00734	0.0000	0.1333	0.0000	0.0000	0.0000	0.0117	0	0	0	0	0	0	0	0	0	0.597843	0.7416	0.2534	0.683	0.751	0.6973
3	45810094	G	A	SLC6A20	NA	intronic	0.01310	0.0345	0.0833	0.0357	0.0667	0.0000	0.0272	0	0	0	0	0	0	0	0	0	0.516973	0.6113	0.5688	0.5303	0.3948	0.4663
3	45810138	C	T	SLC6A20	NA	intronic	0.01939	0.0345	0.1500	0.0000	0.2000	0.0000	0.0311	0	0	0	0	0	0	0	0	0	0.965056	0.9543	0.9818	0.9755	0.9355	0.9765
3	45810212	C	A	SLC6A20	NA	intronic	0.00105	0.0000	0.0000	0.0000	0.0333	0.0000	0.0000	0	0	0	0	0	0	0	0	0	0	0	0	0	0	0
3	45810264	G	T	SLC6A20	NA	intronic	0.00105	0.0000	0.0333	0.0000	0.0000	0.0000	0.0000	0	0	0	0	0	0	0	0	0	0	0	0	0	0	0
3	45810406	A	G	SLC6A20	NA	intronic	0.00105	0.0000	0.0000	0.0000	0.0333	0.0000	0.0000	0	0	0	0	0	0	0	0	0	0	0	0	0	0	0
3	45810604	A	T	SLC6A20	NA	intronic	0.00314	0.0000	0.0000	0.0000	0.0333	0.0000	0.0078	0	0	0	0	0	0	0	0	0	0.662141	0.6998	0.5431	0.6916	0.75	0.6728
3	45810965	TA	T	SLC6A20	NA	intronic	0.00105	0.0000	0.0000	0.0000	0.0333	0.0000	0.0000	0	0	0	0	0	0	0	0	0	0	0	0	0	0	0
3	45811486	G	C	SLC6A20	NA	intronic	0.00052	0.0000	0.0000	0.0000	0.0000	0.0000	0.0020	0	0	0	0	0	0	0	0	0	0	0	0	0	0	0
3	45811523	G	A	SLC6A20	NA	intronic	0.00681	0.0172	0.0167	0.0179	0.0000	0.0074	0.0039	0	0	0	0	0	0	0	0	0	0.00998403	0	0.0363	0	0.002	0
3	45811616	G	A	SLC6A20	NA	intronic	0.00052	0.0172	0.0000	0.0000	0.0000	0.0000	0.0020	0	0	0	0	0	0	0	0	0	0.000199681	0	0	0	0.001	0
3	45811713	C	T	SLC6A20	NA	synonymous SNV	0.00105	0.0000	0.0000	0.0000	0.0000	0.0016	0.0000	0.0048	0.0004	0.0253	0.0001	0.0214	0.07034	0.0001	0.09925	0.0031	0.0141773	0	0	0	0.0268	0.045
3	45811740	C	T	SLC6A20	NA	synonymous SNV	0.00105	0.0000	0.0000	0.0000	0.0000	0.0016	0.0000	0.0049	0.0004	0.0254	0.0002	0.0214	0.0001	0	0	0.0031	0.0141773	0	0	0	0.0268	0.045
3	45811741	G	A	SLC6A20	NA	nonsynonymous SNV	0.00157	0.0000	0.0000	0.0179	0.0000	0.0008	0.0020	0.0013	0.0079	0.0052	0.0007	0	0.008791	0	0	0.0008	0.00339457	0	0.0076	0	0	0.0072
3	45811881	G	A	SLC6A20	NA	intronic	0.00157	0.0000	0.0000	0.0179	0.0000	0.0008	0.0020	0.0006	0.0078	0.03274	0.0006	0	0.03534	0	0	0.0002	0.00179712	0	0.0068	0	0	0
3	45811885	C	T	SLC6A20	NA	intronic	0.03040	0.0517	0.0833	0.0179	0.0167	0.0296	0.0292	0.0205	0.0040	0.0135	0.0106	0	0.0295	0.0174	0.0463	0.0206	0.0109824	0.0348	0.0015	0.0101	0	0.0112
3	45811964	A	G	SLC6A20	NA	intronic	0.01730	0.0000	0.0000	0.0000	0.0333	0.0172	0.0195	0	0	0	0	0	0	0	0	0	0.0315495	0.001	0.1089	0.0187	0	0
3	45812000	A	G	SLC6A20	NA	intronic	0.00105	0.0000	0.0000	0.0000	0.0000	0.0016	0.0000	0	0	0	0	0	0	0	0	0	0.0127796	0	0	0	0.0208	0.044
3	45812054	CA	C	SLC6A20	NA	intronic	0.00052	0.0000	0.0000	0.0000	0.0000	0.0000	0.0020	0	0	0	0	0	0	0	0	0	0	0	0	0	0	0
3	45812104	A	G	SLC6A20	NA	intronic	0.46541	0.2414	0.5667	0.0000	0.4333	0.5657	0.2704	0	0	0	0	0	0	0	0	0	0.961462	0.9533	0.9682	0.9755	0.9335	0.9796
3	45812203	G	C	SLC6A20	NA	intronic	0.00052	0.0000	0.0000	0.0000	0.0000	0.0000	0.0020	0	0	0	0	0	0	0	0	0	0.00159744	0	0.0061	0	0	0
3	45812410	G	A	SLC6A20	NA	intronic	0.00105	0.0000	0.0000	0.0000	0.0000	0.0016	0.0000	0	0	0	0	0	0	0	0	0	0	0	0	0	0	0
3	45812443	G	T	SLC6A20	NA	intronic	0.00105	0.0000	0.0000	0.0000	0.0000	0.0016	0.0000	0	0	0	0	0	0	0	0	0	0	0	0	0	0	0
3	45812473	A	G	SLC6A20	NA	intronic	0.70964	0.4828	0.8333	0.3929	0.8000	0.7808	0.5506	0	0	0	0	0	0	0	0	0	0.961062	0.9533	0.9682	0.9741	0.9335	0.9785
3	45812507	C	T	SLC6A20	NA	intronic	0.00681	0.0345	0.0000	0.0000	0.0167	0.0066	0.0078	0	0	0	0	0	0	0	0	0	0.00319489	0.0099	0	0.0043	0	0.0031
3	45812514	G	A	SLC6A20	NA	intronic	0.07023	0.0172	0.0667	0.0000	0.0667	0.0837	0.0467	0	0	0	0	0	0	0	0	0	0.114417	0.1064	0.1188	0.1369	0.0387	0.1789
3	45812540	T	C	SLC6A20	NA	intronic	0.00314	0.0000	0.0000	0.0000	0.0000	0.0049	0.0000	0	0	0	0	0	0	0	0	0	0.000998403	0.001	0.0008	0.0043	0	0
3	45812650	C	A	SLC6A20	NA	intronic	0.01153	0.0000	0.0000	0.0000	0.0000	0.0181	0.0000	0	0	0	0	0	0	0	0	0	0.0155751	0	0.0575	0.0029	0	0
3	45812786	G	A	SLC6A20	NA	synonymous SNV	0.01625	0.0000	0.0000	0.0000	0.0333	0.0172	0.0156	0.0073	0.0931	0.0002	0.0057	0	0.0008	0	0	0.0065	0.0329473	0.001	0.1135	0.0202	0	0
3	45812858	G	A	SLC6A20	NA	synonymous SNV	0.00210	0.0000	0.0000	0.0000	0.0000	0.0025	0.0020	0.0048	0.0002	0.0251	0.0016	0	0.0020	0.0003	0.0099	0.0078	0.00638978	0.001	0.0008	0.0029	0.001	0.0276
3	45812892	-	G	SLC6A20	NA	synonymous SNV	0.00052	0.0000	0.0000	0.0000	0.0000	0.0008	0.0000	0	0	0	0	0	0	0	0	0	0	0	0	0	0	0
3	45812898	A	G	SLC6A20	NA	nonsynonymous SNV	0.00157	0.0000	0.0167	0.0000	0.0000	0.0008	0.0020	0.0013	0.06152	0.0084	0.0003	0	0.0005	0	0	0.0007	0.00179712	0	0	0.0014	0	0.0082
3	45813019	G	C	SLC6A20	NA	intronic	0.00157	0.0000	0.0000	0.0000	0.0000	0.0008	0.0039	0	0	0	0	0	0	0	0	0	0.00259585	0	0.0098	0	0	0
3	45813025	A	G	SLC6A20	NA	intronic	0.52830	0.4828	0.5500	0.4821	0.4500	0.5517	0.4844	0	0	0	0	0	0	0	0	0	0.428514	0.6531	0.1747	0.5014	0.3929	0.5256
3	45813084	C	T	SLC6A20	NA	intronic	0.00157	0.0000	0.0000	0.0000	0.0000	0.0008	0.0039	0	0	0	0	0	0	0	0	0	0.00119808	0.001	0	0	0	0.0051
3	45813170	G	A	SLC6A20	NA	intronic	0.00052	0.0000	0.0000	0.0000	0.0000	0.0008	0.0000	0	0	0	0	0	0	0	0	0	0	0	0	0	0	0
3	45813184	T	C	SLC6A20	NA	intronic	0.00052	0.0000	0.0000	0.0000	0.0000	0.0008	0.0000	0	0	0	0	0	0	0	0	0	0	0	0	0	0	0
3	45813190	G	T	SLC6A20	NA	intronic	0.00105	0.0000	0.0000	0.0000	0.0000	0.0016	0.0000	0	0	0	0	0	0	0	0	0	0	0	0	0	0	0
3	45813265	T	C	SLC6A20	NA	intronic	0.02987	0.0172	0.2667	0.0000	0.1167	0.0000	0.0662	0	0	0	0	0	0	0	0	0	0.258586	0.4871	0.1369	0.389	0.0317	0.3292
3	45813302	T	C	SLC6A20	NA	intronic	0.00105	0.0000	0.0000	0.0000	0.0000	0.0000	0.0039	0	0	0	0	0	0	0	0	0	0	0	0	0	0	0
3	45813448	C	T	SLC6A20	NA	intronic	0.00052	0.0000	0.0000	0.0000	0.0000	0.0000	0.0020	0	0	0	0	0	0	0	0	0	0	0	0	0	0	0
3	45813503	A	G	SLC6A20	NA	intronic	0.00157	0.0000	0.0000	0.0000	0.0167	0.0000	0.0039	0	0	0	0	0	0	0	0	0	0.033147	0.001	0.1142	0.0202	0	0
3	45813634	G	C	SLC6A20	NA	intronic	0.00052	0.0000	0.0167	0.0000	0.0000	0.0000	0.0000	0	0	0	0	0	0	0	0	0	0.000399361	0	0.0015	0	0	0
3	45813801	A	C	SLC6A20	NA	intronic	0.01939	0.0000	0.0000	0.0000	0.0500	0.0205	0.0175	0	0	0	0	0	0	0	0	0	0.0377396	0.001	0.1316	0.0202	0	0
3	45813806	G	A	SLC6A20	NA	intronic	0.00052	0.0000	0.0000	0.0000	0.0000	0.0008	0.0000	0	0	0	0	0	0	0	0	0	0.000199681	0	0.0008	0	0	0
3	45813849	C	A	SLC6A20	NA	intronic	0.00210	0.0000	0.0000	0.0000	0.0000	0.0033	0.0000	0	0	0	0	0	0	0	0	0	0.00119808	0	0.0038	0.0014	0	0
3	45813864	C	A	SLC6A20	NA	intronic	0.00472	0.0172	0.0167	0.0000	0.0000	0.0057	0.0020	0	0	0	0	0	0	0	0	0	0.00658946	0	0.0242	0	0.001	0
3	45813969	C	T	SLC6A20	NA	intronic	0.00052	0.0000	0.0000	0.0000	0.0000	0.0000	0.0020	0.0001	0.0015	3.4e-05	0.0003	0	0.01824	4.77e-05	0	0	0.000199681	0	0.0008	0	0	0
3	45813970	G	A	SLC6A20	NA	intronic	0.00052	0.0000	0.0000	0.0000	0.0000	0.0008	0.0000	0.004183	0	0	0	0	0.009109	0	0	0	0	0	0	0	0	0
3	45813993	G	A	SLC6A20	NA	intronic	0.04403	0.0690	0.0833	0.0179	0.0333	0.0419	0.0486	0.0434	0.0104	0.0434	0.0180	0.1535	0.0409	0.0193	0.0657	0.0385	0.0605032	0.0517	0.0053	0.0231	0.1865	0.0409
3	45814024	A	T	SLC6A20	NA	nonsynonymous SNV	0.00105	0.0000	0.0000	0.0000	0.0000	0.0008	0.0020	0.03613	0	0	0.08723	0	0.04421	0	0	0.0002	0	0	0	0	0	0
3	45814094	G	A	SLC6A20	NA	nonsynonymous SNV	0.04822	0.1034	0.0333	0.0536	0.0167	0.0476	0.0545	0.0717	0.0173	0.0383	0.0466	0.0049	0.0967	0.1039	0.1164	0.0679	0.033147	0.0924	0.0053	0.0432	0.006	0.0307
3	45814210	G	A	SLC6A20	NA	intronic	0.00105	0.0000	0.0000	0.0000	0.0000	0.0016	0.0000	0	0	0	0	0	0	0	0	0	0.00219649	0	0.0076	0.0014	0	0
3	45814273	G	T	SLC6A20	NA	intronic	0.00052	0.0000	0.0000	0.0000	0.0000	0.0008	0.0000	0	0	0	0	0	0	0	0	0	0	0	0	0	0	0
3	45814285	G	T	SLC6A20	NA	intronic	0.00105	0.0000	0.0000	0.0000	0.0000	0.0016	0.0000	0	0	0	0	0	0	0	0	0	0	0	0	0	0	0
3	45814301	G	A	SLC6A20	NA	intronic	0.00105	0.0000	0.0000	0.0000	0.0000	0.0000	0.0039	0	0	0	0	0	0	0	0	0	0	0	0	0	0	0
3	45814303	T	C	SLC6A20	NA	intronic	0.74423	0.5172	0.8333	0.5000	0.7333	0.8268	0.5662	0	0	0	0	0	0	0	0	0	0.910543	0.9533	0.7852	0.9568	0.9335	0.9796
3	45814479	TG	T	SLC6A20	NA	intronic	0.00105	0.0345	0.0000	0.0000	0.0000	0.0000	0.0039	0	0	0	0	0	0	0	0	0	0	0	0	0	0	0
3	45814748	A	G	SLC6A20	NA	intronic	0.00419	0.0690	0.0000	0.0000	0.0667	0.0000	0.0078	0	0	0	0	0	0	0	0	0	0.236422	0.4433	0.093	0.3559	0.0317	0.3436
3	45814813	C	A	SLC6A20	NA	intronic	0.00052	0.0172	0.0000	0.0000	0.0000	0.0000	0.0020	0	0	0	0	0	0	0	0	0	0	0	0	0	0	0
3	45814890	T	C	SLC6A20	NA	intronic	0.00105	0.0000	0.0000	0.0000	0.0000	0.0000	0.0039	0	0	0	0	0	0	0	0	0	0	0	0	0	0	0
3	45815192	T	TCC	SLC6A20	NA	intronic	0.01730	0.0345	0.2500	0.0000	0.0667	0.0000	0.0272	0	0	0	0	0	0	0	0	0	0.717851	0.8469	0.388	0.7795	0.8948	0.8047
3	45815667	C	A	SLC6A20	NA	intronic	0.00105	0.0000	0.0000	0.0000	0.0000	0.0000	0.0039	0	0	0	0	0	0	0	0	0	0	0	0	0	0	0
3	45815670	T	C	SLC6A20	NA	intronic	0.00105	0.0000	0.0000	0.0000	0.0333	0.0000	0.0000	0	0	0	0	0	0	0	0	0	0.0543131	0	0.1399	0.0173	0.0258	0.0501
3	45815879	C	T	SLC6A20	NA	intronic	0.00105	0.0000	0.0000	0.0000	0.0000	0.0000	0.0039	0	0	0	0	0	0	0	0	0	0	0	0	0	0	0
3	45815985	C	A	SLC6A20	NA	intronic	0.00052	0.0000	0.0000	0.0000	0.0000	0.0000	0.0020	0	0	0	0	0	0	0	0	0	0	0	0	0	0	0
3	45816173	G	A	SLC6A20	NA	intronic	0.00105	0.0000	0.0000	0.0000	0.0000	0.0000	0.0039	0	0	0	0	0	0	0	0	0	0	0	0	0	0	0
3	45816614	C	T	SLC6A20	NA	intronic	0.00314	0.0345	0.0167	0.0000	0.0000	0.0000	0.0097	0	0	0	0	0	0	0	0	0	0.0752796	0.0905	0.0166	0.0735	0.1349	0.0787
3	45816727	G	T	SLC6A20	NA	intronic	0.00052	0.0172	0.0000	0.0000	0.0000	0.0000	0.0020	0	0	0	0	0	0	0	0	0	0	0	0	0	0	0
3	45816744	G	T	SLC6A20	NA	intronic	0.00052	0.0000	0.0000	0.0000	0.0000	0.0000	0.0020	0	0	0	0	0	0	0	0	0	0	0	0	0	0	0
3	45816798	G	C	SLC6A20	NA	intronic	0.00105	0.0000	0.0333	0.0000	0.0000	0.0000	0.0000	0	0	0	0	0	0	0	0	0	0.000998403	0	0.003	0.0014	0	0
3	45817167	C	T	SLC6A20	NA	intronic	0.00052	0.0000	0.0000	0.0000	0.0000	0.0008	0.0000	0	0	0	0	0	0	0	0	0	0	0	0	0	0	0
3	45817275	C	T	SLC6A20	NA	nonsynonymous SNV	0.00052	0.0000	0.0000	0.0000	0.0000	0.0008	0.0000	0.0001	0.0001	0	0.08677	0	0.0002	0.0001	0	0.0002	0	0	0	0	0	0
3	45817328	C	T	SLC6A20	NA	synonymous SNV	0.03826	0.0345	0.0333	0.0179	0.0500	0.0411	0.0331	0.0121	0.1146	0.0004	0.0085	0.05437	0.0023	0	0.0544	0.0125	0.0355431	0.003	0.1248	0.0144	0	0
3	45817344	C	A	SLC6A20	NA	nonsynonymous SNV	0.00052	0.0000	0.0000	0.0000	0.0000	0.0008	0.0000	0.003977	0	0	0	0	0.008793	0	0	0	0	0	0	0	0	0
3	45817409	C	T	SLC6A20	NA	synonymous SNV	0.00052	0.0000	0.0000	0.0000	0.0000	0.0008	0.0000	0.03579	0.06152	0	0.08674	0.05437	0.03517	0	0	0	0	0	0	0	0	0
3	45817414	T	C	SLC6A20	NA	nonsynonymous SNV	0.00105	0.0000	0.0000	0.0000	0.0000	0.0016	0.0000	0.0008	0.0105	0	0.0005	0	0.008791	0	0	0.0005	0.00319489	0	0.0121	0	0	0
3	45817418	A	G	SLC6A20	NA	synonymous SNV	0.96855	11034	0.9500	0.9643	0.9667	0.9704	0.9669	0.9567	0.9707	0.9571	0.9645	0.9132	0.9575	0.9509	0.9839	0.9634	0.948882	0.9543	0.972	0.9769	0.9107	0.9315
3	45817469	C	T	SLC6A20	NA	synonymous SNV	0.00052	0.0000	0.0000	0.0000	0.0000	0.0008	0.0000	0.05175	0.06153	9.8e-05	0	0	0.07925	0	0	0	0	0	0	0	0	0
3	45817512	G	A	SLC6A20	NA	intronic	0.00105	0.0000	0.0000	0.0000	0.0000	0.0016	0.0000	0.06425	0.0009	0	0	0	0	0	0	0.0002	0.000199681	0	0.0008	0	0	0
3	45817564	C	T	SLC6A20	NA	intronic	0.00105	0.0000	0.0000	0.0000	0.0000	0.0016	0.0000	0	0	0	0	0	0	0	0	0	0.000998403	0	0.003	0	0.001	0
3	45817603	G	A	SLC6A20	NA	intronic	0.00052	0.0000	0.0000	0.0000	0.0000	0.0008	0.0000	0	0	0	0	0	0	0	0	0	0.00139776	0	0.0053	0	0	0
3	45817661	G	A	SLC6A20	NA	intronic	0.00157	0.0000	0.0000	0.0000	0.0000	0.0025	0.0000	0	0	0	0	0	0	0	0	0	0	0	0	0	0	0
3	45817756	G	C	SLC6A20	NA	intronic	0.00262	0.0000	0.0000	0.0357	0.0333	0.0000	0.0020	0	0	0	0	0	0	0	0	0	0.0145767	0	0.0499	0.0101	0	0
3	45817830	C	A	SLC6A20	NA	intronic	0.00105	0.0000	0.0000	0.0000	0.0000	0.0000	0.0039	0	0	0	0	0	0	0	0	0	0	0	0	0	0	0
3	45818093	A	G	SLC6A20	NA	intronic	0.00105	0.0000	0.0000	0.0000	0.0000	0.0000	0.0039	0	0	0	0	0	0	0	0	0	0	0	0	0	0	0
3	45818220	A	C	SLC6A20	NA	intronic	0.02621	0.0345	0.1333	0.0714	0.2667	0.0000	0.0428	0	0	0	0	0	0	0	0	0	0.961661	0.9622	0.9932	0.9424	0.9147	0.9806
3	45818246	G	C	SLC6A20	NA	intronic	0.00052	0.0000	0.0000	0.0000	0.0000	0.0000	0.0020	0	0	0	0	0	0	0	0	0	0	0	0	0	0	0
3	45818294	T	C	SLC6A20	NA	intronic	0.00157	0.0000	0.0000	0.0000	0.0333	0.0000	0.0020	0	0	0	0	0	0	0	0	0	0.0249601	0.0527	0.0045	0.0389	0.002	0.0378
3	45818419	A	G	SLC6A20	NA	intronic	0.00314	0.0000	0.0000	0.0357	0.0333	0.0000	0.0039	0	0	0	0	0	0	0	0	0	0.0399361	0.001	0.1377	0.0231	0.001	0
3	45818472	A	G	SLC6A20	NA	intronic	0.00052	0.0000	0.0167	0.0000	0.0000	0.0000	0.0000	0	0	0	0	0	0	0	0	0	0.0479233	0.005	0.0741	0.0259	0.1062	0.0123
3	45818579	C	A	SLC6A20	NA	intronic	0.00105	0.0000	0.0000	0.0000	0.0000	0.0000	0.0039	0	0	0	0	0	0	0	0	0	0	0	0	0	0	0
3	45818622	C	T	SLC6A20	NA	intronic	0.00105	0.0345	0.0000	0.0000	0.0000	0.0000	0.0039	0	0	0	0	0	0	0	0	0	0.000599042	0.002	0	0.0014	0	0
3	45818628	A	T	SLC6A20	NA	intronic	0.00052	0.0000	0.0167	0.0000	0.0000	0.0000	0.0000	0	0	0	0	0	0	0	0	0	0	0	0	0	0	0
3	45818646	G	T	SLC6A20	NA	intronic	0.00052	0.0000	0.0000	0.0000	0.0000	0.0000	0.0020	0	0	0	0	0	0	0	0	0	0	0	0	0	0	0
3	45818744	G	A	SLC6A20	NA	intronic	0.00052	0.0000	0.0167	0.0000	0.0000	0.0000	0.0000	0	0	0	0	0	0	0	0	0	0.00159744	0.004	0	0.0014	0	0.0031
3	45818825	A	AG	SLC6A20	NA	intronic	0.01048	0.0517	0.1500	0.0000	0.0667	0.0000	0.0136	0	0	0	0	0	0	0	0	0	0.114018	0.1382	0.121	0.1009	0.0536	0.1513
3	45818880	G	C	SLC6A20	NA	intronic	0.00734	0.0345	0.0000	0.0000	0.0000	0.0000	0.0272	0	0	0	0	0	0	0	0	0	0.201877	0.1342	0.2882	0.196	0.2659	0.093
3	45818963	C	A	SLC6A20	NA	intronic	0.00105	0.0000	0.0000	0.0000	0.0000	0.0000	0.0039	0	0	0	0	0	0	0	0	0	0	0	0	0	0	0
3	45819125	C	T	SLC6A20	NA	intronic	0.00105	0.0000	0.0000	0.0000	0.0333	0.0000	0.0000	0	0	0	0	0	0	0	0	0	0.0209665	0	0.0696	0.0159	0.001	0.001
3	45819197	G	A	SLC6A20	NA	intronic	0.00314	0.0000	0.0333	0.0000	0.0000	0.0000	0.0078	0	0	0	0	0	0	0	0	0	0.0547125	0.002	0.1944	0.0216	0	0
3	45819282	T	C	SLC6A20	NA	intronic	0.00105	0.0000	0.0000	0.0000	0.0333	0.0000	0.0000	0	0	0	0	0	0	0	0	0	0	0	0	0	0	0
3	45819288	G	T	SLC6A20	NA	intronic	0.00105	0.0000	0.0000	0.0000	0.0000	0.0000	0.0039	0	0	0	0	0	0	0	0	0	0	0	0	0	0	0
3	45819701	C	T	SLC6A20	NA	intronic	0.01468	0.1724	0.1333	0.0179	0.0167	0.0000	0.0350	0	0	0	0	0	0	0	0	0	0.374401	0.3509	0.2398	0.3617	0.6121	0.3446
3	45819748	C	A	SLC6A20	NA	intronic	0.00052	0.0000	0.0167	0.0000	0.0000	0.0000	0.0000	0	0	0	0	0	0	0	0	0	0	0	0	0	0	0
3	45819837	A	G	SLC6A20	NA	intronic	0.00524	0.0345	0.0333	0.0000	0.0333	0.0000	0.0117	0	0	0	0	0	0	0	0	0	0.368011	0.3539	0.1906	0.3674	0.619	0.364
3	45820229	G	T	SLC6A20	NA	intronic	0.00105	0.0345	0.0000	0.0000	0.0000	0.0000	0.0039	0	0	0	0	0	0	0	0	0	0	0	0	0	0	0
3	45820507	C	T	SLC6A20	NA	intronic	0.00419	0.0000	0.0333	0.0000	0.0333	0.0000	0.0078	0	0	0	0	0	0	0	0	0	0.0603035	0.001	0.2163	0.0216	0	0
3	45820655	G	A	SLC6A20	NA	intronic	0.00052	0.0000	0.0000	0.0000	0.0167	0.0000	0.0000	0	0	0	0	0	0	0	0	0	0	0	0	0	0	0
3	45820795	T	C	SLC6A20	NA	intronic	0.00105	0.0000	0.0000	0.0000	0.0333	0.0000	0.0000	0	0	0	0	0	0	0	0	0	0	0	0	0	0	0
3	45820940	A	T	SLC6A20	NA	intronic	0.00105	0.0000	0.0000	0.0000	0.0000	0.0000	0.0039	0	0	0	0	0	0	0	0	0	0	0	0	0	0	0
3	45820990	T	C	SLC6A20	NA	intronic	0.00105	0.0000	0.0000	0.0000	0.0333	0.0000	0.0000	0	0	0	0	0	0	0	0	0	0.0309505	0	0.1097	0.0144	0	0
3	45821235	T	C	SLC6A20	NA	intronic	0.00314	0.0000	0.0000	0.0000	0.0000	0.0033	0.0039	0	0	0	0	0	0	0	0	0	0.00838658	0	0.0295	0.0043	0	0
3	45821244	T	G	SLC6A20	NA	intronic	0.06289	0.0690	0.0667	0.0000	0.0333	0.0772	0.0389	0	0	0	0	0	0	0	0	0	0.141973	0.1948	0.0189	0.1772	0.2312	0.137
3	45821429	C	T	SLC6A20	NA	intronic	0.00105	0.0000	0.0000	0.0000	0.0000	0.0008	0.0020	0	0	0	0	0	0	0	0	0	0	0	0	0	0	0
3	45821440	C	A	SLC6A20	NA	intronic	0.00105	0.0000	0.0000	0.0000	0.0000	0.0016	0.0000	0	0	0	0	0	0	0	0	0	0	0	0	0	0	0
3	45821463	G	A	SLC6A20	NA	intronic	0.00052	0.0000	0.0000	0.0000	0.0000	0.0008	0.0000	0.0001	0	0	0	0	0.0003	0	0	0.0004	0	0	0	0	0	0
3	45821545	C	T	SLC6A20	NA	nonsynonymous SNV	0.00105	0.0000	0.0000	0.0000	0.0000	0.0008	0.0020	0.0009	0.0006	0.0007	0.0002	0	0.0013	0.0001	0.0015	0.0012	0.000399361	0.001	0.0008	0	0	0
3	45821573	G	C	SLC6A20	NA	synonymous SNV	0.04298	0.0345	0.0167	0.0179	0.0500	0.0476	0.0370	0.0250	0.1650	0.0647	0.0138	0.0035	0.0063	0.0047	0.0313	0.0225	0.0700879	0.0109	0.1868	0.0216	0.004	0.0757
3	45821608	G	A	SLC6A20	NA	intronic	0.00052	0.0000	0.0000	0.0000	0.0000	0.0008	0.0000	0.01112	0	0	0	0	0.02668	0	0	0	0	0	0	0	0	0
3	45821612	C	T	SLC6A20	NA	intronic	0.00052	0.0000	0.0000	0.0000	0.0000	0.0008	0.0000	0.03397	0.0003	0.04179	0.03714	0	0.01369	0	0	0	0	0	0	0	0	0
3	45821613	G	A	SLC6A20	NA	intronic	0.00157	0.0000	0.0000	0.0000	0.0000	0.0016	0.0020	0.0011	0.0006	0.0003	0.0002	0	0.0022	0.0005	0.0002	0.0017	0.000798722	0.003	0	0.0014	0	0
3	45821624	T	C	SLC6A20	NA	intronic	0.60692	0.5862	0.6667	0.6964	0.6167	0.5952	0.6167	0.5703	0.4875	0.5319	0.6142	0.4587	0.5976	0.5653	0.5745	0.5979	0.517971	0.5905	0.4652	0.6138	0.4504	0.5164
3	45821687	C	T	SLC6A20	NA	intronic	0.04874	0.0690	0.0667	0.1071	0.0833	0.0443	0.0467	0	0	0	0	0	0	0	0	0	0.0599042	0.0616	0.0038	0.0519	0.1726	0.0235
3	45821759	A	G	SLC6A20	NA	intronic	0.00472	0.0000	0.0000	0.0000	0.0167	0.0057	0.0020	0	0	0	0	0	0	0	0	0	0.0129792	0.002	0.0454	0.0029	0	0.001
3	45821775	G	A	SLC6A20	NA	intronic	0.00052	0.0000	0.0000	0.0000	0.0000	0.0000	0.0020	0	0	0	0	0	0	0	0	0	0	0	0	0	0	0
3	45822010	T	C	SLC6A20	NA	intronic	0.00577	0.0690	0.0000	0.0000	0.0333	0.0000	0.0175	0	0	0	0	0	0	0	0	0	0.103235	0.2028	0.0083	0.0706	0.005	0.2536
3	45822072	T	C	SLC6A20	NA	intronic	0.05189	0.2069	0.3167	0.1071	0.1167	0.0000	0.1304	0	0	0	0	0	0	0	0	0	0.359425	0.3946	0.2057	0.4337	0.378	0.4591
3	45822131	G	A	SLC6A20	NA	intronic	0.01992	0.1034	0.0833	0.0714	0.0833	0.0000	0.0467	0	0	0	0	0	0	0	0	0	0.128395	0.1372	0.0983	0.1974	0.1161	0.1237
3	45822148	G	A	SLC6A20	NA	intronic	0.00052	0.0000	0.0000	0.0000	0.0167	0.0000	0.0000	0	0	0	0	0	0	0	0	0	0	0	0	0	0	0
3	45822199	-	A	SLC6A20	NA	intronic	0.02149	0.1379	0.0667	0.1071	0.0333	0.0000	0.0564	0	0	0	0	0	0	0	0	0	0	0	0	0	0	0
3	45822351	C	T	SLC6A20	NA	intronic	0.00367	0.0172	0.0333	0.0000	0.0000	0.0000	0.0097	0	0	0	0	0	0	0	0	0	0.0648962	0.001	0.1551	0.0303	0.002	0.0982
3	45822437	A	G	SLC6A20	NA	intronic	0.01520	0.0690	0.1167	0.0000	0.1667	0.0000	0.0234	0	0	0	0	0	0	0	0	0	0.349641	0.2793	0.2897	0.3674	0.4931	0.3425
3	45822918	T	C	SLC6A20	NA	intronic	0.02673	0.0345	0.2333	0.0357	0.2333	0.0000	0.0409	0	0	0	0	0	0	0	0	0	0.814097	0.5755	0.9697	0.7752	0.9167	0.771
3	45823087	C	T	SLC6A20	NA	intronic	0.00314	0.0000	0.0000	0.0179	0.0000	0.0000	0.0097	0	0	0	0	0	0	0	0	0	0.0225639	0.0577	0.0045	0.0447	0	0.0184
3	45823278	G	T	SLC6A20	NA	intronic	0.00105	0.0000	0.0000	0.0000	0.0000	0.0016	0.0000	0	0	0	0	0	0	0	0	0	0	0	0	0	0	0
3	45823281	G	T	SLC6A20	NA	intronic	0.00105	0.0000	0.0000	0.0000	0.0000	0.0016	0.0000	0	0	0	0	0	0	0	0	0	0	0	0	0	0	0
3	45823444	C	T	SLC6A20	NA	intronic	0.00157	0.0000	0.0000	0.0000	0.0000	0.0025	0.0000	0	0	0	0	0	0	0	0	0	0.00698882	0	0.0265	0	0	0
3	45823449	G	A	SLC6A20	NA	intronic	0.00052	0.0000	0.0000	0.0000	0.0000	0.0008	0.0000	0	0	0	0	0	0	0	0	0	0	0	0	0	0	0
3	45823534	C	T	SLC6A20	NA	intronic	0.00996	0.0345	0.0000	0.0179	0.0000	0.0099	0.0117	0.0100	0.0024	0.0170	0.0078	0.0002	0.0130	0.0017	0.0168	0.0130	0.0105831	0.0229	0.0023	0.0058	0	0.0235
3	45823666	C	T	SLC6A20	NA	synonymous SNV	0.00262	0.0000	0.0000	0.0000	0.0000	0.0033	0.0020	0.0008	0.0099	0.0002	0.0007	0.0003	0.01762	0	0	0.0007	0.00319489	0	0.0098	0.0043	0	0
3	45823690	G	A	SLC6A20	NA	synonymous SNV	0.00052	0.0000	0.0000	0.0000	0.0000	0.0008	0.0000	0.0005	0.0076	3.27e-05	0.0003	0	0	0	0	0	0.00259585	0	0.0091	0.0014	0	0
3	45823780	C	T	SLC6A20	NA	intronic	0.00052	0.0000	0.0000	0.0000	0.0000	0.0008	0.0000	0	0	0	0	0	0	0	0	0	0	0	0	0	0	0
3	45823862	T	C	SLC6A20	NA	intronic	0.00052	0.0000	0.0000	0.0000	0.0000	0.0008	0.0000	0	0	0	0	0	0	0	0	0	0	0	0	0	0	0
3	45823927	-	C	SLC6A20	NA	intronic	0.00472	0.0000	0.0000	0.0000	0.0000	0.0041	0.0078	0	0	0	0	0	0	0	0	0	0	0	0	0	0	0
3	45823936	A	G	SLC6A20	NA	intronic	0.00105	0.0000	0.0000	0.0000	0.0000	0.0016	0.0000	0	0	0	0	0	0	0	0	0	0	0	0	0	0	0
3	45824101	G	A	SLC6A20	NA	intronic	0.00052	0.0000	0.0000	0.0000	0.0000	0.0000	0.0020	0	0	0	0	0	0	0	0	0	0	0	0	0	0	0
3	45824122	T	C	SLC6A20	NA	intronic	0.00105	0.0345	0.0000	0.0000	0.0000	0.0000	0.0039	0	0	0	0	0	0	0	0	0	0	0	0	0	0	0
3	45824124	C	T	SLC6A20	NA	intronic	0.00105	0.0345	0.0000	0.0000	0.0000	0.0000	0.0039	0	0	0	0	0	0	0	0	0	0	0	0	0	0	0
3	45824126	T	C	SLC6A20	NA	intronic	0.00105	0.0345	0.0000	0.0000	0.0000	0.0000	0.0039	0	0	0	0	0	0	0	0	0	0	0	0	0	0	0
3	45824244	C	A	SLC6A20	NA	intronic	0.00105	0.0000	0.0333	0.0000	0.0000	0.0000	0.0000	0	0	0	0	0	0	0	0	0	0	0	0	0	0	0
3	45824319	G	A	SLC6A20	NA	intronic	0.00052	0.0000	0.0167	0.0000	0.0000	0.0000	0.0000	0	0	0	0	0	0	0	0	0	0	0	0	0	0	0
3	45824892	C	G	SLC6A20	NA	intronic	0.00105	0.0000	0.0000	0.0000	0.0333	0.0000	0.0000	0	0	0	0	0	0	0	0	0	0	0	0	0	0	0
3	45824911	G	C	SLC6A20	NA	intronic	0.02411	0.0345	0.2000	0.0000	0.2667	0.0000	0.0350	0	0	0	0	0	0	0	0	0	0.996406	0.9891	0.9992	0.9942	1	0.998
3	45824995	A	G	SLC6A20	NA	intronic	0.00210	0.0000	0.0000	0.0000	0.0333	0.0000	0.0039	0	0	0	0	0	0	0	0	0	0.0427316	0	0.1536	0.0159	0	0
3	45825107	C	T	SLC6A20	NA	intronic	0.00105	0.0000	0.0000	0.0000	0.0000	0.0000	0.0039	0	0	0	0	0	0	0	0	0	0	0	0	0	0	0
3	45825146	G	T	SLC6A20	NA	intronic	0.00105	0.0000	0.0000	0.0000	0.0000	0.0000	0.0039	0	0	0	0	0	0	0	0	0	0	0	0	0	0	0
3	45825189	C	T	SLC6A20	NA	intronic	0.00105	0.0000	0.0000	0.0000	0.0000	0.0000	0.0039	0	0	0	0	0	0	0	0	0	0	0	0	0	0	0
3	45825414	A	G	SLC6A20	NA	intronic	0.00052	0.0000	0.0167	0.0000	0.0000	0.0000	0.0000	0	0	0	0	0	0	0	0	0	0	0	0	0	0	0
3	45825488	C	G	SLC6A20	NA	intronic	0.00052	0.0000	0.0167	0.0000	0.0000	0.0000	0.0000	0	0	0	0	0	0	0	0	0	0	0	0	0	0	0
3	45826231	C	A	SLC6A20	NA	intronic	0.00105	0.0000	0.0000	0.0000	0.0000	0.0000	0.0039	0	0	0	0	0	0	0	0	0	0	0	0	0	0	0
3	45826520	C	A	SLC6A20	NA	intronic	0.00052	0.0000	0.0167	0.0000	0.0000	0.0000	0.0000	0	0	0	0	0	0	0	0	0	0	0	0	0	0	0
3	45826615	G	A	SLC6A20	NA	intronic	0.00052	0.0000	0.0167	0.0000	0.0000	0.0000	0.0000	0	0	0	0	0	0	0	0	0	0	0	0	0	0	0
3	45827164	G	A	SLC6A20	NA	intronic	0.00105	0.0000	0.0333	0.0000	0.0000	0.0000	0.0000	0	0	0	0	0	0	0	0	0	0.114417	0.167	0.0182	0.121	0.1935	0.1043
3	45827258	A	G	SLC6A20	NA	intronic	0.00105	0.0000	0.0000	0.0000	0.0000	0.0000	0.0039	0	0	0	0	0	0	0	0	0	0	0	0	0	0	0
3	45827507	G	T	SLC6A20	NA	intronic	0.00052	0.0000	0.0167	0.0000	0.0000	0.0000	0.0000	0	0	0	0	0	0	0	0	0	0	0	0	0	0	0
3	45827867	C	A	SLC6A20	NA	intronic	0.00052	0.0000	0.0167	0.0000	0.0000	0.0000	0.0000	0	0	0	0	0	0	0	0	0	0	0	0	0	0	0
3	45828506	G	T	SLC6A20	NA	intronic	0.00996	0.0517	0.0167	0.0000	0.0667	0.0000	0.0272	0	0	0	0	0	0	0	0	0	0.0806709	0.17	0.0189	0.1182	0.0317	0.0961
3	45828586	T	C	SLC6A20	NA	intronic	0.06132	0.0345	0.4167	0.1429	0.4333	0.0000	0.1128	0	0	0	0	0	0	0	0	0	0.694489	0.5676	0.7655	0.7493	0.6776	0.7076
3	45828618	C	G	SLC6A20	NA	intronic	0.00105	0.0000	0.0000	0.0357	0.0000	0.0000	0.0000	0	0	0	0	0	0	0	0	0	0	0	0	0	0	0
3	45828841	G	A	SLC6A20	NA	intronic	0.01310	0.0517	0.0500	0.0357	0.0667	0.0000	0.0311	0	0	0	0	0	0	0	0	0	0.257188	0.2515	0.1762	0.3516	0.3065	0.2546
3	45829318	T	C	SLC6A20	NA	intronic	0.00105	0.0345	0.0000	0.0000	0.0000	0.0000	0.0039	0	0	0	0	0	0	0	0	0	0.0167732	0	0.0605	0.0058	0	0
3	45829424	T	C	SLC6A20	NA	intronic	0.00210	0.0000	0.0333	0.0000	0.0333	0.0000	0.0000	0	0	0	0	0	0	0	0	0	0.0415335	0.001	0.1483	0.0159	0	0
3	45829562	G	A	SLC6A20	NA	intronic	0.00419	0.0345	0.0000	0.0000	0.0333	0.0000	0.0117	0	0	0	0	0	0	0	0	0	0.138978	0.1402	0.1089	0.2061	0.131	0.1391
3	45829995	A	G	SLC6A20	NA	intronic	0.00681	0.0345	0.0000	0.0000	0.1167	0.0000	0.0117	0	0	0	0	0	0	0	0	0	0.629593	0.4473	0.7436	0.6671	0.6538	0.6115
3	45830886	A	C	SLC6A20	NA	intronic	0.00105	0.0000	0.0333	0.0000	0.0000	0.0000	0.0000	0	0	0	0	0	0	0	0	0	0.310903	0.2624	0.1997	0.3703	0.503	0.271
3	45831051	-	T	SLC6A20	NA	intronic	0.00210	0.0000	0.0000	0.0000	0.0333	0.0000	0.0039	0	0	0	0	0	0	0	0	0	0	0	0	0	0	0
3	45831442	A	C	SLC6A20	NA	intronic	0.00472	0.0000	0.0667	0.0000	0.0000	0.0000	0.0097	0	0	0	0	0	0	0	0	0	0.103834	0.174	0.0189	0.121	0.123	0.1145
3	45831452	C	A	SLC6A20	NA	intronic	0.00052	0.0000	0.0000	0.0000	0.0167	0.0000	0.0000	0	0	0	0	0	0	0	0	0	0	0	0	0	0	0
3	45831575	A	G	SLC6A20	NA	intronic	0.00052	0.0000	0.0000	0.0000	0.0000	0.0000	0.0020	0	0	0	0	0	0	0	0	0	0	0	0	0	0	0
3	45831847	C	T	SLC6A20	NA	intronic	0.00105	0.0000	0.0333	0.0000	0.0000	0.0000	0.0000	0	0	0	0	0	0	0	0	0	0	0	0	0	0	0
3	45831978	C	A	SLC6A20	NA	intronic	0.00105	0.0000	0.0000	0.0000	0.0000	0.0000	0.0039	0	0	0	0	0	0	0	0	0	0	0	0	0	0	0
3	45831980	C	T	SLC6A20	NA	intronic	0.00052	0.0000	0.0000	0.0000	0.0000	0.0000	0.0020	0	0	0	0	0	0	0	0	0	0.000199681	0.001	0	0	0	0
3	45832052	A	T	SLC6A20	NA	intronic	0.01572	0.0345	0.2000	0.0357	0.1500	0.0000	0.0136	0	0	0	0	0	0	0	0	0	0.399361	0.2634	0.4992	0.4006	0.501	0.2986
3	45832253	T	C	SLC6A20	NA	intronic	0.00052	0.0000	0.0167	0.0000	0.0000	0.0000	0.0000	0	0	0	0	0	0	0	0	0	0	0	0	0	0	0
3	45832387	G	A	SLC6A20	NA	intronic	0.00105	0.0000	0.0000	0.0000	0.0000	0.0000	0.0039	0	0	0	0	0	0	0	0	0	0	0	0	0	0	0
3	45832559	T	C	SLC6A20	NA	intronic	0.00105	0.0000	0.0333	0.0000	0.0000	0.0000	0.0000	0	0	0	0	0	0	0	0	0	0.0245607	0.0855	0.003	0.0432	0	0.0031
3	45832958	T	C	SLC6A20	NA	intronic	0.00105	0.0000	0.0333	0.0000	0.0000	0.0000	0.0000	0	0	0	0	0	0	0	0	0	0.118011	0.1779	0.0681	0.1268	0.1181	0.1176
3	45833504	G	A	SLC6A20	NA	intronic	0.00262	0.0345	0.0000	0.0000	0.0000	0.0000	0.0097	0	0	0	0	0	0	0	0	0	0.0133786	0.0278	0.0015	0.0274	0	0.0184
3	45833815	G	T	SLC6A20	NA	intronic	0.00105	0.0000	0.0000	0.0357	0.0000	0.0000	0.0000	0	0	0	0	0	0	0	0	0	0	0	0	0	0	0
3	45834183	C	A	SLC6A20	NA	intronic	0.00105	0.0000	0.0000	0.0000	0.0000	0.0000	0.0039	0	0	0	0	0	0	0	0	0	0	0	0	0	0	0
3	45834327	C	A	SLC6A20	NA	intronic	0.00052	0.0000	0.0167	0.0000	0.0000	0.0000	0.0000	0	0	0	0	0	0	0	0	0	0	0	0	0	0	0
3	45834811	G	T	SLC6A20	NA	intronic	0.00105	0.0000	0.0333	0.0000	0.0000	0.0000	0.0000	0	0	0	0	0	0	0	0	0	0.207867	0.175	0.0575	0.2695	0.4236	0.1789
3	45834818	G	T	SLC6A20	NA	intronic	0.00105	0.0000	0.0000	0.0000	0.0000	0.0000	0.0039	0	0	0	0	0	0	0	0	0	0	0	0	0	0	0
3	45834878	G	A	SLC6A20	NA	intronic	0.00314	0.0000	0.0000	0.0357	0.0667	0.0000	0.0000	0	0	0	0	0	0	0	0	0	0.0772764	0.0696	0.1104	0.0879	0.0496	0.0613
3	45834988	A	T	SLC6A20	NA	intronic	0.01153	0.0345	0.1667	0.0000	0.0667	0.0000	0.0156	0	0	0	0	0	0	0	0	0	0.894569	0.7913	0.9826	0.8689	0.9216	0.8722
3	45834994	C	T	SLC6A20	NA	intronic	0.00105	0.0000	0.0000	0.0000	0.0000	0.0000	0.0039	0	0	0	0	0	0	0	0	0	0	0	0	0	0	0
3	45834997	G	T	SLC6A20	NA	intronic	0.00105	0.0000	0.0000	0.0000	0.0000	0.0000	0.0039	0	0	0	0	0	0	0	0	0	0	0	0	0	0	0
3	45835079	C	T	SLC6A20	NA	intronic	0.00105	0.0000	0.0333	0.0000	0.0000	0.0000	0.0000	0	0	0	0	0	0	0	0	0	0	0	0	0	0	0
3	45835188	G	T	SLC6A20	NA	intronic	0.00105	0.0000	0.0000	0.0000	0.0333	0.0000	0.0000	0	0	0	0	0	0	0	0	0	0	0	0	0	0	0
3	45835415	G	GA	SLC6A20	NA	intronic	0.00314	0.0000	0.0000	0.0000	0.0667	0.0000	0.0039	0	0	0	0	0	0	0	0	0	0.0770767	0.0706	0.1135	0.0893	0.0446	0.0593
3	45835416	C	A	SLC6A20	NA	intronic	0.00314	0.0000	0.0000	0.0000	0.0667	0.0000	0.0039	0	0	0	0	0	0	0	0	0	0.0770767	0.0706	0.1135	0.0893	0.0446	0.0593
3	45835417	G	A	SLC6A20	NA	intronic	0.00210	0.0000	0.0333	0.0000	0.0000	0.0000	0.0039	0	0	0	0	0	0	0	0	0	0.0235623	0.0736	0.0045	0.0447	0	0.0072
3	45835440	TA	T	SLC6A20	NA	intronic	0.00105	0.0000	0.0000	0.0000	0.0333	0.0000	0.0000	0	0	0	0	0	0	0	0	0	0	0	0	0	0	0
3	45835450	C	A	SLC6A20	NA	intronic	0.00105	0.0000	0.0000	0.0357	0.0000	0.0000	0.0000	0	0	0	0	0	0	0	0	0	0	0	0	0	0	0
3	45835570	A	C	SLC6A20	NA	intronic	0.00472	0.0000	0.0333	0.0000	0.0167	0.0000	0.0117	0	0	0	0	0	0	0	0	0	0.0852636	0.0885	0.1165	0.0994	0.0526	0.0634
3	45835828	T	C	SLC6A20	NA	intronic	0.00524	0.0345	0.0000	0.0000	0.1000	0.0000	0.0078	0	0	0	0	0	0	0	0	0	0.0836661	0.0885	0.1127	0.098	0.0506	0.0634
3	45836763	T	G	SLC6A20	NA	intronic	0.00105	0.0000	0.0000	0.0000	0.0000	0.0000	0.0039	0	0	0	0	0	0	0	0	0	0.0523163	0	0.1853	0.0245	0	0
3	45836823	AT	A	SLC6A20	NA	intronic	0.00943	0.0000	0.0667	0.0000	0.1333	0.0000	0.0117	0	0	0	0	0	0	0	0	0	0	0	0	0	0	0
3	45837099	C	T	SLC6A20	NA	intronic	0.00524	0.0000	0.0500	0.0357	0.0500	0.0000	0.0039	0	0	0	0	0	0	0	0	0	0.0666933	0.1302	0.0106	0.1124	0.0347	0.0777
3	45837189	C	A	SLC6A20	NA	intronic	0.00105	0.0000	0.0333	0.0000	0.0000	0.0000	0.0000	0	0	0	0	0	0	0	0	0	0	0	0	0	0	0
3	45837193	G	A	SLC6A20	NA	intronic	0.00105	0.0000	0.0333	0.0000	0.0000	0.0000	0.0000	0	0	0	0	0	0	0	0	0	0.0105831	0	0.0008	0.072	0.002	0
3	45837481	-	C	SLC6A20	NA	intronic	0.00052	0.0000	0.0000	0.0000	0.0167	0.0000	0.0000	0	0	0	0	0	0	0	0	0	0	0	0	0	0	0
3	45837515	G	C	SLC6A20	NA	intronic	0.00314	0.0000	0.0000	0.0000	0.0000	0.0041	0.0020	0	0	0	0	0	0	0	0	0	0.000798722	0	0.003	0	0	0
3	45837554	G	A	SLC6A20	NA	intronic	0.00105	0.0000	0.0000	0.0000	0.0000	0.0016	0.0000	0	0	0	0	0	0	0	0	0	0	0	0	0	0	0
3	45837763	C	G	SLC6A20	NA	intronic	0.00052	0.0000	0.0000	0.0000	0.0000	0.0008	0.0000	0	0	0	0	0	0	0	0	0	0	0	0	0	0	0
3	45837833	T	C	SLC6A20	NA	nonsynonymous SNV	0.00052	0.0000	0.0000	0.0000	0.0000	0.0000	0.0020	0.0001	0.06289	0	0	0	0.0003	0.09303	0	0	0	0	0	0	0	0
3	45837834	G	C	SLC6A20	NA	synonymous SNV	0.00052	0.0000	0.0167	0.0000	0.0000	0.0000	0.0000	0	0	0	0	0	0	0	0	0	0	0	0	0	0	0
3	45837838	A	G	SLC6A20	NA	nonsynonymous SNV	0.00052	0.0000	0.0167	0.0000	0.0000	0.0000	0.0000	0	0	0	0	0	0	0	0	0	0	0	0	0	0	0
3	45837846	G	A	SLC6A20	NA	synonymous SNV	0.00052	0.0000	0.0000	0.0000	0.0000	0.0008	0.0000	0	0	0	0	0	0	0	0	0	0	0	0	0	0	0
3	45837886	G	C	SLC6A20	NA	nonsynonymous SNV	0.14675	0.1724	0.1333	0.1250	0.1000	0.1461	0.1576	0.1197	0.0271	0.1328	0.0740	0.0554	0.1587	0.0777	0.1416	0.1443	0.0884585	0.1581	0.0106	0.1124	0.0833	0.1104
3	45837901	G	GC	SLC6A20	NA	frameshift substitution	0.00052	0.0000	0.0000	0.0000	0.0000	0.0008	0.0000	0	0	0	0	0	0	0	0	0	0	0	0	0	0	0
3	45837995	C	A	SLC6A20	NM_020208:c.-84G>T;NM_022405:c.-84G>T	UTR5	0.00052	0.0000	0.0000	0.0000	0.0000	0.0000	0.0020	0	0	0	0	0	0	0	0	0	0	0	0	0	0	0
3	45838010	G	C	SLC6A20	NM_020208:c.-99C>G;NM_022405:c.-99C>G	UTR5	0.00052	0.0000	0.0000	0.0000	0.0000	0.0008	0.0000	0	0	0	0	0	0	0	0	0	0	0	0	0	0	0
3	45838013	G	T	SLC6A20	NM_020208:c.-102C>A;NM_022405:c.-102C>A	UTR5	0.13627	0.1379	0.1333	0.1071	0.1000	0.1363	0.1440	0	0	0	0	0	0	0	0	0	0.0808706	0.1352	0.0106	0.1081	0.0794	0.1022
3	45864857	T	A	LZTFL1	NM_020347:c.*2949A>T;NM_001276379:c.*2962A>T;NM_001276378:c.*2949A>T	UTR3	0.00105	0.0345	0.0000	0.0000	0.0000	0.0000	0.0039	0	0	0	0	0	0	0	0	0	0	0	0	0	0	0
3	45865006	T	C	LZTFL1	NM_020347:c.*2800A>G;NM_001276379:c.*2813A>G;NM_001276378:c.*2800A>G	UTR3	0.01153	0.0172	0.0167	0.0357	0.0167	0.0000	0.0350	0	0	0	0	0	0	0	0	0	0.603435	0.665	0.2905	0.6902	0.6905	0.8119
3	45865292	C	A	LZTFL1	NM_020347:c.*2514G>T;NM_001276379:c.*2527G>T;NM_001276378:c.*2514G>T	UTR3	0.00105	0.0000	0.0000	0.0357	0.0000	0.0000	0.0000	0	0	0	0	0	0	0	0	0	0	0	0	0	0	0
3	45865663	A	G	LZTFL1	NM_020347:c.*2143T>C;NM_001276379:c.*2156T>C;NM_001276378:c.*2143T>C	UTR3	0.00105	0.0000	0.0000	0.0000	0.0000	0.0000	0.0039	0	0	0	0	0	0	0	0	0	0.0103834	0	0.0371	0.0043	0	0
3	45865857	T	-	LZTFL1	NM_020347:c.*1949A>0;NM_001276379:c.*1962A>0;NM_001276378:c.*1949A>0	UTR3	0.02830	0.0000	0.0000	0.0000	0.0000	0.0443	0.0000	0	0	0	0	0	0	0	0	0	0	0	0	0	0	0
3	45865878	C	A	LZTFL1	NM_020347:c.*1928G>T;NM_001276379:c.*1941G>T;NM_001276378:c.*1928G>T	UTR3	0.00052	0.0000	0.0000	0.0000	0.0000	0.0008	0.0000	0	0	0	0	0	0	0	0	0	0.000998403	0.001	0	0.0029	0.001	0.001
3	45867345	A	G	LZTFL1	NM_020347:c.*461T>C;NM_001276379:c.*474T>C;NM_001276378:c.*461T>C	UTR3	0.00105	0.0000	0.0000	0.0000	0.0333	0.0000	0.0000	0	0	0	0	0	0	0	0	0	0	0	0	0	0	0
3	45867387	G	T	LZTFL1	NM_020347:c.*419C>A;NM_001276379:c.*432C>A;NM_001276378:c.*419C>A	UTR3	0.00052	0.0000	0.0000	0.0000	0.0000	0.0000	0.0020	0	0	0	0	0	0	0	0	0	0	0	0	0	0	0
3	45867388	G	T	LZTFL1	NM_020347:c.*418C>A;NM_001276379:c.*431C>A;NM_001276378:c.*418C>A	UTR3	0.00052	0.0000	0.0000	0.0000	0.0000	0.0000	0.0020	0	0	0	0	0	0	0	0	0	0	0	0	0	0	0
3	45867440	A	G	LZTFL1	NM_020347:c.*366T>C;NM_001276379:c.*379T>C;NM_001276378:c.*366T>C	UTR3	0.02621	0.0862	0.0000	0.0000	0.0000	0.0279	0.0311	0	0	0	0	0	0	0	0	0	0.0822684	0.0805	0.0038	0.0461	0.005	0.2955
3	45867460	C	A	LZTFL1	NM_020347:c.*346G>T;NM_001276379:c.*359G>T;NM_001276378:c.*346G>T	UTR3	0.00105	0.0000	0.0000	0.0000	0.0000	0.0016	0.0000	0	0	0	0	0	0	0	0	0	0	0	0	0	0	0
3	45867755	G	A	LZTFL1	NM_020347:c.*51C>T;NM_001276379:c.*64C>T;NM_001276378:c.*51C>T	UTR3	0.00052	0.0000	0.0000	0.0000	0.0000	0.0000	0.0020	0.0006	0.0062	0	0.0006	0	0.0001	0	0.0002	0.0005	0.00339457	0	0.0121	0.0014	0	0
3	45867821	A	C	LZTFL1	NA	stopgain	0.00052	0.0000	0.0000	0.0000	0.0000	0.0008	0.0000	0	0	0	0	0	0	0	0	0	0	0	0	0	0	0
3	45867883	A	C	LZTFL1	NA	intronic	0.00052	0.0000	0.0000	0.0000	0.0000	0.0008	0.0000	0	0	0	0	0	0	0	0	0	0.000998403	0	0.0038	0	0	0
3	45868671	TG	T	LZTFL1	NA	intronic	0.00052	0.0000	0.0000	0.0000	0.0000	0.0008	0.0000	0	0	0	0	0	0	0	0	0	0	0	0	0	0	0
3	45868673	G	T	LZTFL1	NA	intronic	0.00157	0.0000	0.0000	0.0000	0.0000	0.0008	0.0039	0	0	0	0	0	0	0	0	0	0	0	0	0	0	0
3	45868713	C	T	LZTFL1	NA	intronic	0.00419	0.0000	0.0000	0.0000	0.0000	0.0041	0.0058	0	0	0	0	0	0	0	0	0	0.000599042	0	0.0008	0.0029	0	0
3	45869007	A	C	LZTFL1	NA	intronic	0.00052	0.0000	0.0000	0.0000	0.0000	0.0008	0.0000	0	0	0	0	0	0	0	0	0	0.000199681	0	0	0	0	0.001
3	45869014	C	T	LZTFL1	NA	intronic	0.00052	0.0000	0.0000	0.0000	0.0000	0.0008	0.0000	0	0	0	0	0	0	0	0	0	0	0	0	0	0	0
3	45869089	C	T	LZTFL1	NA	intronic	0.00052	0.0000	0.0000	0.0000	0.0000	0.0008	0.0000	0	0	0	0	0	0	0	0	0	0.000199681	0.001	0	0	0	0
3	45869678	C	T	LZTFL1	NA	intronic	0.01153	0.0000	0.0000	0.0000	0.0167	0.0140	0.0078	0	0	0	0	0	0	0	0	0	0.00499201	0.0129	0	0.0159	0	0.001
3	45869814	G	GA	LZTFL1	NA	intronic	0.00052	0.0000	0.0000	0.0000	0.0000	0.0008	0.0000	0	0	0	0	0	0	0	0	0	0	0	0	0	0	0
3	45869832	T	G	LZTFL1	NA	intronic	0.00052	0.0000	0.0000	0.0000	0.0000	0.0008	0.0000	0	0	0	0	0	0	0	0	0	0	0	0	0	0	0
3	45869972	C	T	LZTFL1	NA	nonsynonymous SNV	0.07809	0.1034	0.1167	0.0714	0.0833	0.0747	0.0817	0.0737	0.0407	0.0746	0.0403	0.0426	0.0823	0.1353	0.0676	0.0730	0.0541134	0.0736	0.0431	0.0375	0.0387	0.0767
3	45869975	G	A	LZTFL1	NA	nonsynonymous SNV	0.00052	0.0000	0.0000	0.0000	0.0000	0.0008	0.0000	0	0	0	0	0	0	0	0	0	0	0	0	0	0	0
3	45870023	T	C	LZTFL1	NA	nonsynonymous SNV	0.00052	0.0000	0.0000	0.0000	0.0000	0.0008	0.0000	0.0005	0.0074	0	0.05782	0	0.008791	0	0	0	0.00219649	0	0.0083	0	0	0
3	45870160	CTG	C	LZTFL1	NA	intronic	0.00052	0.0000	0.0000	0.0000	0.0000	0.0000	0.0020	0	0	0	0	0	0	0	0	0	0	0	0	0	0	0
3	45870247	G	GTT	LZTFL1	NA	intronic	0.00419	0.0000	0.0000	0.0000	0.0000	0.0041	0.0058	0	0	0	0	0	0	0	0	0	0.00499201	0	0.0182	0.0014	0	0
3	45870317	A	T	LZTFL1	NA	intronic	0.00052	0.0000	0.0000	0.0000	0.0000	0.0008	0.0000	0	0	0	0	0	0	0	0	0	0	0	0	0	0	0
3	45870323	C	T	LZTFL1	NA	intronic	0.00052	0.0000	0.0000	0.0000	0.0000	0.0008	0.0000	0	0	0	0	0	0	0	0	0	0	0	0	0	0	0
3	45870392	A	T	LZTFL1	NA	intronic	0.00105	0.0000	0.0000	0.0000	0.0000	0.0000	0.0039	0	0	0	0	0	0	0	0	0	0	0	0	0	0	0
3	45870645	G	A	LZTFL1	NA	intronic	0.00524	0.0000	0.0333	0.0000	0.0333	0.0000	0.0117	0	0	0	0	0	0	0	0	0	0.937899	0.8072	0.9894	0.8934	1	0.9703
3	45871020	G	A	LZTFL1	NA	intronic	0.00105	0.0000	0.0000	0.0000	0.0000	0.0000	0.0039	0	0	0	0	0	0	0	0	0	0.0541134	0.0736	0.0431	0.0375	0.0387	0.0767
3	45871203	A	G	LZTFL1	NA	intronic	0.00210	0.0000	0.0000	0.0000	0.0667	0.0000	0.0000	0	0	0	0	0	0	0	0	0	0.464657	0.4901	0.2716	0.5908	0.6488	0.4202
3	45871908	G	A	LZTFL1	NA	intronic	0.00105	0.0000	0.0000	0.0357	0.0000	0.0000	0.0000	0	0	0	0	0	0	0	0	0	0.0820687	0.0805	0.0045	0.0432	0.005	0.2955
3	45872229	A	T	LZTFL1	NA	intronic	0.00577	0.0000	0.0000	0.0000	0.0000	0.0090	0.0000	0	0	0	0	0	0	0	0	0	0.00878594	0	0.0333	0	0	0
3	45872254	G	C	LZTFL1	NA	intronic	0.07180	0.0172	0.0667	0.0893	0.0833	0.0837	0.0409	0	0	0	0	0	0	0	0	0	0.0930511	0.0795	0.0378	0.0821	0.244	0.0337
3	45872422	C	G	LZTFL1	NA	nonsynonymous SNV	0.00052	0.0000	0.0000	0.0000	0.0000	0.0008	0.0000	0.03981	0	0	0.0003	0	0	0	0	0	0	0	0	0	0	0
3	45872685	-	A	LZTFL1	NA	intronic	0.00105	0.0000	0.0000	0.0000	0.0000	0.0016	0.0000	0	0	0	0	0	0	0	0	0	0	0	0	0	0	0
3	45872866	C	A	LZTFL1	NA	intronic	0.00157	0.0000	0.0000	0.0000	0.0000	0.0025	0.0000	0	0	0	0	0	0	0	0	0	0.000798722	0	0.003	0	0	0
3	45873078	T	C	LZTFL1	NA	intronic	0.00052	0.0000	0.0000	0.0000	0.0167	0.0000	0.0000	0	0	0	0	0	0	0	0	0	0	0	0	0	0	0
3	45873143	G	A	LZTFL1	NA	intronic	0.00105	0.0000	0.0000	0.0000	0.0000	0.0000	0.0039	0	0	0	0	0	0	0	0	0	0	0	0	0	0	0
3	45873442	T	C	LZTFL1	NA	intronic	0.00052	0.0172	0.0000	0.0000	0.0000	0.0000	0.0020	0	0	0	0	0	0	0	0	0	0	0	0	0	0	0
3	45873516	A	G	LZTFL1	NA	intronic	0.00105	0.0000	0.0000	0.0000	0.0000	0.0000	0.0039	0	0	0	0	0	0	0	0	0	0	0	0	0	0	0
3	45873524	A	G	LZTFL1	NA	intronic	0.00105	0.0000	0.0000	0.0000	0.0000	0.0000	0.0039	0	0	0	0	0	0	0	0	0	0.0209665	0	0.0764	0.0058	0	0
3	45873615	A	G	LZTFL1	NA	intronic	0.00052	0.0000	0.0000	0.0000	0.0167	0.0000	0.0000	0	0	0	0	0	0	0	0	0	0	0	0	0	0	0
3	45873660	C	A	LZTFL1	NA	intronic	0.00105	0.0000	0.0000	0.0000	0.0000	0.0000	0.0039	0	0	0	0	0	0	0	0	0	0	0	0	0	0	0
3	45873874	C	A	LZTFL1	NA	intronic	0.00105	0.0000	0.0000	0.0357	0.0000	0.0000	0.0000	0	0	0	0	0	0	0	0	0	0	0	0	0	0	0
3	45873887	A	G	LZTFL1	NA	intronic	0.00105	0.0000	0.0333	0.0000	0.0000	0.0000	0.0000	0	0	0	0	0	0	0	0	0	0	0	0	0	0	0
3	45874056	AT	A	LZTFL1	NA	intronic	0.00105	0.0000	0.0000	0.0000	0.0000	0.0000	0.0039	0	0	0	0	0	0	0	0	0	0	0	0	0	0	0
3	45874166	G	C	LZTFL1	NA	intronic	0.00105	0.0000	0.0000	0.0000	0.0333	0.0000	0.0000	0	0	0	0	0	0	0	0	0	0.0395367	0.004	0.1407	0.0115	0	0
3	45874215	G	A	LZTFL1	NA	intronic	0.00210	0.0000	0.0000	0.0000	0.0000	0.0000	0.0078	0	0	0	0	0	0	0	0	0	0.00519169	0	0.0197	0	0	0
3	45874222	T	G	LZTFL1	NA	intronic	0.00210	0.0000	0.0000	0.0000	0.0667	0.0000	0.0000	0	0	0	0	0	0	0	0	0	0.0395367	0.004	0.1407	0.0115	0	0
3	45874379	A	C	LZTFL1	NA	intronic	0.00052	0.0000	0.0000	0.0000	0.0000	0.0008	0.0000	0	0	0	0	0	0	0	0	0	0	0	0	0	0	0
3	45874400	T	C	LZTFL1	NA	intronic	0.00786	0.0000	0.0000	0.0000	0.0000	0.0074	0.0117	0	0	0	0	0	0	0	0	0	0.0071885	0.008	0.0076	0.0101	0	0.0112
3	45874409	A	G	LZTFL1	NA	intronic	0.00943	0.0172	0.0167	0.0000	0.0000	0.0107	0.0078	0	0	0	0	0	0	0	0	0	0.0177716	0	0.0643	0.0058	0	0
3	45874423	C	T	LZTFL1	NA	intronic	0.00052	0.0000	0.0000	0.0000	0.0000	0.0008	0.0000	0	0	0	0	0	0	0	0	0	0	0	0	0	0	0
3	45874665	A	G	LZTFL1	NA	intronic	0.00052	0.0000	0.0000	0.0000	0.0000	0.0008	0.0000	0.0001	0.0017	0	0.0002	0	0	0	0	0.0002	0.000399361	0	0.0015	0	0	0
3	45874724	G	A	LZTFL1	NA	intronic	0.00052	0.0172	0.0000	0.0000	0.0000	0.0000	0.0020	0	0	0	0	0	0	0	0	0	0.000199681	0.001	0	0	0	0
3	45874751	T	C	LZTFL1	NA	intronic	0.01468	0.0000	0.0167	0.0000	0.0167	0.0181	0.0078	0	0	0	0	0	0	0	0	0	0.0327476	0	0.1188	0.0101	0	0
3	45874899	G	T	LZTFL1	NA	intronic	0.00052	0.0000	0.0000	0.0000	0.0000	0.0008	0.0000	0	0	0	0	0	0	0	0	0	0	0	0	0	0	0
3	45875149	T	G	LZTFL1	NA	intronic	0.00629	0.0345	0.0667	0.0000	0.0667	0.0000	0.0078	0	0	0	0	0	0	0	0	0	0.9377	0.8072	0.9894	0.8934	1	0.9693
3	45875416	G	T	LZTFL1	NA	intronic	0.00105	0.0000	0.0000	0.0000	0.0000	0.0000	0.0039	0	0	0	0	0	0	0	0	0	0	0	0	0	0	0
3	45875738	T	G	LZTFL1	NA	nonsynonymous SNV	0.01415	0.0172	0.0333	0.0714	0.0000	0.0131	0.0097	0.0049	0.0709	0	0.0019	0	0.0002	0	0	0.0027	0.0197684	0	0.0711	0.0072	0	0
3	45875871	C	A	LZTFL1	NA	intronic	0.00419	0.0000	0.0000	0.0179	0.0000	0.0049	0.0020	0	0	0	0	0	0	0	0	0	0.0109824	0	0.0303	0.0014	0.0099	0.0041
3	45876235	A	G	LZTFL1	NA	intronic	0.00105	0.0000	0.0333	0.0000	0.0000	0.0000	0.0000	0	0	0	0	0	0	0	0	0	0.0613019	0.0815	0.0507	0.0476	0.0387	0.0879
3	45876789	A	AT	LZTFL1	NA	intronic	0.00105	0.0000	0.0000	0.0000	0.0000	0.0000	0.0039	0	0	0	0	0	0	0	0	0	0.000599042	0	0.0008	0.0029	0	0
3	45876938	T	C	LZTFL1	NA	intronic	0.00105	0.0000	0.0000	0.0000	0.0000	0.0016	0.0000	0	0	0	0	0	0	0	0	0	0.000399361	0	0.0015	0	0	0
3	45877055	C	T	LZTFL1	NA	intronic	0.00052	0.0000	0.0000	0.0000	0.0000	0.0000	0.0020	0.05195	0.0007	0	5.82e-05	0	0	0	0	0	0.000599042	0	0.0023	0	0	0
3	45877118	A	C	LZTFL1	NA	nonsynonymous SNV	0.00052	0.0000	0.0000	0.0000	0.0000	0.0008	0.0000	0	0	0	0	0	0	0	0	0	0	0	0	0	0	0
3	45877463	A	T	LZTFL1	NA	intronic	0.01205	0.0000	0.0333	0.0000	0.0000	0.0156	0.0039	0	0	0	0	0	0	0	0	0	0.0395367	0.004	0.1407	0.0115	0	0
3	45877712	G	A	LZTFL1	NA	intronic	0.00210	0.0000	0.0333	0.0000	0.0000	0.0000	0.0039	0	0	0	0	0	0	0	0	0	0.671526	0.6252	0.5318	0.7421	0.9454	0.5757
3	45877888	T	C	LZTFL1	NA	intronic	0.00629	0.0000	0.0333	0.0357	0.0333	0.0000	0.0117	0	0	0	0	0	0	0	0	0	0.0615016	0.0815	0.0514	0.0476	0.0387	0.0879
3	45878292	T	C	LZTFL1	NA	intronic	0.00105	0.0000	0.0333	0.0000	0.0000	0.0000	0.0000	0	0	0	0	0	0	0	0	0	0.0247604	0	0.09	0.0072	0	0
3	45878318	T	TTG	LZTFL1	NA	intronic	0.00105	0.0000	0.0000	0.0000	0.0000	0.0000	0.0039	0	0	0	0	0	0	0	0	0	0	0	0	0	0	0
3	45878321	T	G	LZTFL1	NA	intronic	0.00105	0.0000	0.0000	0.0000	0.0000	0.0000	0.0039	0	0	0	0	0	0	0	0	0	0	0	0	0	0	0
3	45878322	C	A	LZTFL1	NA	intronic	0.00105	0.0000	0.0000	0.0000	0.0000	0.0000	0.0039	0	0	0	0	0	0	0	0	0	0	0	0	0	0	0
3	45878324	GCA	G	LZTFL1	NA	intronic	0.00105	0.0000	0.0000	0.0000	0.0000	0.0000	0.0039	0	0	0	0	0	0	0	0	0	0	0	0	0	0	0
3	45878333	C	G	LZTFL1	NA	intronic	0.00105	0.0000	0.0000	0.0000	0.0000	0.0000	0.0039	0	0	0	0	0	0	0	0	0	0	0	0	0	0	0
3	45878479	C	A	LZTFL1	NA	intronic	0.00105	0.0000	0.0333	0.0000	0.0000	0.0000	0.0000	0	0	0	0	0	0	0	0	0	0	0	0	0	0	0
3	45878563	T	G	LZTFL1	NA	intronic	0.00210	0.0000	0.0500	0.0000	0.0000	0.0000	0.0020	0	0	0	0	0	0	0	0	0	0.0613019	0.0815	0.0507	0.0476	0.0387	0.0879
3	45878988	A	G	LZTFL1	NA	intronic	0.00105	0.0000	0.0000	0.0000	0.0000	0.0000	0.0039	0	0	0	0	0	0	0	0	0	0.0297524	0.003	0.0976	0.0245	0	0
3	45879304	T	C	LZTFL1	NA	intronic	0.00105	0.0000	0.0000	0.0000	0.0000	0.0016	0.0000	0	0	0	0	0	0	0	0	0	0.000199681	0	0.0008	0	0	0
3	45879310	A	T	LZTFL1	NA	intronic	0.00052	0.0000	0.0000	0.0000	0.0000	0.0008	0.0000	0	0	0	0	0	0	0	0	0	0.000199681	0.001	0	0	0	0
3	45879330	T	G	LZTFL1	NA	intronic	0.00052	0.0000	0.0000	0.0000	0.0000	0.0000	0.0020	0	0	0	0	0	0	0	0	0	0	0	0	0	0	0
3	45879386	C	T	LZTFL1	NA	intronic	0.00052	0.0000	0.0000	0.0000	0.0000	0.0008	0.0000	0	0	0	0	0	0	0	0	0	0	0	0	0	0	0
3	45879406	C	T	LZTFL1	NA	intronic	0.00052	0.0000	0.0000	0.0000	0.0000	0.0000	0.0020	0.0001	0.0008	0	0.0006	0	0	0	0	0.0002	0.000399361	0	0.0015	0	0	0
3	45879585	C	G	LZTFL1	NA	intronic	0.00052	0.0000	0.0000	0.0000	0.0000	0.0008	0.0000	4.94e-06	0	0	0	0	1.04e-05	0	0	0	0	0	0	0	0	0
3	45879588	A	T	LZTFL1	NA	intronic	0.00052	0.0000	0.0000	0.0000	0.0000	0.0008	0.0000	0.01507	0	0	0	0.0002	0	0	0	0	0	0	0	0	0	0
3	45879689	C	A	LZTFL1	NA	intronic	0.00052	0.0000	0.0000	0.0000	0.0000	0.0000	0.0020	0	0	0	0	0	0	0	0	0	0	0	0	0	0	0
3	45879753	G	C	LZTFL1	NA	intronic	0.00052	0.0000	0.0000	0.0000	0.0000	0.0008	0.0000	0	0	0	0	0	0	0	0	0	0.000399361	0	0.0015	0	0	0
3	45879803	C	A	LZTFL1	NA	intronic	0.00052	0.0000	0.0000	0.0000	0.0000	0.0008	0.0000	0	0	0	0	0	0	0	0	0	0	0	0	0	0	0
3	45879896	G	A	LZTFL1	NA	intronic	0.00314	0.0000	0.0500	0.0000	0.0333	0.0000	0.0020	0	0	0	0	0	0	0	0	0	0.0541134	0.0736	0.0431	0.0375	0.0387	0.0767
3	45880481	T	C	LZTFL1	NA	intronic	0.00105	0.0345	0.0000	0.0000	0.0000	0.0000	0.0039	0	0	0	0	0	0	0	0	0	0.0816693	0.0805	0.0038	0.0432	0.005	0.2945
3	45880585	A	-	LZTFL1	NA	intronic	0.00839	0.0000	0.1333	0.0357	0.0000	0.0000	0.0117	0	0	0	0	0	0	0	0	0	0	0	0	0	0	0
3	45880614	T	A	LZTFL1	NA	intronic	0.00105	0.0000	0.0333	0.0000	0.0000	0.0000	0.0000	0	0	0	0	0	0	0	0	0	0	0	0	0	0	0
3	45880698	A	G	LZTFL1	NA	intronic	0.00052	0.0000	0.0000	0.0179	0.0000	0.0000	0.0000	0	0	0	0	0	0	0	0	0	0	0	0	0	0	0
3	45880730	A	G	LZTFL1	NA	intronic	0.00105	0.0000	0.0333	0.0000	0.0000	0.0000	0.0000	0	0	0	0	0	0	0	0	0	0.0541134	0.0736	0.0431	0.0375	0.0387	0.0767
3	45880770	C	T	LZTFL1	NA	intronic	0.00157	0.0000	0.0333	0.0000	0.0000	0.0000	0.0020	0	0	0	0	0	0	0	0	0	0.0611022	0.0815	0.0499	0.0476	0.0387	0.0879
3	45880820	T	C	LZTFL1	NA	intronic	0.00105	0.0000	0.0333	0.0000	0.0000	0.0000	0.0000	0	0	0	0	0	0	0	0	0	0	0	0	0	0	0
3	45880876	G	A	LZTFL1	NA	intronic	0.00105	0.0000	0.0000	0.0000	0.0000	0.0000	0.0039	0	0	0	0	0	0	0	0	0	0.000199681	0	0	0	0.001	0
3	45881702	C	G	LZTFL1	NA	intronic	0.00052	0.0000	0.0167	0.0000	0.0000	0.0000	0.0000	0	0	0	0	0	0	0	0	0	0	0	0	0	0	0
3	45881756	G	T	LZTFL1	NA	intronic	0.00105	0.0000	0.0000	0.0000	0.0000	0.0000	0.0039	0	0	0	0	0	0	0	0	0	0	0	0	0	0	0
3	45881815	T	A	LZTFL1	NA	intronic	0.00105	0.0000	0.0000	0.0000	0.0000	0.0000	0.0039	0	0	0	0	0	0	0	0	0	0	0	0	0	0	0
3	45881878	T	C	LZTFL1	NA	intronic	0.00105	0.0000	0.0000	0.0000	0.0000	0.0000	0.0039	0	0	0	0	0	0	0	0	0	0	0	0	0	0	0
3	45882132	TG	T	LZTFL1	NA	intronic	0.00105	0.0000	0.0000	0.0000	0.0000	0.0000	0.0039	0	0	0	0	0	0	0	0	0	0	0	0	0	0	0
3	45882156	GC	G	LZTFL1	NA	intronic	0.00105	0.0000	0.0000	0.0000	0.0000	0.0000	0.0039	0	0	0	0	0	0	0	0	0	0	0	0	0	0	0
3	45882158	C	A	LZTFL1	NA	intronic	0.00105	0.0000	0.0000	0.0000	0.0000	0.0000	0.0039	0	0	0	0	0	0	0	0	0	0	0	0	0	0	0
3	45882303	G	T	LZTFL1	NA	intronic	0.00105	0.0000	0.0000	0.0000	0.0000	0.0000	0.0039	0	0	0	0	0	0	0	0	0	0	0	0	0	0	0
3	45882429	T	C	LZTFL1	NA	intronic	0.00105	0.0000	0.0000	0.0000	0.0333	0.0000	0.0000	0	0	0	0	0	0	0	0	0	0.0399361	0.004	0.1422	0.0115	0	0
3	45882779	G	A	LZTFL1	NA	intronic	0.00210	0.0000	0.0333	0.0357	0.0000	0.0000	0.0000	0	0	0	0	0	0	0	0	0	0.0541134	0.0736	0.0431	0.0375	0.0387	0.0767
3	45882792	T	C	LZTFL1	NA	intronic	0.02201	0.1034	0.2000	0.0357	0.1333	0.0000	0.0389	0	0	0	0	0	0	0	0	0	0.982428	0.9423	0.997	0.9813	1	0.9867
3	45882935	G	A	LZTFL1	NA	intronic	0.00419	0.0000	0.0667	0.0000	0.0333	0.0000	0.0039	0	0	0	0	0	0	0	0	0	0.0611022	0.0815	0.0499	0.0476	0.0387	0.0879
3	45883063	-	C	LZTFL1	NA	intronic	0.00105	0.0000	0.0333	0.0000	0.0000	0.0000	0.0000	0	0	0	0	0	0	0	0	0	0	0	0	0	0	0
3	45883117	T	C	LZTFL1	NA	intronic	0.00367	0.0000	0.0000	0.0000	0.0333	0.0000	0.0097	0	0	0	0	0	0	0	0	0	0.00698882	0.008	0.0068	0.0101	0	0.0112
3	45883317	A	G	LZTFL1	NA	intronic	0.00052	0.0000	0.0000	0.0000	0.0000	0.0008	0.0000	0	0	0	0	0	0	0	0	0	0	0	0	0	0	0
3	45883502	C	T	LZTFL1	NM_020347:c.-19G>A	UTR5	0.00891	0.0000	0.0000	0.0000	0.0167	0.0099	0.0078	0.0021	0.0296	0.03324	0.0021	0	0.0002	0.05452	0	0.0017	0.0115815	0	0.0424	0.0029	0	0
3	45883504	G	A	LZTFL1	NM_020347:c.-21C>T	UTR5	0.00210	0.0000	0.0000	0.0000	0.0167	0.0025	0.0000	0.0014	0.0211	0.0001	0.0009	0	0.05687	0	0.0004	0.0012	0.0061901	0	0.0227	0.0014	0	0
3	45883515	C	T	LZTFL1	NM_020347:c.-32G>A	UTR5	0.00681	0.0000	0.0000	0.0000	0.0000	0.0082	0.0058	0.0022	0.0307	0.03371	0.0025	0	0.0002	0	0.0002	0.0025	0.00878594	0	0.0333	0	0	0
3	45883520	G	A	LZTFL1	NM_020347:c.-37C>T	UTR5	0.00052	0.0000	0.0000	0.0000	0.0000	0.0008	0.0000	0.0004	0.0068	0	6.03e-05	0	0.009805	0	0	0	0.00219649	0	0.0083	0	0	0
3	45883575	A	C	LZTFL1	NM_020347:c.-92T>G	UTR5	0.00105	0.0000	0.0000	0.0000	0.0167	0.0008	0.0000	0	0	0	0	0	0	0	0	0	0.00179712	0.002	0.0053	0	0	0
3	45883711	A	T	LZTFL1	NA	intronic	0.07704	0.1207	0.1000	0.0714	0.1000	0.0714	0.0856	0	0	0	0	0	0	0	0	0	0.0611022	0.0815	0.0499	0.0476	0.0387	0.0879
3	45883755	C	T	LZTFL1	NA	intronic	0.00157	0.0000	0.0000	0.0000	0.0000	0.0025	0.0000	0	0	0	0	0	0	0	0	0	0	0	0	0	0	0
3	45883781	A	T	LZTFL1	NA	intronic	0.00052	0.0172	0.0000	0.0000	0.0000	0.0000	0.0020	0	0	0	0	0	0	0	0	0	0	0	0	0	0	0
3	45883785	G	A	LZTFL1	NA	intronic	0.00157	0.0000	0.0000	0.0000	0.0000	0.0008	0.0039	0	0	0	0	0	0	0	0	0	0.00299521	0	0.0113	0	0	0
3	45883905	T	A	LZTFL1	NA	intronic	0.00052	0.0000	0.0000	0.0000	0.0000	0.0008	0.0000	0	0	0	0	0	0	0	0	0	0	0	0	0	0	0
3	45883971	AT	A	LZTFL1	NA	intronic	0.00105	0.0000	0.0000	0.0000	0.0000	0.0000	0.0039	0	0	0	0	0	0	0	0	0	0	0	0	0	0	0
3	45883992	C	T	LZTFL1	NA	intronic	0.00419	0.0345	0.0333	0.0000	0.0000	0.0000	0.0117	0	0	0	0	0	0	0	0	0	0.0613019	0.0805	0.0507	0.0476	0.0387	0.089
3	45884003	T	C	LZTFL1	NA	intronic	0.01048	0.0000	0.1333	0.0000	0.0667	0.0000	0.0156	0	0	0	0	0	0	0	0	0	0.58746	0.5586	0.503	0.6744	0.7044	0.5491
3	45884367	G	T	LZTFL1	NA	intronic	0.00105	0.0000	0.0000	0.0000	0.0000	0.0000	0.0039	0	0	0	0	0	0	0	0	0	0	0	0	0	0	0
3	45884450	A	G	LZTFL1	NA	intronic	0.00105	0.0000	0.0000	0.0000	0.0333	0.0000	0.0000	0	0	0	0	0	0	0	0	0	0	0	0	0	0	0
3	45884608	G	T	LZTFL1	NA	intronic	0.00105	0.0345	0.0000	0.0000	0.0000	0.0000	0.0039	0	0	0	0	0	0	0	0	0	0	0	0	0	0	0
3	45885162	G	T	LZTFL1	NA	intronic	0.00105	0.0000	0.0000	0.0000	0.0000	0.0000	0.0039	0	0	0	0	0	0	0	0	0	0	0	0	0	0	0
3	45885360	C	T	LZTFL1	NA	intronic	0.00629	0.0000	0.0667	0.0000	0.0000	0.0000	0.0156	0	0	0	0	0	0	0	0	0	0.587061	0.5586	0.503	0.6744	0.7024	0.5491
3	45885379	C	G	LZTFL1	NA	intronic	0.00105	0.0000	0.0333	0.0000	0.0000	0.0000	0.0000	0	0	0	0	0	0	0	0	0	0	0	0	0	0	0
3	45885582	-	A	LZTFL1	NA	intronic	0.00419	0.0000	0.0000	0.0000	0.0667	0.0000	0.0078	0	0	0	0	0	0	0	0	0	0	0	0	0	0	0
3	45885777	G	A	LZTFL1	NA	intronic	0.00105	0.0000	0.0000	0.0000	0.0000	0.0000	0.0039	0	0	0	0	0	0	0	0	0	0	0	0	0	0	0
3	45886152	C	A	LZTFL1	NA	intronic	0.00105	0.0000	0.0000	0.0000	0.0333	0.0000	0.0000	0	0	0	0	0	0	0	0	0	0	0	0	0	0	0
3	45886425	C	T	LZTFL1	NA	intronic	0.00052	0.0000	0.0000	0.0000	0.0167	0.0000	0.0000	0	0	0	0	0	0	0	0	0	0	0	0	0	0	0
3	45886569	T	G	LZTFL1	NA	intronic	0.00210	0.0345	0.0333	0.0000	0.0000	0.0000	0.0039	0	0	0	0	0	0	0	0	0	0.0613019	0.0815	0.0507	0.0476	0.0387	0.0879
3	45886600	T	C	LZTFL1	NA	intronic	0.00105	0.0000	0.0333	0.0000	0.0000	0.0000	0.0000	0	0	0	0	0	0	0	0	0	0	0	0	0	0	0
3	45886712	G	A	LZTFL1	NA	intronic	0.00105	0.0000	0.0000	0.0000	0.0000	0.0000	0.0039	0	0	0	0	0	0	0	0	0	0.000599042	0	0.0008	0.0029	0	0
3	45886978	T	C	LZTFL1	NA	intronic	0.00105	0.0000	0.0333	0.0000	0.0000	0.0000	0.0000	0	0	0	0	0	0	0	0	0	0.0615016	0.0815	0.0507	0.0476	0.0387	0.089
3	45888567	C	T	LZTFL1	NA	intronic	0.00105	0.0000	0.0000	0.0000	0.0000	0.0000	0.0039	0	0	0	0	0	0	0	0	0	0.00359425	0.0169	0	0.0014	0	0
3	45888690	A	G	LZTFL1	NA	intronic	0.00210	0.0345	0.0000	0.0000	0.0000	0.0000	0.0078	0	0	0	0	0	0	0	0	0	0.0816693	0.0795	0.0038	0.0432	0.005	0.2955
3	45888757	C	A	LZTFL1	NA	intronic	0.00105	0.0000	0.0000	0.0000	0.0000	0.0000	0.0039	0	0	0	0	0	0	0	0	0	0.0928514	0.0795	0.0378	0.0821	0.2431	0.0337
3	45888956	T	G	LZTFL1	NA	intronic	0.01310	0.0345	0.1333	0.0000	0.1333	0.0000	0.0175	0	0	0	0	0	0	0	0	0	0.701877	0.6412	0.6248	0.7262	0.7083	0.8446
3	45889065	G	T	LZTFL1	NA	intronic	0.00105	0.0000	0.0000	0.0000	0.0000	0.0000	0.0039	0	0	0	0	0	0	0	0	0	0	0	0	0	0	0
3	45889090	T	C	LZTFL1	NA	intronic	0.00052	0.0000	0.0167	0.0000	0.0000	0.0000	0.0000	0	0	0	0	0	0	0	0	0	0	0	0	0	0	0
3	45889185	G	T	LZTFL1	NA	intronic	0.00105	0.0345	0.0000	0.0000	0.0000	0.0000	0.0039	0	0	0	0	0	0	0	0	0	0	0	0	0	0	0
3	45889481	C	A	LZTFL1	NA	intronic	0.00105	0.0000	0.0000	0.0000	0.0333	0.0000	0.0000	0	0	0	0	0	0	0	0	0	0	0	0	0	0	0
3	45890302	G	A	LZTFL1	NA	intronic	0.00105	0.0000	0.0000	0.0000	0.0000	0.0000	0.0039	0	0	0	0	0	0	0	0	0	0.0213658	0	0.0779	0.0058	0	0
3	45890377	G	A	LZTFL1	NA	intronic	0.00105	0.0000	0.0000	0.0000	0.0000	0.0000	0.0039	0	0	0	0	0	0	0	0	0	0	0	0	0	0	0
3	45890782	C	A	LZTFL1	NA	intronic	0.00052	0.0000	0.0000	0.0000	0.0167	0.0000	0.0000	0	0	0	0	0	0	0	0	0	0	0	0	0	0	0
3	45890857	C	T	LZTFL1	NA	intronic	0.00105	0.0000	0.0333	0.0000	0.0000	0.0000	0.0000	0	0	0	0	0	0	0	0	0	0.00738818	0	0.025	0.0043	0	0.001
3	45890868	T	C	LZTFL1	NA	intronic	0.00105	0.0000	0.0333	0.0000	0.0000	0.0000	0.0000	0	0	0	0	0	0	0	0	0	0	0	0	0	0	0
3	45891060	A	T	LZTFL1	NA	intronic	0.00105	0.0000	0.0333	0.0000	0.0000	0.0000	0.0000	0	0	0	0	0	0	0	0	0	0	0	0	0	0	0
3	45891369	A	G	LZTFL1	NA	intronic	0.00105	0.0000	0.0000	0.0000	0.0333	0.0000	0.0000	0	0	0	0	0	0	0	0	0	0	0	0	0	0	0
3	45891388	C	A	LZTFL1	NA	intronic	0.00105	0.0000	0.0000	0.0000	0.0000	0.0000	0.0039	0	0	0	0	0	0	0	0	0	0	0	0	0	0	0
3	45891445	G	T	LZTFL1	NA	intronic	0.00105	0.0000	0.0000	0.0000	0.0000	0.0000	0.0039	0	0	0	0	0	0	0	0	0	0	0	0	0	0	0
3	45891776	G	A	LZTFL1	NA	intronic	0.00105	0.0000	0.0000	0.0000	0.0000	0.0000	0.0039	0	0	0	0	0	0	0	0	0	0.000599042	0	0.0008	0.0029	0	0
3	45892152	T	G	LZTFL1	NA	intronic	0.00105	0.0000	0.0000	0.0000	0.0333	0.0000	0.0000	0	0	0	0	0	0	0	0	0	0	0	0	0	0	0
3	45892247	T	A	LZTFL1	NA	intronic	0.00052	0.0172	0.0000	0.0000	0.0000	0.0000	0.0020	0	0	0	0	0	0	0	0	0	0	0	0	0	0	0
3	45892275	C	A	LZTFL1	NA	intronic	0.00105	0.0000	0.0000	0.0357	0.0000	0.0000	0.0000	0	0	0	0	0	0	0	0	0	0	0	0	0	0	0
3	45892316	C	A	LZTFL1	NA	intronic	0.00105	0.0000	0.0000	0.0000	0.0000	0.0000	0.0039	0	0	0	0	0	0	0	0	0	0	0	0	0	0	0
3	45892437	G	A	LZTFL1	NA	intronic	0.00052	0.0000	0.0167	0.0000	0.0000	0.0000	0.0000	0	0	0	0	0	0	0	0	0	0.0395367	0.004	0.1407	0.0115	0	0
3	45892477	A	G	LZTFL1	NA	intronic	0.00314	0.0000	0.0333	0.0000	0.0333	0.0000	0.0039	0	0	0	0	0	0	0	0	0	0.0305511	0.003	0.1006	0.0245	0	0
3	45892596	C	G	LZTFL1	NA	intronic	0.00105	0.0000	0.0000	0.0000	0.0333	0.0000	0.0000	0	0	0	0	0	0	0	0	0	0.0273562	0.003	0.0893	0.0231	0	0
3	45892717	-	A	LZTFL1	NA	intronic	0.00105	0.0000	0.0000	0.0357	0.0000	0.0000	0.0000	0	0	0	0	0	0	0	0	0	0	0	0	0	0	0
3	45892736	T	G	LZTFL1	NA	intronic	0.00105	0.0000	0.0333	0.0000	0.0000	0.0000	0.0000	0	0	0	0	0	0	0	0	0	0	0	0	0	0	0
3	45892790	C	A	LZTFL1	NA	intronic	0.00105	0.0000	0.0333	0.0000	0.0000	0.0000	0.0000	0	0	0	0	0	0	0	0	0	0	0	0	0	0	0
3	45892844	G	A	LZTFL1	NA	intronic	0.00105	0.0000	0.0000	0.0357	0.0000	0.0000	0.0000	0	0	0	0	0	0	0	0	0	0	0	0	0	0	0
3	45892933	G	A	LZTFL1	NA	intronic	0.00052	0.0172	0.0000	0.0000	0.0000	0.0000	0.0020	0	0	0	0	0	0	0	0	0	0	0	0	0	0	0
3	45892960	G	A	LZTFL1	NA	intronic	0.00210	0.0345	0.0333	0.0000	0.0000	0.0000	0.0039	0	0	0	0	0	0	0	0	0	0.0940495	0.0795	0.0401	0.085	0.244	0.0337
3	45893133	A	G	LZTFL1	NA	intronic	0.00157	0.0000	0.0500	0.0000	0.0000	0.0000	0.0000	0	0	0	0	0	0	0	0	0	0.0273562	0.003	0.0893	0.0231	0	0
3	45893243	C	G	LZTFL1	NA	intronic	0.03721	0.0690	0.3167	0.0357	0.1000	0.0000	0.0856	0	0	0	0	0	0	0	0	0	0.937899	0.8072	0.9894	0.8934	1	0.9703
3	45893332	A	AT	LZTFL1	NA	intronic	0.01258	0.0000	0.1667	0.0000	0.0667	0.0000	0.0195	0	0	0	0	0	0	0	0	0	0.725639	0.6869	0.6498	0.7421	0.7024	0.8804
3	45893465	C	A	LZTFL1	NA	intronic	0.00105	0.0000	0.0000	0.0000	0.0000	0.0000	0.0039	0	0	0	0	0	0	0	0	0	0	0	0	0	0	0
3	45893505	C	A	LZTFL1	NA	intronic	0.00105	0.0000	0.0000	0.0000	0.0333	0.0000	0.0000	0	0	0	0	0	0	0	0	0	0	0	0	0	0	0
3	45893787	C	A	LZTFL1	NA	intronic	0.00105	0.0000	0.0000	0.0000	0.0000	0.0000	0.0039	0	0	0	0	0	0	0	0	0	0	0	0	0	0	0
3	45894260	A	G	LZTFL1	NA	intronic	0.00105	0.0000	0.0333	0.0000	0.0000	0.0000	0.0000	0	0	0	0	0	0	0	0	0	0	0	0	0	0	0
3	45895113	A	T	LZTFL1	NA	intronic	0.00052	0.0000	0.0000	0.0000	0.0000	0.0000	0.0020	0	0	0	0	0	0	0	0	0	0	0	0	0	0	0
3	45895422	G	A	LZTFL1	NA	intronic	0.00105	0.0000	0.0333	0.0000	0.0000	0.0000	0.0000	0	0	0	0	0	0	0	0	0	0.0613019	0.0815	0.0507	0.0476	0.0387	0.0879
3	45895490	T	C	LZTFL1	NA	intronic	0.00052	0.0000	0.0167	0.0000	0.0000	0.0000	0.0000	0	0	0	0	0	0	0	0	0	0	0	0	0	0	0
3	45895504	T	A	LZTFL1	NA	intronic	0.00105	0.0000	0.0000	0.0000	0.0000	0.0000	0.0039	0	0	0	0	0	0	0	0	0	0	0	0	0	0	0
3	45895838	A	G	LZTFL1	NA	intronic	0.00052	0.0000	0.0000	0.0000	0.0167	0.0000	0.0000	0	0	0	0	0	0	0	0	0	0	0	0	0	0	0
3	45895914	A	G	LZTFL1	NA	intronic	0.00105	0.0000	0.0000	0.0000	0.0000	0.0000	0.0039	0	0	0	0	0	0	0	0	0	0	0	0	0	0	0
3	45896033	G	T	LZTFL1	NA	intronic	0.00105	0.0000	0.0000	0.0000	0.0333	0.0000	0.0000	0	0	0	0	0	0	0	0	0	0	0	0	0	0	0
3	45896048	ACT	A	LZTFL1	NA	intronic	0.00105	0.0000	0.0333	0.0000	0.0000	0.0000	0.0000	0	0	0	0	0	0	0	0	0	0	0	0	0	0	0
3	45896308	G	T	LZTFL1	NA	intronic	0.00105	0.0000	0.0000	0.0000	0.0333	0.0000	0.0000	0	0	0	0	0	0	0	0	0	0.00459265	0	0.0159	0.0014	0	0.001
3	45896451	A	G	LZTFL1	NA	intronic	0.00157	0.0000	0.0000	0.0000	0.0000	0.0000	0.0058	0.0024	0.0330	0.05171	0.0028	0	0.0002	0	0.0003	0.0032	0.00878594	0	0.0333	0	0	0
3	45896464	G	A	LZTFL1	NA	intronic	0.00052	0.0000	0.0000	0.0000	0.0167	0.0000	0.0000	0.03069	0	0.0001	0	0	0.01936	0	0	0	0	0	0	0	0	0
3	45897448	C	G	LZTFL1	NA	intronic	0.00629	0.0690	0.0333	0.0357	0.0333	0.0000	0.0117	0	0	0	0	0	0	0	0	0	0.70008	0.6402	0.618	0.7277	0.7073	0.8456
3	45898221	G	A	LZTFL1	NA	intronic	0.00367	0.0172	0.0333	0.0000	0.0333	0.0000	0.0058	0	0	0	0	0	0	0	0	0	0.435503	0.504	0.1422	0.5922	0.6488	0.4305
3	45898407	T	C	LZTFL1	NA	intronic	0.00105	0.0000	0.0000	0.0000	0.0333	0.0000	0.0000	0	0	0	0	0	0	0	0	0	0	0	0	0	0	0
3	45898444	GAC	G	LZTFL1	NA	intronic	0.00105	0.0000	0.0000	0.0000	0.0333	0.0000	0.0000	0	0	0	0	0	0	0	0	0	0	0	0	0	0	0
3	45898747	G	A	LZTFL1	NA	intronic	0.00314	0.0000	0.0000	0.0000	0.0667	0.0000	0.0039	0	0	0	0	0	0	0	0	0	0.0930511	0.0795	0.0386	0.0821	0.244	0.0327
3	45898823	G	T	LZTFL1	NA	intronic	0.00105	0.0000	0.0000	0.0000	0.0000	0.0000	0.0039	0	0	0	0	0	0	0	0	0	0	0	0	0	0	0
3	45898850	G	A	LZTFL1	NA	intronic	0.00105	0.0345	0.0000	0.0000	0.0000	0.0000	0.0039	0	0	0	0	0	0	0	0	0	0	0	0	0	0	0
3	45899077	C	T	LZTFL1	NA	intronic	0.00105	0.0000	0.0000	0.0000	0.0000	0.0000	0.0039	0	0	0	0	0	0	0	0	0	0.0541134	0.0736	0.0431	0.0375	0.0387	0.0767
3	45899615	G	A	LZTFL1	NA	intronic	0.00524	0.0690	0.0667	0.0000	0.0333	0.0000	0.0078	0	0	0	0	0	0	0	0	0	0.762181	0.7207	0.6747	0.7723	0.746	0.9325
3	45899651	A	G	LZTFL1	NA	intronic	0.00105	0.0000	0.0000	0.0000	0.0000	0.0000	0.0039	0	0	0	0	0	0	0	0	0	0.0816693	0.0795	0.0045	0.0432	0.005	0.2945
3	45899948	A	G	LZTFL1	NA	intronic	0.00052	0.0172	0.0000	0.0000	0.0000	0.0000	0.0020	0	0	0	0	0	0	0	0	0	0	0	0	0	0	0
3	45900369	G	A	LZTFL1	NA	intronic	0.00629	0.0000	0.1667	0.0357	0.0000	0.0000	0.0000	0	0	0	0	0	0	0	0	0	0.585663	0.5606	0.5008	0.6744	0.6964	0.5491
3	45900621	A	G	LZTFL1	NA	intronic	0.00786	0.0000	0.0667	0.0357	0.0333	0.0000	0.0136	0	0	0	0	0	0	0	0	0	0.76278	0.7207	0.6793	0.7723	0.7431	0.9325
3	45900634	G	C	LZTFL1	NA	intronic	0.00210	0.0000	0.0000	0.0000	0.0333	0.0000	0.0039	0	0	0	0	0	0	0	0	0	0.0233626	0.0606	0.003	0.0303	0	0.0317
3	45900655	T	C	LZTFL1	NA	intronic	0.00105	0.0000	0.0333	0.0000	0.0000	0.0000	0.0000	0	0	0	0	0	0	0	0	0	0.0313498	0	0.1135	0.0101	0	0
3	45900964	C	T	LZTFL1	NA	intronic	0.00262	0.0000	0.0167	0.0000	0.0667	0.0000	0.0000	0	0	0	0	0	0	0	0	0	0.0541134	0.0736	0.0431	0.0375	0.0387	0.0767
3	45901956	CT	C	LZTFL1	NA	intronic	0.00210	0.0000	0.0333	0.0000	0.0333	0.0000	0.0000	0	0	0	0	0	0	0	0	0	0	0	0	0	0	0
3	45902047	C	A	LZTFL1	NA	intronic	0.00105	0.0000	0.0000	0.0000	0.0333	0.0000	0.0000	0	0	0	0	0	0	0	0	0	0	0	0	0	0	0
3	45902304	G	T	LZTFL1	NA	intronic	0.00105	0.0000	0.0000	0.0357	0.0000	0.0000	0.0000	0	0	0	0	0	0	0	0	0	0	0	0	0	0	0
3	45902495	T	C	LZTFL1	NA	intronic	0.00157	0.0000	0.0167	0.0000	0.0333	0.0000	0.0000	0	0	0	0	0	0	0	0	0	0.0299521	0.0915	0.003	0.0461	0	0.0225
3	45902844	G	A	LZTFL1	NA	intronic	0.01258	0.0345	0.1000	0.0714	0.0333	0.0000	0.0234	0	0	0	0	0	0	0	0	0	0.989217	0.9612	0.9977	0.987	1	0.9969
3	45902963	A	G	LZTFL1	NA	intronic	0.02044	0.0345	0.1500	0.0893	0.0667	0.0000	0.0409	0	0	0	0	0	0	0	0	0	0.593051	0.5616	0.5257	0.6729	0.6994	0.5501
3	45903061	G	T	LZTFL1	NA	intronic	0.00052	0.0000	0.0167	0.0000	0.0000	0.0000	0.0000	0	0	0	0	0	0	0	0	0	0	0	0	0	0	0
3	45903233	G	C	LZTFL1	NA	intronic	0.00105	0.0000	0.0333	0.0000	0.0000	0.0000	0.0000	0	0	0	0	0	0	0	0	0	0.0541134	0.0736	0.0431	0.0375	0.0387	0.0767
3	45903500	C	T	LZTFL1	NA	intronic	0.00105	0.0345	0.0000	0.0000	0.0000	0.0000	0.0039	0	0	0	0	0	0	0	0	0	0	0	0	0	0	0
3	45903821	A	G	LZTFL1	NA	intronic	0.00105	0.0000	0.0000	0.0000	0.0333	0.0000	0.0000	0	0	0	0	0	0	0	0	0	0	0	0	0	0	0
3	45904458	T	C	LZTFL1	NA	intronic	0.00105	0.0000	0.0333	0.0000	0.0000	0.0000	0.0000	0	0	0	0	0	0	0	0	0	0	0	0	0	0	0
3	45904482	C	A	LZTFL1	NA	intronic	0.00105	0.0000	0.0333	0.0000	0.0000	0.0000	0.0000	0	0	0	0	0	0	0	0	0	0	0	0	0	0	0
3	45904674	C	T	LZTFL1	NA	intronic	0.00105	0.0345	0.0000	0.0000	0.0000	0.0000	0.0039	0	0	0	0	0	0	0	0	0	0	0	0	0	0	0
3	45904689	A	T	LZTFL1	NA	intronic	0.00105	0.0000	0.0333	0.0000	0.0000	0.0000	0.0000	0	0	0	0	0	0	0	0	0	0	0	0	0	0	0
3	45904714	A	G	LZTFL1	NA	intronic	0.00943	0.0345	0.0667	0.0000	0.0667	0.0000	0.0195	0	0	0	0	0	0	0	0	0	0.764177	0.7207	0.6838	0.7738	0.7431	0.9325
3	45904835	T	C	LZTFL1	NA	intronic	0.00052	0.0000	0.0167	0.0000	0.0000	0.0000	0.0000	0	0	0	0	0	0	0	0	0	0	0	0	0	0	0
3	45905131	G	A	LZTFL1	NA	intronic	0.00105	0.0000	0.0000	0.0000	0.0333	0.0000	0.0000	0	0	0	0	0	0	0	0	0	0	0	0	0	0	0
3	45905237	G	T	LZTFL1	NA	intronic	0.00105	0.0000	0.0000	0.0000	0.0000	0.0000	0.0039	0	0	0	0	0	0	0	0	0	0	0	0	0	0	0
3	45905784	G	A	LZTFL1	NA	intronic	0.00419	0.0345	0.0333	0.0000	0.0000	0.0000	0.0117	0	0	0	0	0	0	0	0	0	0.686102	0.6392	0.5734	0.719	0.7044	0.8446
3	45906356	G	A	LZTFL1	NA	intronic	0.01363	0.0000	0.0667	0.0000	0.1667	0.0000	0.0234	0	0	0	0	0	0	0	0	0	0.858027	0.8002	0.7224	0.8573	0.9891	0.9663
3	45906501	G	A	LZTFL1	NA	intronic	0.00105	0.0000	0.0000	0.0000	0.0333	0.0000	0.0000	0	0	0	0	0	0	0	0	0	0	0	0	0	0	0
3	45906557	T	C	LZTFL1	NA	intronic	0.00052	0.0000	0.0000	0.0000	0.0167	0.0000	0.0000	0	0	0	0	0	0	0	0	0	0	0	0	0	0	0
3	45906572	C	T	LZTFL1	NA	intronic	0.02306	0.0345	0.1000	0.1071	0.2833	0.0000	0.0292	0	0	0	0	0	0	0	0	0	0.897764	0.8042	0.8631	0.8689	0.9901	0.9663
3	45906597	A	G	LZTFL1	NA	intronic	0.00052	0.0000	0.0000	0.0000	0.0000	0.0000	0.0020	0	0	0	0	0	0	0	0	0	0.0395367	0.004	0.1407	0.0115	0	0
3	45906878	A	C	LZTFL1	NA	intronic	0.00105	0.0000	0.0333	0.0000	0.0000	0.0000	0.0000	0	0	0	0	0	0	0	0	0	0.0145767	0.0388	0.0015	0.0187	0	0.0194
3	45907037	C	T	LZTFL1	NA	intronic	0.00105	0.0000	0.0000	0.0000	0.0000	0.0000	0.0039	0	0	0	0	0	0	0	0	0	0.0071885	0.008	0.0076	0.0101	0	0.0112
3	45907335	G	A	LZTFL1	NA	intronic	0.00105	0.0000	0.0000	0.0357	0.0000	0.0000	0.0000	0	0	0	0	0	0	0	0	0	0	0	0	0	0	0
3	45907594	A	G	LZTFL1	NA	intronic	0.00105	0.0000	0.0000	0.0000	0.0333	0.0000	0.0000	0	0	0	0	0	0	0	0	0	0	0	0	0	0	0
3	45907861	G	T	LZTFL1	NA	intronic	0.00105	0.0000	0.0000	0.0000	0.0333	0.0000	0.0000	0	0	0	0	0	0	0	0	0	0	0	0	0	0	0
3	45908148	C	T	LZTFL1	NA	intronic	0.00681	0.0000	0.0667	0.0357	0.0500	0.0000	0.0078	0	0	0	0	0	0	0	0	0	0.592053	0.5586	0.5257	0.6715	0.6984	0.5501
3	45908437	C	A	LZTFL1	NA	intronic	0.00052	0.0000	0.0000	0.0000	0.0000	0.0000	0.0020	0	0	0	0	0	0	0	0	0	0	0	0	0	0	0
3	45908451	G	C	LZTFL1	NA	intronic	0.00052	0.0000	0.0000	0.0000	0.0000	0.0000	0.0020	0	0	0	0	0	0	0	0	0	0	0	0	0	0	0
3	45908477	T	A	LZTFL1	NA	intronic	0.00105	0.0000	0.0000	0.0000	0.0000	0.0000	0.0039	0	0	0	0	0	0	0	0	0	0	0	0	0	0	0
3	45908747	G	T	LZTFL1	NA	intronic	0.00052	0.0000	0.0000	0.0000	0.0167	0.0000	0.0000	0	0	0	0	0	0	0	0	0	0	0	0	0	0	0
3	45909024	A	G	LZTFL1	NA	intronic	0.00105	0.0000	0.0000	0.0000	0.0000	0.0000	0.0039	0	0	0	0	0	0	0	0	0	0.081869	0.0795	0.0038	0.0447	0.005	0.2955
3	45909090	C	T	LZTFL1	NA	intronic	0.01048	0.0000	0.0500	0.0000	0.1000	0.0000	0.0214	0	0	0	0	0	0	0	0	0	0.42512	0.502	0.1082	0.5893	0.6448	0.4315
3	45909233	G	A	LZTFL1	NA	intronic	0.00105	0.0000	0.0000	0.0000	0.0000	0.0000	0.0039	0	0	0	0	0	0	0	0	0	0	0	0	0	0	0
3	45909287	G	A	LZTFL1	NA	intronic	0.00105	0.0000	0.0333	0.0000	0.0000	0.0000	0.0000	0	0	0	0	0	0	0	0	0	0.0273562	0.003	0.0893	0.0231	0	0
3	45909496	C	G	LZTFL1	NA	intronic	0.00105	0.0000	0.0000	0.0000	0.0333	0.0000	0.0000	0	0	0	0	0	0	0	0	0	0.0609026	0.1759	0.0076	0.0821	0.001	0.0613
3	45909832	A	T	LZTFL1	NA	intronic	0.00105	0.0000	0.0000	0.0000	0.0333	0.0000	0.0000	0	0	0	0	0	0	0	0	0	0	0	0	0	0	0
3	45910147	TA	T	LZTFL1	NA	intronic	0.00105	0.0000	0.0333	0.0000	0.0000	0.0000	0.0000	0	0	0	0	0	0	0	0	0	0	0	0	0	0	0
3	45910443	C	A	LZTFL1	NA	intronic	0.00105	0.0000	0.0333	0.0000	0.0000	0.0000	0.0000	0	0	0	0	0	0	0	0	0	0	0	0	0	0	0
3	45910687	T	C	LZTFL1	NA	intronic	0.00052	0.0000	0.0000	0.0000	0.0167	0.0000	0.0000	0	0	0	0	0	0	0	0	0	0.00838658	0	0.0318	0	0	0
3	45910870	G	A	LZTFL1	NA	intronic	0.00629	0.0345	0.0333	0.0000	0.0333	0.0000	0.0156	0	0	0	0	0	0	0	0	0	0.206669	0.2068	0.0779	0.1225	0.2391	0.407
3	45910946	T	C	LZTFL1	NA	intronic	0.02306	0.0690	0.1333	0.0357	0.1000	0.0000	0.0545	0	0	0	0	0	0	0	0	0	0.93111	0.8012	0.9841	0.8977	1	0.9458
3	45911112	G	T	LZTFL1	NA	intronic	0.00105	0.0000	0.0000	0.0000	0.0333	0.0000	0.0000	0	0	0	0	0	0	0	0	0	0	0	0	0	0	0
3	45911221	T	C	LZTFL1	NA	intronic	0.00105	0.0000	0.0333	0.0000	0.0000	0.0000	0.0000	0	0	0	0	0	0	0	0	0	0.0279553	0	0.0961	0.0072	0.0079	0
3	45911467	G	T	LZTFL1	NA	intronic	0.00105	0.0000	0.0000	0.0000	0.0000	0.0000	0.0039	0	0	0	0	0	0	0	0	0	0	0	0	0	0	0
3	45911795	GA	G	LZTFL1	NA	intronic	0.00105	0.0000	0.0000	0.0000	0.0333	0.0000	0.0000	0	0	0	0	0	0	0	0	0	0	0	0	0	0	0
3	45911850	A	T	LZTFL1	NA	intronic	0.00105	0.0000	0.0333	0.0000	0.0000	0.0000	0.0000	0	0	0	0	0	0	0	0	0	0	0	0	0	0	0
3	45912298	C	T	LZTFL1	NA	intronic	0.00105	0.0000	0.0000	0.0000	0.0000	0.0000	0.0039	0	0	0	0	0	0	0	0	0	0.0103834	0	0.0371	0.0043	0	0
3	45912351	A	G	LZTFL1	NA	intronic	0.00105	0.0000	0.0000	0.0000	0.0333	0.0000	0.0000	0	0	0	0	0	0	0	0	0	0.00199681	0	0.0076	0	0	0
3	45913166	AT	A	LZTFL1	NA	intronic	0.00629	0.0000	0.0667	0.0000	0.0667	0.0000	0.0078	0	0	0	0	0	0	0	0	0	0	0	0	0	0	0
3	45913338	A	C	LZTFL1	NA	intronic	0.00314	0.0000	0.0000	0.0000	0.0667	0.0000	0.0039	0	0	0	0	0	0	0	0	0	0.0537141	0.0696	0.0537	0.0447	0.0377	0.0603
3	45913521	C	T	LZTFL1	NA	intronic	0.00419	0.0000	0.0500	0.0000	0.0833	0.0000	0.0000	0	0	0	0	0	0	0	0	0	0.116813	0.0149	0.3933	0.0533	0	0.0133
3	45913598	C	T	LZTFL1	NA	intronic	0.00419	0.0000	0.1000	0.0000	0.0333	0.0000	0.0000	0	0	0	0	0	0	0	0	0	0.0251597	0.003	0.0802	0.0245	0	0
3	45914018	G	A	LZTFL1	NA	intronic	0.00105	0.0000	0.0333	0.0000	0.0000	0.0000	0.0000	0	0	0	0	0	0	0	0	0	0	0	0	0	0	0
3	45914176	C	A	LZTFL1	NA	intronic	0.00052	0.0000	0.0000	0.0000	0.0167	0.0000	0.0000	0	0	0	0	0	0	0	0	0	0	0	0	0	0	0
3	45914192	G	T	LZTFL1	NA	intronic	0.00105	0.0000	0.0000	0.0000	0.0333	0.0000	0.0000	0	0	0	0	0	0	0	0	0	0	0	0	0	0	0
3	45914194	C	A	LZTFL1	NA	intronic	0.00105	0.0000	0.0000	0.0000	0.0333	0.0000	0.0000	0	0	0	0	0	0	0	0	0	0	0	0	0	0	0
3	45914287	A	G	LZTFL1	NA	intronic	0.00105	0.0345	0.0000	0.0000	0.0000	0.0000	0.0039	0	0	0	0	0	0	0	0	0	0	0	0	0	0	0
3	45914585	CTT	C	LZTFL1	NA	intronic	0.00105	0.0000	0.0000	0.0000	0.0333	0.0000	0.0000	0	0	0	0	0	0	0	0	0	0	0	0	0	0	0
3	45914672	A	C	LZTFL1	NA	intronic	0.00105	0.0000	0.0000	0.0000	0.0000	0.0000	0.0039	0	0	0	0	0	0	0	0	0	0.00738818	0	0.0265	0.0029	0	0
3	45915452	G	A	LZTFL1	NA	intronic	0.00314	0.0345	0.0500	0.0000	0.0167	0.0000	0.0039	0	0	0	0	0	0	0	0	0	0.0866613	0.0726	0.1112	0.0548	0.0903	0.0869
3	45915779	G	T	LZTFL1	NA	intronic	0.00105	0.0345	0.0000	0.0000	0.0000	0.0000	0.0039	0	0	0	0	0	0	0	0	0	0	0	0	0	0	0
3	45915990	T	C	LZTFL1	NA	intronic	0.00105	0.0000	0.0000	0.0000	0.0333	0.0000	0.0000	0	0	0	0	0	0	0	0	0	0	0	0	0	0	0
3	45916121	G	A	LZTFL1	NA	intronic	0.00105	0.0000	0.0333	0.0000	0.0000	0.0000	0.0000	0	0	0	0	0	0	0	0	0	0	0	0	0	0	0
3	45916142	C	G	LZTFL1	NA	intronic	0.00210	0.0000	0.0000	0.0000	0.0000	0.0000	0.0078	0	0	0	0	0	0	0	0	0	0.0285543	0	0.1029	0.0101	0	0
3	45916222	C	T	LZTFL1	NA	intronic	0.00786	0.0345	0.0500	0.0000	0.1333	0.0000	0.0078	0	0	0	0	0	0	0	0	0	0.284345	0.2684	0.2837	0.1787	0.1319	0.5337
3	45916547	TA	T	LZTFL1	NA	intronic	0.00314	0.0000	0.0000	0.0000	0.0000	0.0000	0.0117	0	0	0	0	0	0	0	0	0	0	0	0	0	0	0
3	45916701	G	-	LZTFL1	NA	intronic	0.00524	0.0000	0.1000	0.0000	0.0667	0.0000	0.0000	0	0	0	0	0	0	0	0	0	0	0	0	0	0	0
3	45916814	A	T	LZTFL1	NA	intronic	0.00105	0.0000	0.0000	0.0000	0.0333	0.0000	0.0000	0	0	0	0	0	0	0	0	0	0	0	0	0	0	0
3	45916974	TG	T	LZTFL1	NA	intronic	0.00629	0.0345	0.0667	0.0714	0.0000	0.0000	0.0078	0	0	0	0	0	0	0	0	0	0	0	0	0	0	0
3	45917018	C	T	LZTFL1	NA	intronic	0.00262	0.0345	0.0000	0.0000	0.0500	0.0000	0.0039	0	0	0	0	0	0	0	0	0	0.0856629	0.0726	0.1082	0.0533	0.0903	0.0869
3	45917047	C	T	LZTFL1	NA	intronic	0.00105	0.0000	0.0000	0.0357	0.0000	0.0000	0.0000	0	0	0	0	0	0	0	0	0	0	0	0	0	0	0
3	45917538	T	A	LZTFL1	NA	intronic	0.00314	0.0000	0.0000	0.0000	0.0333	0.0000	0.0078	0	0	0	0	0	0	0	0	0	0.104832	0.0865	0.062	0.0879	0.2341	0.0603
3	45917571	A	G	LZTFL1	NA	intronic	0.00052	0.0000	0.0000	0.0000	0.0000	0.0000	0.0020	0	0	0	0	0	0	0	0	0	0	0	0	0	0	0
3	45918215	G	A	LZTFL1	NA	intronic	0.00052	0.0000	0.0000	0.0000	0.0167	0.0000	0.0000	0	0	0	0	0	0	0	0	0	0.109425	0.1233	0.0053	0.0576	0.004	0.3814
3	45918541	A	C	LZTFL1	NA	intronic	0.00105	0.0000	0.0000	0.0000	0.0000	0.0000	0.0039	0	0	0	0	0	0	0	0	0	0.00738818	0	0.0265	0.0029	0	0
3	45918641	G	T	LZTFL1	NA	intronic	0.00105	0.0000	0.0000	0.0357	0.0000	0.0000	0.0000	0	0	0	0	0	0	0	0	0	0	0	0	0	0	0
3	45918670	C	T	LZTFL1	NA	intronic	0.00210	0.0000	0.0667	0.0000	0.0000	0.0000	0.0000	0	0	0	0	0	0	0	0	0	0.111621	0.0129	0.3835	0.0447	0	0.0082
3	45918957	C	A	LZTFL1	NA	intronic	0.00105	0.0000	0.0333	0.0000	0.0000	0.0000	0.0000	0	0	0	0	0	0	0	0	0	0	0	0	0	0	0
3	45919214	T	A	LZTFL1	NA	intronic	0.00105	0.0000	0.0333	0.0000	0.0000	0.0000	0.0000	0	0	0	0	0	0	0	0	0	0.105431	0.0865	0.0635	0.0879	0.2341	0.0613
3	45919233	G	GT	LZTFL1	NA	intronic	0.00105	0.0345	0.0000	0.0000	0.0000	0.0000	0.0039	0	0	0	0	0	0	0	0	0	0	0	0	0	0	0
3	45919365	G	A	LZTFL1	NA	intronic	0.00105	0.0345	0.0000	0.0000	0.0000	0.0000	0.0039	0	0	0	0	0	0	0	0	0	0.104832	0.0865	0.062	0.0879	0.2341	0.0603
3	45919392	T	C	LZTFL1	NA	intronic	0.00472	0.0000	0.0667	0.0000	0.0333	0.0000	0.0058	0	0	0	0	0	0	0	0	0	0.241014	0.168	0.388	0.1816	0.2728	0.1268
3	45919904	C	T	LZTFL1	NA	intronic	0.00419	0.0000	0.0667	0.0357	0.0333	0.0000	0.0000	0	0	0	0	0	0	0	0	0	0.0722843	0	0.2617	0.0231	0	0
3	45919957	C	A	LZTFL1	NA	intronic	0.00105	0.0000	0.0000	0.0000	0.0000	0.0000	0.0039	0	0	0	0	0	0	0	0	0	0	0	0	0	0	0
3	45919968	G	A	LZTFL1	NA	intronic	0.01363	0.0172	0.0667	0.0357	0.0333	0.0000	0.0350	0	0	0	0	0	0	0	0	0	0.104832	0.0865	0.0628	0.0879	0.2341	0.0593
3	45919992	G	A	LZTFL1	NA	intronic	0.00577	0.0000	0.0000	0.0357	0.0333	0.0000	0.0136	0	0	0	0	0	0	0	0	0	0.107228	0.0755	0.2262	0.085	0.0377	0.0665
3	45920277	G	A	LZTFL1	NA	intronic	0.00052	0.0000	0.0167	0.0000	0.0000	0.0000	0.0000	0	0	0	0	0	0	0	0	0	0.00539137	0.0149	0.0015	0.0086	0	0.0041
3	45920298	T	C	LZTFL1	NA	intronic	0.00419	0.0345	0.0000	0.0714	0.0000	0.0000	0.0078	0	0	0	0	0	0	0	0	0	0.109625	0.1233	0.0053	0.0576	0.004	0.3824
3	45920554	A	G	LZTFL1	NA	intronic	0.00105	0.0000	0.0000	0.0000	0.0000	0.0000	0.0039	0	0	0	0	0	0	0	0	0	0	0	0	0	0	0
3	45921043	T	C	LZTFL1	NA	intronic	0.00419	0.0345	0.0000	0.0000	0.0333	0.0000	0.0117	0	0	0	0	0	0	0	0	0	0.554313	0.3767	0.9107	0.3372	0.3661	0.6033
3	45921555	G	T	LZTFL1	NA	intronic	0.00052	0.0000	0.0000	0.0000	0.0167	0.0000	0.0000	0	0	0	0	0	0	0	0	0	0	0	0	0	0	0
3	45921613	T	C	LZTFL1	NA	intronic	0.00052	0.0000	0.0000	0.0000	0.0000	0.0000	0.0020	0	0	0	0	0	0	0	0	0	0	0	0	0	0	0
3	45921729	C	T	LZTFL1	NA	intronic	0.00105	0.0000	0.0000	0.0000	0.0000	0.0000	0.0039	0	0	0	0	0	0	0	0	0	0	0	0	0	0	0
3	45921771	G	A	LZTFL1	NA	intronic	0.00734	0.0000	0.1000	0.0000	0.0667	0.0000	0.0078	0	0	0	0	0	0	0	0	0	0.304313	0.2336	0.4228	0.2262	0.3621	0.2127
3	45921924	G	T	LZTFL1	NA	intronic	0.00105	0.0000	0.0000	0.0000	0.0000	0.0000	0.0039	0	0	0	0	0	0	0	0	0	0	0	0	0	0	0
3	45922265	A	G	LZTFL1	NA	intronic	0.00105	0.0000	0.0000	0.0000	0.0000	0.0000	0.0039	0	0	0	0	0	0	0	0	0	0	0	0	0	0	0
3	45922317	G	A	LZTFL1	NA	intronic	0.00105	0.0000	0.0000	0.0357	0.0000	0.0000	0.0000	0	0	0	0	0	0	0	0	0	0	0	0	0	0	0
3	45922691	G	T	LZTFL1	NA	intronic	0.00419	0.0000	0.0500	0.0000	0.0333	0.0000	0.0058	0	0	0	0	0	0	0	0	0	0.108027	0.0775	0.2277	0.085	0.0377	0.0665
3	45922713	G	A	LZTFL1	NA	intronic	0.00052	0.0000	0.0167	0.0000	0.0000	0.0000	0.0000	0	0	0	0	0	0	0	0	0	0	0	0	0	0	0
3	45922734	C	T	LZTFL1	NA	intronic	0.00105	0.0000	0.0000	0.0000	0.0000	0.0000	0.0039	0	0	0	0	0	0	0	0	0	0.0125799	0.005	0.0386	0.0086	0	0.001
3	45922776	C	A	LZTFL1	NA	intronic	0.00105	0.0000	0.0000	0.0000	0.0333	0.0000	0.0000	0	0	0	0	0	0	0	0	0	0	0	0	0	0	0
3	45922824	C	A	LZTFL1	NA	intronic	0.00105	0.0000	0.0333	0.0000	0.0000	0.0000	0.0000	0	0	0	0	0	0	0	0	0	0	0	0	0	0	0
3	45923036	C	T	LZTFL1	NA	intronic	0.01101	0.0690	0.1167	0.0000	0.0000	0.0000	0.0272	0	0	0	0	0	0	0	0	0	0.103235	0.0865	0.056	0.0879	0.2341	0.0603
3	45923085	A	C	LZTFL1	NA	intronic	0.02516	0.0517	0.2833	0.0714	0.1000	0.0000	0.0409	0	0	0	0	0	0	0	0	0	0.554113	0.3757	0.9107	0.3372	0.3661	0.6033
3	45923310	G	T	LZTFL1	NA	intronic	0.00105	0.0345	0.0000	0.0000	0.0000	0.0000	0.0039	0	0	0	0	0	0	0	0	0	0	0	0	0	0	0
3	45923395	G	A	LZTFL1	NA	intronic	0.00105	0.0000	0.0333	0.0000	0.0000	0.0000	0.0000	0	0	0	0	0	0	0	0	0	0.00519169	0	0.0182	0.0029	0	0
3	45923921	G	A	LZTFL1	NA	intronic	0.00052	0.0000	0.0167	0.0000	0.0000	0.0000	0.0000	0	0	0	0	0	0	0	0	0	0	0	0	0	0	0
3	45924211	T	C	LZTFL1	NA	intronic	0.00314	0.0000	0.0000	0.0000	0.0333	0.0000	0.0078	0	0	0	0	0	0	0	0	0	0.317292	0.2376	0.4682	0.2291	0.3621	0.2117
3	45924218	A	G	LZTFL1	NA	intronic	0.00105	0.0000	0.0000	0.0000	0.0333	0.0000	0.0000	0	0	0	0	0	0	0	0	0	0	0	0	0	0	0
3	45924237	A	G	LZTFL1	NA	intronic	0.00105	0.0000	0.0000	0.0000	0.0333	0.0000	0.0000	0	0	0	0	0	0	0	0	0	0	0	0	0	0	0
3	45924277	C	A	LZTFL1	NA	intronic	0.00105	0.0000	0.0333	0.0000	0.0000	0.0000	0.0000	0	0	0	0	0	0	0	0	0	0	0	0	0	0	0
3	45924587	T	A	LZTFL1	NA	intronic	0.00052	0.0000	0.0000	0.0000	0.0167	0.0000	0.0000	0	0	0	0	0	0	0	0	0	0	0	0	0	0	0
3	45924751	T	C	LZTFL1	NA	intronic	0.00105	0.0000	0.0000	0.0000	0.0333	0.0000	0.0000	0	0	0	0	0	0	0	0	0	0	0	0	0	0	0
3	45924791	A	G	LZTFL1	NA	intronic	0.00419	0.0000	0.0667	0.0000	0.0333	0.0000	0.0039	0	0	0	0	0	0	0	0	0	0.21885	0.162	0.3132	0.1729	0.2718	0.1278
3	45924897	C	T	LZTFL1	NA	intronic	0.00105	0.0000	0.0000	0.0000	0.0000	0.0000	0.0039	0	0	0	0	0	0	0	0	0	0.0852636	0.0716	0.1082	0.0533	0.0903	0.0859
3	45924953	T	C	LZTFL1	NA	intronic	0.02306	0.0862	0.1667	0.1071	0.1000	0.0000	0.0428	0	0	0	0	0	0	0	0	0	0.553714	0.3738	0.9077	0.3372	0.3681	0.6053
3	45924970	C	A	LZTFL1	NA	intronic	0.00105	0.0345	0.0000	0.0000	0.0000	0.0000	0.0039	0	0	0	0	0	0	0	0	0	0	0	0	0	0	0
3	45925170	C	T	LZTFL1	NA	intronic	0.00105	0.0000	0.0000	0.0000	0.0000	0.0000	0.0039	0	0	0	0	0	0	0	0	0	0.00738818	0	0.0265	0.0029	0	0
3	45925270	A	G	LZTFL1	NA	intronic	0.00052	0.0000	0.0000	0.0000	0.0000	0.0000	0.0020	0	0	0	0	0	0	0	0	0	0.000199681	0.001	0	0	0	0
3	45925363	A	G	LZTFL1	NA	intronic	0.00105	0.0000	0.0000	0.0000	0.0000	0.0000	0.0039	0	0	0	0	0	0	0	0	0	0.013778	0.004	0.0477	0.0029	0	0
3	45925574	C	T	LZTFL1	NA	intronic	0.00105	0.0000	0.0333	0.0000	0.0000	0.0000	0.0000	0	0	0	0	0	0	0	0	0	0	0	0	0	0	0
3	45925661	G	A	LZTFL1	NA	intronic	0.00105	0.0000	0.0333	0.0000	0.0000	0.0000	0.0000	0	0	0	0	0	0	0	0	0	0	0	0	0	0	0
3	45925667	G	T	LZTFL1	NA	intronic	0.00052	0.0000	0.0000	0.0000	0.0167	0.0000	0.0000	0	0	0	0	0	0	0	0	0	0	0	0	0	0	0
3	45925881	G	C	LZTFL1	NA	intronic	0.00314	0.0000	0.0333	0.0000	0.0333	0.0000	0.0039	0	0	0	0	0	0	0	0	0	0.111821	0.0129	0.3843	0.0447	0	0.0082
3	45926043	C	T	LZTFL1	NA	intronic	0.01048	0.1034	0.0333	0.0179	0.0500	0.0000	0.0272	0	0	0	0	0	0	0	0	0	0.221845	0.1362	0.3896	0.1023	0.004	0.3926
3	45926099	C	A	LZTFL1	NA	intronic	0.00105	0.0000	0.0000	0.0000	0.0000	0.0000	0.0039	0	0	0	0	0	0	0	0	0	0	0	0	0	0	0
3	45926100	C	G	LZTFL1	NA	intronic	0.00262	0.0000	0.0000	0.0179	0.0333	0.0000	0.0039	0	0	0	0	0	0	0	0	0	0.0167732	0	0	0.1196	0.001	0
3	45926182	G	A	LZTFL1	NA	intronic	0.00105	0.0000	0.0000	0.0000	0.0000	0.0000	0.0039	0	0	0	0	0	0	0	0	0	0	0	0	0	0	0
3	45926329	C	A	LZTFL1	NA	intronic	0.00052	0.0000	0.0167	0.0000	0.0000	0.0000	0.0000	0	0	0	0	0	0	0	0	0	0	0	0	0	0	0
3	45926495	T	TC	LZTFL1	NA	intronic	0.01677	0.0345	0.1333	0.0357	0.1333	0.0000	0.0272	0	0	0	0	0	0	0	0	0	0.547324	0.3728	0.8865	0.3372	0.3661	0.6043
3	45926569	G	A	LZTFL1	NA	intronic	0.00786	0.0000	0.1333	0.0000	0.0333	0.0000	0.0097	0	0	0	0	0	0	0	0	0	0.316294	0.2326	0.466	0.232	0.3621	0.2127
3	45926615	C	T	LZTFL1	NA	intronic	0.00105	0.0000	0.0000	0.0000	0.0000	0.0000	0.0039	0	0	0	0	0	0	0	0	0	0.00519169	0	0.0182	0.0029	0	0
3	45926947	T	G	LZTFL1	NA	intronic	0.00105	0.0000	0.0333	0.0000	0.0000	0.0000	0.0000	0	0	0	0	0	0	0	0	0	0.0852636	0.0706	0.1089	0.0533	0.0903	0.0859
3	45927211	C	T	LZTFL1	NA	intronic	0.00367	0.0000	0.0167	0.0000	0.0667	0.0000	0.0039	0	0	0	0	0	0	0	0	0	0.211661	0.162	0.2867	0.1729	0.2718	0.1268
3	45927394	G	A	LZTFL1	NA	intronic	0.00105	0.0000	0.0333	0.0000	0.0000	0.0000	0.0000	0	0	0	0	0	0	0	0	0	0	0	0	0	0	0
3	45927508	G	T	LZTFL1	NA	intronic	0.00105	0.0000	0.0000	0.0000	0.0000	0.0000	0.0039	0	0	0	0	0	0	0	0	0	0	0	0	0	0	0
3	45927645	C	A	LZTFL1	NA	intronic	0.00105	0.0345	0.0000	0.0000	0.0000	0.0000	0.0039	0	0	0	0	0	0	0	0	0	0	0	0	0	0	0
3	45927693	A	G	LZTFL1	NA	intronic	0.00314	0.0000	0.0000	0.0000	0.0000	0.0049	0.0000	0	0	0	0	0	0	0	0	0	0.00678914	0	0.0257	0	0	0
3	45927741	T	C	LZTFL1	NA	intronic	0.03354	0.0000	0.0833	0.0000	0.0000	0.0402	0.0195	0	0	0	0	0	0	0	0	0	0.211861	0.162	0.2874	0.1729	0.2718	0.1268
3	45927759	T	C	LZTFL1	NA	intronic	0.02044	0.0000	0.0333	0.0000	0.0667	0.0271	0.0000	0	0	0	0	0	0	0	0	0	0.235623	0.1402	0.4365	0.1066	0.004	0.3926
3	45927960	T	C	LZTFL1	NA	intronic	0.00105	0.0000	0.0000	0.0000	0.0000	0.0000	0.0039	0	0	0	0	0	0	0	0	0	0	0	0	0	0	0
3	45928042	A	G	CCR9	NM_001256369:c.-14275A>G;NM_006641:c.-14275A>G;NM_031200:c.-8384A>G	UTR5	0.00105	0.0000	0.0000	0.0000	0.0000	0.0016	0.0000	0	0	0	0	0	0	0	0	0	0	0	0	0	0	0
3	45928109	G	A	CCR9	NM_001256369:c.-14208G>A;NM_006641:c.-14208G>A;NM_031200:c.-8317G>A	UTR5	0.00052	0.0000	0.0000	0.0000	0.0000	0.0000	0.0020	0	0	0	0	0	0	0	0	0	0.00199681	0.006	0	0.0043	0	0.001
3	45928115	G	A	CCR9	NM_001256369:c.-14202G>A;NM_006641:c.-14202G>A;NM_031200:c.-8311G>A	UTR5	0.00052	0.0000	0.0000	0.0000	0.0000	0.0008	0.0000	0	0	0	0	0	0	0	0	0	0	0	0	0	0	0
3	45928138	G	A	CCR9	NM_001256369:c.-14179G>A;NM_006641:c.-14179G>A;NM_031200:c.-8288G>A	UTR5	0.02201	0.0000	0.0333	0.0000	0.0500	0.0287	0.0039	0	0	0	0	0	0	0	0	0	0.111821	0.0129	0.3843	0.0447	0	0.0082
3	45928205	G	T	CCR9;LZTFL1	NA	intronic	0.00105	0.0000	0.0000	0.0000	0.0000	0.0000	0.0039	0	0	0	0	0	0	0	0	0	0	0	0	0	0	0
3	45928354	T	C	CCR9;LZTFL1	NA	intronic	0.00105	0.0000	0.0000	0.0000	0.0333	0.0000	0.0000	0	0	0	0	0	0	0	0	0	0	0	0	0	0	0
3	45928552	C	T	CCR9;LZTFL1	NA	intronic	0.00105	0.0000	0.0000	0.0000	0.0000	0.0000	0.0039	0	0	0	0	0	0	0	0	0	0.0307508	0.003	0.1006	0.0245	0	0.001
3	45928730	A	G	CCR9;LZTFL1	NA	intronic	0.00734	0.0000	0.1000	0.0000	0.0667	0.0000	0.0078	0	0	0	0	0	0	0	0	0	0.212061	0.162	0.2882	0.1729	0.2718	0.1268
3	45928769	G	A	CCR9;LZTFL1	NA	intronic	0.00210	0.0345	0.0000	0.0357	0.0000	0.0000	0.0039	0	0	0	0	0	0	0	0	0	0.110024	0.1233	0.0053	0.0576	0.004	0.3845
3	45928772	T	C	CCR9;LZTFL1	NA	intronic	0.00105	0.0000	0.0000	0.0000	0.0000	0.0000	0.0039	0	0	0	0	0	0	0	0	0	0	0	0	0	0	0
3	45928806	T	A	CCR9;LZTFL1	NA	intronic	0.00105	0.0000	0.0000	0.0000	0.0333	0.0000	0.0000	0	0	0	0	0	0	0	0	0	0	0	0	0	0	0
3	45928986	C	A	CCR9;LZTFL1	NA	intronic	0.00105	0.0345	0.0000	0.0000	0.0000	0.0000	0.0039	0	0	0	0	0	0	0	0	0	0	0	0	0	0	0
3	45929559	G	T	CCR9;LZTFL1	NA	intronic	0.00839	0.0000	0.1333	0.0000	0.0333	0.0000	0.0117	0	0	0	0	0	0	0	0	0	0.933506	0.8002	0.9917	0.902	1	0.9458
3	45929620	T	C	CCR9;LZTFL1	NA	intronic	0.00105	0.0000	0.0000	0.0000	0.0333	0.0000	0.0000	0	0	0	0	0	0	0	0	0	0	0	0	0	0	0
3	45929673	T	C	CCR9;LZTFL1	NA	intronic	0.00052	0.0000	0.0167	0.0000	0.0000	0.0000	0.0000	0	0	0	0	0	0	0	0	0	0	0	0	0	0	0
3	45929741	C	A	CCR9;LZTFL1	NA	intronic	0.00052	0.0000	0.0000	0.0000	0.0167	0.0000	0.0000	0	0	0	0	0	0	0	0	0	0	0	0	0	0	0
3	45929797	A	G	CCR9;LZTFL1	NA	intronic	0.00052	0.0000	0.0000	0.0000	0.0167	0.0000	0.0000	0	0	0	0	0	0	0	0	0	0	0	0	0	0	0
3	45930096	C	T	CCR9;LZTFL1	NA	intronic	0.00105	0.0000	0.0000	0.0357	0.0000	0.0000	0.0000	0	0	0	0	0	0	0	0	0	0	0	0	0	0	0
3	45930222	A	G	CCR9;LZTFL1	NA	intronic	0.00734	0.0345	0.0667	0.0357	0.0000	0.0000	0.0156	0	0	0	0	0	0	0	0	0	0.566094	0.4105	0.9032	0.3573	0.3671	0.6237
3	45930314	G	T	CCR9;LZTFL1	NA	intronic	0.00105	0.0000	0.0000	0.0000	0.0000	0.0000	0.0039	0	0	0	0	0	0	0	0	0	0	0	0	0	0	0
3	45930667	G	T	CCR9;LZTFL1	NA	intronic	0.00105	0.0000	0.0000	0.0000	0.0000	0.0000	0.0039	0	0	0	0	0	0	0	0	0	0	0	0	0	0	0
3	45930720	T	A	CCR9;LZTFL1	NA	intronic	0.00105	0.0000	0.0000	0.0000	0.0000	0.0000	0.0039	0	0	0	0	0	0	0	0	0	0	0	0	0	0	0
3	45930796	T	TA	CCR9;LZTFL1	NA	intronic	0.00105	0.0000	0.0333	0.0000	0.0000	0.0000	0.0000	0	0	0	0	0	0	0	0	0	0	0	0	0	0	0
3	45931442	A	G	CCR9;LZTFL1	NA	intronic	0.00105	0.0000	0.0000	0.0000	0.0333	0.0000	0.0000	0	0	0	0	0	0	0	0	0	0	0	0	0	0	0
3	45931982	C	G	CCR9;LZTFL1	NA	intronic	0.00314	0.0000	0.1000	0.0000	0.0000	0.0000	0.0000	0	0	0	0	0	0	0	0	0	0.565296	0.4105	0.9002	0.3573	0.3671	0.6237
3	45932688	G	T	CCR9;LZTFL1	NA	intronic	0.00052	0.0000	0.0000	0.0179	0.0000	0.0000	0.0000	0	0	0	0	0	0	0	0	0	0	0	0	0	0	0
3	45932847	A	G	CCR9;LZTFL1	NA	intronic	0.00210	0.0000	0.0000	0.0000	0.0333	0.0000	0.0039	0	0	0	0	0	0	0	0	0	0.566094	0.4105	0.9039	0.3573	0.3661	0.6237
3	45933133	C	A	CCR9;LZTFL1	NA	intronic	0.00105	0.0000	0.0000	0.0000	0.0333	0.0000	0.0000	0	0	0	0	0	0	0	0	0	0	0	0	0	0	0
3	45933344	C	G	CCR9;LZTFL1	NA	intronic	0.01101	0.0000	0.1000	0.0357	0.1167	0.0000	0.0117	0	0	0	0	0	0	0	0	0	0.566294	0.4105	0.9039	0.3573	0.3661	0.6247
3	45933545	C	A	CCR9;LZTFL1	NA	intronic	0.00105	0.0000	0.0333	0.0000	0.0000	0.0000	0.0000	0	0	0	0	0	0	0	0	0	0	0	0	0	0	0
3	45933550	C	A	CCR9;LZTFL1	NA	intronic	0.00105	0.0000	0.0333	0.0000	0.0000	0.0000	0.0000	0	0	0	0	0	0	0	0	0	0	0	0	0	0	0
3	45933647	A	C	CCR9;LZTFL1	NA	intronic	0.00839	0.0000	0.1000	0.0000	0.1000	0.0000	0.0078	0	0	0	0	0	0	0	0	0	0.566094	0.4105	0.9039	0.3573	0.3651	0.6247
3	45933813	C	A	CCR9;LZTFL1	NA	intronic	0.00105	0.0000	0.0000	0.0000	0.0333	0.0000	0.0000	0	0	0	0	0	0	0	0	0	0	0	0	0	0	0
3	45933898	T	G	CCR9;LZTFL1	NA	intronic	0.00105	0.0000	0.0333	0.0000	0.0000	0.0000	0.0000	0	0	0	0	0	0	0	0	0	0	0	0	0	0	0
3	45934279	G	A	CCR9;LZTFL1	NA	intronic	0.00210	0.0000	0.0333	0.0000	0.0000	0.0000	0.0039	0	0	0	0	0	0	0	0	0	0.0684904	0.0706	0.0477	0.0476	0.0903	0.0869
3	45934429	C	T	CCR9;LZTFL1	NA	intronic	0.00105	0.0345	0.0000	0.0000	0.0000	0.0000	0.0039	0	0	0	0	0	0	0	0	0	0	0	0	0	0	0
3	45934518	C	G	CCR9;LZTFL1	NA	intronic	0.00105	0.0000	0.0000	0.0000	0.0333	0.0000	0.0000	0	0	0	0	0	0	0	0	0	0.00519169	0	0.0189	0	0	0.001
3	45934588	T	C	CCR9;LZTFL1	NA	intronic	0.02568	0.0172	0.2167	0.0000	0.1000	0.0000	0.0584	0	0	0	0	0	0	0	0	0	0.22484	0.1998	0.2837	0.1931	0.2708	0.1462
3	45934620	C	T	CCR9;LZTFL1	NA	intronic	0.00157	0.0000	0.0333	0.0000	0.0167	0.0000	0.0000	0	0	0	0	0	0	0	0	0	0.0119808	0.0378	0.0015	0.0216	0	0.0051
3	45934642	T	C	CCR9;LZTFL1	NA	intronic	0.00052	0.0000	0.0000	0.0000	0.0167	0.0000	0.0000	0	0	0	0	0	0	0	0	0	0	0	0	0	0	0
3	45934660	TG	T	LZTFL1	NA	intronic	0.00052	0.0000	0.0000	0.0000	0.0167	0.0000	0.0000	0	0	0	0	0	0	0	0	0	0	0	0	0	0	0
3	45934692	G	A	CCR9;LZTFL1	NA	intronic	0.00105	0.0000	0.0000	0.0000	0.0000	0.0000	0.0039	0	0	0	0	0	0	0	0	0	0	0	0	0	0	0
3	45934710	A	G	CCR9;LZTFL1	NA	intronic	0.00105	0.0000	0.0000	0.0000	0.0000	0.0000	0.0039	0	0	0	0	0	0	0	0	0	0	0	0	0	0	0
3	45934715	T	C	CCR9;LZTFL1	NA	intronic	0.00105	0.0000	0.0000	0.0000	0.0000	0.0000	0.0039	0	0	0	0	0	0	0	0	0	0	0	0	0	0	0
3	45934732	T	G	CCR9;LZTFL1	NA	intronic	0.00052	0.0000	0.0000	0.0000	0.0000	0.0000	0.0020	0	0	0	0	0	0	0	0	0	0	0	0	0	0	0
3	45934736	T	A	CCR9;LZTFL1	NA	intronic	0.00105	0.0000	0.0000	0.0000	0.0000	0.0000	0.0039	0	0	0	0	0	0	0	0	0	0	0	0	0	0	0
3	45934760	C	T	CCR9;LZTFL1	NA	intronic	0.00105	0.0000	0.0000	0.0000	0.0000	0.0000	0.0039	0	0	0	0	0	0	0	0	0	0.000399361	0.002	0	0	0	0
3	45934805	C	T	CCR9;LZTFL1	NA	intronic	0.00210	0.0000	0.0333	0.0000	0.0000	0.0000	0.0039	0	0	0	0	0	0	0	0	0	0.0994409	0.0865	0.0454	0.085	0.2331	0.0583
3	45934899	G	T	CCR9;LZTFL1	NA	intronic	0.00105	0.0000	0.0000	0.0000	0.0000	0.0000	0.0039	0	0	0	0	0	0	0	0	0	0	0	0	0	0	0
3	45934927	G	A	CCR9;LZTFL1	NA	intronic	0.00262	0.0000	0.0167	0.0000	0.0667	0.0000	0.0000	0	0	0	0	0	0	0	0	0	0.129193	0.0129	0.4463	0.0504	0	0.0092
3	45935018	C	T	CCR9;LZTFL1	NA	intronic	0.01310	0.0345	0.0667	0.0357	0.1000	0.0000	0.0253	0	0	0	0	0	0	0	0	0	0.273762	0.3598	0.0219	0.4438	0.3839	0.2914
3	45935103	TC	T	LZTFL1	NA	intronic	0.00105	0.0000	0.0333	0.0000	0.0000	0.0000	0.0000	0	0	0	0	0	0	0	0	0	0	0	0	0	0	0
3	45935400	C	A	CCR9;LZTFL1	NA	intronic	0.00052	0.0000	0.0000	0.0000	0.0167	0.0000	0.0000	0	0	0	0	0	0	0	0	0	0	0	0	0	0	0
3	45935443	T	G	CCR9;LZTFL1	NA	intronic	0.00105	0.0000	0.0000	0.0000	0.0333	0.0000	0.0000	0	0	0	0	0	0	0	0	0	0.0686901	0.0706	0.0484	0.0476	0.0903	0.0869
3	45935454	C	A	CCR9;LZTFL1	NA	intronic	0.00105	0.0000	0.0000	0.0000	0.0333	0.0000	0.0000	0	0	0	0	0	0	0	0	0	0	0	0	0	0	0
3	45935698	C	T	CCR9;LZTFL1	NA	intronic	0.00524	0.0000	0.1000	0.0000	0.0333	0.0000	0.0039	0	0	0	0	0	0	0	0	0	0.0710863	0.1074	0.0651	0.0692	0.0367	0.0787
3	45936218	C	G	CCR9;LZTFL1	NA	intronic	0.00052	0.0000	0.0000	0.0000	0.0000	0.0008	0.0000	0	0	0	0	0	0	0	0	0	0	0	0	0	0	0
3	45936235	A	C	CCR9;LZTFL1	NA	intronic	0.00524	0.0000	0.0000	0.0000	0.0000	0.0074	0.0020	0	0	0	0	0	0	0	0	0	0.0129792	0	0.0461	0.0058	0	0
3	45936237	G	A	CCR9;LZTFL1	NA	intronic	0.07233	0.0345	0.0500	0.0357	0.0500	0.0862	0.0486	0	0	0	0	0	0	0	0	0	0.0980431	0.0875	0.0386	0.0865	0.2331	0.0583
3	45936322	C	A	CCR9;LZTFL1	NA	intronic	0.09067	0.0517	0.1000	0.1607	0.1500	0.0961	0.0623	0	0	0	0	0	0	0	0	0	0.129393	0.0129	0.4478	0.0504	0	0.0082
3	45936378	G	T	CCR9;LZTFL1	NA	intronic	0.00419	0.0000	0.0000	0.0179	0.0000	0.0000	0.0136	0.01201	0	0.03307	0	0.05493	0.008832	0	0	0	0	0	0	0	0	0
3	45936379	A	T	CCR9;LZTFL1	NA	intronic	0.00367	0.0000	0.0000	0.0179	0.0000	0.0000	0.0117	0.007982	0	0.03283	0	0	0.008816	0	0	0	0	0	0	0	0	0
3	45936385	G	T	CCR9;LZTFL1	NA	intronic	0.00472	0.0000	0.0000	0.0179	0.0000	0.0000	0.0156	0	0	0	0	0	0	0	0	0	0	0	0	0	0	0
3	45936387	C	T	CCR9;LZTFL1	NA	intronic	0.00367	0.0000	0.0000	0.0179	0.0000	0.0000	0.0117	0.003985	0	0	0	0	0.008811	0	0	0	0	0	0	0	0	0
3	45936408	G	A	CCR9	NM_001256369:c.-5909G>A;NM_031200:c.-18G>A	UTR5	0.00052	0.0000	0.0167	0.0000	0.0000	0.0000	0.0000	0	0	0	0	0	0	0	0	0	0	0	0	0	0	0
3	45936443	C	T	CCR9	NA	synonymous SNV	0.00052	0.0000	0.0167	0.0000	0.0000	0.0000	0.0000	0.02785	0.0004	0	0	0	0	0	0	0	0.000199681	0	0.0008	0	0	0
3	45936454	C	T	CCR9;LZTFL1	NA	intronic	0.00052	0.0000	0.0000	0.0000	0.0000	0.0008	0.0000	0	0	0	0	0	0	0	0	0	0	0	0	0	0	0
3	45936505	G	C	CCR9;LZTFL1	NA	intronic	0.00996	0.0172	0.0167	0.0000	0.0000	0.0107	0.0097	0	0	0	0	0	0	0	0	0	0.0197684	0.004	0.0688	0.0058	0	0
3	45936559	G	T	CCR9;LZTFL1	NA	intronic	0.00996	0.0172	0.0167	0.0000	0.0000	0.0107	0.0097	0	0	0	0	0	0	0	0	0	0.0197684	0.004	0.0688	0.0058	0	0
3	45936582	C	T	CCR9;LZTFL1	NA	intronic	0.01048	0.0172	0.0000	0.0179	0.0000	0.0131	0.0058	0	0	0	0	0	0	0	0	0	0.0117812	0.0109	0.0008	0.0029	0.0317	0.0133
3	45936851	CT	C	LZTFL1	NA	intronic	0.00052	0.0000	0.0167	0.0000	0.0000	0.0000	0.0000	0	0	0	0	0	0	0	0	0	0	0	0	0	0	0
3	45936864	G	A	CCR9;LZTFL1	NA	intronic	0.00262	0.0000	0.0167	0.0357	0.0000	0.0000	0.0039	0	0	0	0	0	0	0	0	0	0.0107827	0.0288	0.0008	0.0231	0.001	0.0072
3	45936869	A	T	CCR9;LZTFL1	NA	intronic	0.00105	0.0000	0.0000	0.0000	0.0000	0.0000	0.0039	0	0	0	0	0	0	0	0	0	0.00179712	0.005	0	0.0058	0	0
3	45936945	G	C	CCR9;LZTFL1	NA	intronic	0.00629	0.0000	0.0333	0.0000	0.0833	0.0000	0.0097	0	0	0	0	0	0	0	0	0	0.265575	0.1372	0.5477	0.1167	0.004	0.3916
3	45937117	A	T	CCR9;LZTFL1	NA	intronic	0.00314	0.0000	0.0000	0.0000	0.0333	0.0000	0.0078	0	0	0	0	0	0	0	0	0	0.0824681	0.1103	0.0946	0.0821	0.0367	0.0849
3	45937440	G	T	CCR9;LZTFL1	NA	intronic	0.00052	0.0000	0.0167	0.0000	0.0000	0.0000	0.0000	0	0	0	0	0	0	0	0	0	0	0	0	0	0	0
3	45937782	C	G	CCR9;LZTFL1	NA	intronic	0.00314	0.0172	0.0167	0.0000	0.0000	0.0000	0.0097	0	0	0	0	0	0	0	0	0	0.0770767	0.0736	0.0772	0.0519	0.0883	0.0869
3	45937833	G	T	CCR9;LZTFL1	NA	intronic	0.00577	0.0690	0.1000	0.0000	0.0000	0.0000	0.0097	0	0	0	0	0	0	0	0	0	0.209864	0.2078	0.053	0.1455	0.2371	0.4417
3	45938089	T	G	CCR9;LZTFL1	NA	intronic	0.01415	0.0345	0.2167	0.0000	0.0667	0.0000	0.0195	0	0	0	0	0	0	0	0	0	0.565495	0.4115	0.9032	0.3602	0.3631	0.6217
3	45938276	C	T	CCR9;LZTFL1	NA	intronic	0.00105	0.0000	0.0000	0.0000	0.0000	0.0000	0.0039	0	0	0	0	0	0	0	0	0	0	0	0	0	0	0
3	45938936	C	T	CCR9;LZTFL1	NA	intronic	0.00157	0.0000	0.0000	0.0000	0.0000	0.0016	0.0020	0	0	0	0	0	0	0	0	0	0	0	0	0	0	0
3	45938939	G	A	CCR9;LZTFL1	NA	intronic	0.16719	0.0517	0.2000	0.1964	0.2000	0.1880	0.1070	0	0	0	0	0	0	0	0	0	0.239816	0.1004	0.5295	0.1427	0.2341	0.0665
3	45938982	G	A	CCR9;LZTFL1	NA	intronic	0.00262	0.0000	0.0000	0.0179	0.0000	0.0025	0.0020	0	0	0	0	0	0	0	0	0	0.00199681	0.001	0.0068	0	0	0
3	45939016	G	A	CCR9;LZTFL1	NA	intronic	0.07128	0.1897	0.0167	0.0536	0.0667	0.0632	0.0992	0.1351	0.0155	0.3618	0.0614	0.0038	0.1058	0.1403	0.1861	0.1232	0.109225	0.1203	0.0053	0.0576	0.004	0.3834
3	45939088	G	A	CCR9	NM_001256369:c.-3229G>A	UTR5	0.00210	0.0000	0.0000	0.0000	0.0000	0.0025	0.0020	0.0009	0.0111	0.0003	0.0012	0	0.0002	0	0.0002	0.0007	0.00838658	0	0.0287	0.0043	0	0.001
3	45939162	C	T	CCR9;LZTFL1	NA	intronic	0.00052	0.0000	0.0000	0.0000	0.0000	0.0008	0.0000	0.0001	0	0.0002	0	0	0.0003	0	0	0.0003	0	0	0	0	0	0
3	45939166	C	T	CCR9;LZTFL1	NA	intronic	0.00210	0.0000	0.0000	0.0000	0.0000	0.0033	0.0000	0.0002	0.0036	0.06457	0.0002	0	0	0	0	0.0003	0.00139776	0	0.0053	0	0	0
3	45939238	C	G	CCR9;LZTFL1	NA	intronic	0.00839	0.0000	0.0000	0.0000	0.0167	0.0099	0.0058	0	0	0	0	0	0	0	0	0	0.0061901	0.001	0.0197	0.0043	0	0.001
3	45939303	G	A	CCR9;LZTFL1	NA	intronic	0.00052	0.0000	0.0000	0.0000	0.0000	0.0008	0.0000	0	0	0	0	0	0	0	0	0	0	0	0	0	0	0
3	45939310	G	A	CCR9;LZTFL1	NA	intronic	0.00052	0.0000	0.0000	0.0000	0.0000	0.0000	0.0020	0	0	0	0	0	0	0	0	0	0	0	0	0	0	0
3	45939327	C	T	CCR9;LZTFL1	NA	intronic	0.00052	0.0000	0.0000	0.0000	0.0000	0.0000	0.0020	0	0	0	0	0	0	0	0	0	0.000599042	0.003	0	0	0	0
3	45939357	A	G	CCR9;LZTFL1	NA	intronic	0.00577	0.0000	0.0000	0.0000	0.0000	0.0066	0.0058	0	0	0	0	0	0	0	0	0	0.00359425	0.007	0	0.0029	0.001	0.0082
3	45939689	C	A	CCR9;LZTFL1	NA	intronic	0.00052	0.0000	0.0000	0.0000	0.0167	0.0000	0.0000	0	0	0	0	0	0	0	0	0	0	0	0	0	0	0
3	45939802	G	A	CCR9;LZTFL1	NA	intronic	0.00314	0.0345	0.0333	0.0000	0.0000	0.0000	0.0078	0	0	0	0	0	0	0	0	0	0.109225	0.1203	0.0053	0.0576	0.004	0.3834
3	45939812	G	C	CCR9;LZTFL1	NA	intronic	0.00105	0.0000	0.0000	0.0000	0.0000	0.0000	0.0039	0	0	0	0	0	0	0	0	0	0	0	0	0	0	0
3	45939924	T	G	CCR9;LZTFL1	NA	intronic	0.00262	0.0000	0.0167	0.0000	0.0333	0.0000	0.0039	0	0	0	0	0	0	0	0	0	0.129393	0.0139	0.4478	0.049	0	0.0082
3	45940166	C	T	CCR9;LZTFL1	NA	intronic	0.00105	0.0000	0.0000	0.0000	0.0333	0.0000	0.0000	0	0	0	0	0	0	0	0	0	0	0	0	0	0	0
3	45940241	C	G	CCR9;LZTFL1	NA	intronic	0.00105	0.0000	0.0000	0.0000	0.0333	0.0000	0.0000	0	0	0	0	0	0	0	0	0	0	0	0	0	0	0
3	45940321	A	G	CCR9;LZTFL1	NA	intronic	0.00105	0.0000	0.0000	0.0000	0.0333	0.0000	0.0000	0	0	0	0	0	0	0	0	0	0	0	0	0	0	0
3	45940441	C	T	CCR9;LZTFL1	NA	intronic	0.00996	0.0000	0.1500	0.0000	0.0333	0.0000	0.0156	0	0	0	0	0	0	0	0	0	0.326078	0.1779	0.6377	0.1945	0.3234	0.1534
3	45940469	C	CGT	CCR9;LZTFL1	NA	intronic	0.00105	0.0000	0.0000	0.0000	0.0333	0.0000	0.0000	0	0	0	0	0	0	0	0	0	0	0	0	0	0	0
3	45940471	-	A	CCR9;LZTFL1	NA	intronic	0.00105	0.0000	0.0000	0.0000	0.0333	0.0000	0.0000	0	0	0	0	0	0	0	0	0	0	0	0	0	0	0
3	45940582	T	C	CCR9;LZTFL1	NA	intronic	0.00105	0.0000	0.0000	0.0000	0.0333	0.0000	0.0000	0	0	0	0	0	0	0	0	0	0	0	0	0	0	0
3	45940583	G	A	CCR9;LZTFL1	NA	intronic	0.00105	0.0000	0.0000	0.0000	0.0333	0.0000	0.0000	0	0	0	0	0	0	0	0	0	0	0	0	0	0	0
3	45940607	G	C	CCR9;LZTFL1	NA	intronic	0.00105	0.0000	0.0000	0.0000	0.0000	0.0000	0.0039	0	0	0	0	0	0	0	0	0	0.0103834	0	0.0371	0.0043	0	0
3	45940636	A	C	CCR9;LZTFL1	NA	intronic	0.00839	0.0345	0.0667	0.0000	0.0667	0.0000	0.0156	0	0	0	0	0	0	0	0	0	0.435703	0.2992	0.643	0.2522	0.3284	0.5368
3	45940653	C	A	CCR9;LZTFL1	NA	intronic	0.00105	0.0000	0.0000	0.0000	0.0333	0.0000	0.0000	0	0	0	0	0	0	0	0	0	0	0	0	0	0	0
3	45940817	A	T	CCR9;LZTFL1	NA	intronic	0.00419	0.0345	0.0000	0.0000	0.0000	0.0000	0.0156	0	0	0	0	0	0	0	0	0	0.326078	0.1779	0.6377	0.1945	0.3234	0.1534
3	45941187	G	A	CCR9;LZTFL1	NA	intronic	0.00105	0.0000	0.0000	0.0000	0.0000	0.0000	0.0039	0	0	0	0	0	0	0	0	0	0.0686901	0.0736	0.0477	0.0476	0.0883	0.0869
3	45941389	A	G	CCR9;LZTFL1	NA	intronic	0.00105	0.0000	0.0333	0.0000	0.0000	0.0000	0.0000	0	0	0	0	0	0	0	0	0	0	0	0	0	0	0
3	45941625	A	T	CCR9;LZTFL1	NA	intronic	0.00105	0.0000	0.0000	0.0000	0.0333	0.0000	0.0000	0	0	0	0	0	0	0	0	0	0	0	0	0	0	0
3	45941705	G	T	CCR9;LZTFL1	NA	intronic	0.00105	0.0000	0.0000	0.0000	0.0333	0.0000	0.0000	0	0	0	0	0	0	0	0	0	0	0	0	0	0	0
3	45941940	T	C	CCR9;LZTFL1	NA	intronic	0.00105	0.0000	0.0333	0.0000	0.0000	0.0000	0.0000	0	0	0	0	0	0	0	0	0	0	0	0	0	0	0
3	45942019	T	C	CCR9;LZTFL1	NA	intronic	0.00052	0.0000	0.0000	0.0000	0.0000	0.0008	0.0000	0	0	0	0	0	0	0	0	0	0	0	0	0	0	0
3	45942176	C	G	CCR9;LZTFL1	NA	intronic	0.00210	0.0000	0.0000	0.0000	0.0000	0.0033	0.0000	0	0	0	0	0	0	0	0	0	0.00698882	0.004	0.0227	0	0.001	0
3	45942420	C	T	CCR9	NA	nonsynonymous SNV	0.00052	0.0000	0.0000	0.0000	0.0000	0.0000	0.0020	0.01194	0	0	0.02891	0	0.008793	0	0	0.0002	0	0	0	0	0	0
3	45942538	C	A	CCR9	NA	nonsynonymous SNV	0.00052	0.0000	0.0000	0.0000	0.0000	0.0000	0.0020	0.06362	0.0010	0	0	0	0	0	0	0	0.000199681	0	0.0008	0	0	0
3	45942554	A	G	CCR9	NA	nonsynonymous SNV	0.00367	0.0000	0.0000	0.0000	0.0000	0.0033	0.0058	0.0055	0.0023	0.0021	0.0025	0	0.0089	0.0067	0.0009	0.0057	0.00259585	0.005	0.003	0.0029	0	0.002
3	45942686	C	T	CCR9	NA	synonymous SNV	0.00472	0.0000	0.0000	0.0000	0.0000	0.0049	0.0058	0.0023	0.0309	0	0.0015	0	0.07035	0	0	0.0018	0.0103834	0	0.0371	0.0043	0	0
3	45942802	A	G	CCR9	NA	synonymous SNV	0.00157	0.0000	0.0000	0.0000	0.0167	0.0016	0.0000	0.0005	0.0065	0.03266	0.0005	0	0.008824	0	0	0.0003	0.00179712	0	0.0068	0	0	0
3	45942892	C	T	CCR9	NA	synonymous SNV	0.00157	0.0000	0.0000	0.0000	0.0000	0.0025	0.0000	0.02387	0	0.03266	0	0	0.04401	0	0	0	0	0	0	0	0	0
3	45942898	G	A	CCR9	NA	synonymous SNV	0.00105	0.0000	0.0000	0.0000	0.0000	0.0008	0.0020	0.0016	0.06152	0.0002	0.0009	0	0.0008	0.04619	0.0260	0.0021	0.000199681	0.001	0	0	0	0
3	45942971	G	A	CCR9	NA	nonsynonymous SNV	0.00524	0.0172	0.0000	0.0000	0.0000	0.0033	0.0117	0.0026	0.0009	0.0011	0.0034	0	0.0037	0.0002	0.0039	0.0029	0.00199681	0.007	0.0008	0.0029	0	0
3	45943126	T	C	CCR9	NA	synonymous SNV	0.00052	0.0000	0.0000	0.0000	0.0000	0.0000	0.0020	0.007954	0	0	0	0	0.008792	0	0	0.0002	0	0	0	0	0	0
3	45943130	A	G	CCR9	NA	nonsynonymous SNV	0.00157	0.0000	0.0000	0.0000	0.0000	0.0016	0.0020	0.0030	0.0169	0.0045	0.0021	0.0068	0.0008	0.0002	0.0034	0.0023	0.00778754	0.002	0.0182	0.0014	0.0089	0.0031
3	45943273	C	T	CCR9	NA	synonymous SNV	0.00052	0.0000	0.0000	0.0000	0.0000	0.0000	0.0020	0.02387	0	0	0.0002	0	0	0	0	0	0	0	0	0	0	0
3	45943595	C	G	CCR9	NM_001256369:c.*205C>G;NM_006641:c.*205C>G;NM_031200:c.*205C>G	UTR3	0.04665	0.0172	0.0167	0.0357	0.0000	0.0608	0.0234	0	0	0	0	0	0	0	0	0	0.0377396	0.1183	0.003	0.0793	0.001	0.0102
3	45943800	C	A	CCR9	NM_001256369:c.*410C>A;NM_006641:c.*410C>A;NM_031200:c.*410C>A	UTR3	0.00052	0.0000	0.0000	0.0179	0.0000	0.0000	0.0000	0	0	0	0	0	0	0	0	0	0	0	0	0	0	0
3	45943801	C	A	CCR9	NM_001256369:c.*411C>A;NM_006641:c.*411C>A;NM_031200:c.*411C>A	UTR3	0.00105	0.0000	0.0000	0.0000	0.0000	0.0000	0.0039	0	0	0	0	0	0	0	0	0	0.000199681	0.001	0	0	0	0
3	45943819	C	T	CCR9	NM_001256369:c.*429C>T;NM_006641:c.*429C>T;NM_031200:c.*429C>T	UTR3	0.00472	0.0000	0.0000	0.0000	0.0000	0.0074	0.0000	0	0	0	0	0	0	0	0	0	0.0117812	0.003	0.0303	0.013	0	0.0072
3	45944119	A	G	CCR9	NM_001256369:c.*729A>G;NM_006641:c.*729A>G;NM_031200:c.*729A>G	UTR3	0.00105	0.0000	0.0000	0.0000	0.0000	0.0016	0.0000	0	0	0	0	0	0	0	0	0	0	0	0	0	0	0
3	45944151	G	T	CCR9	NM_001256369:c.*761G>T;NM_006641:c.*761G>T;NM_031200:c.*761G>T	UTR3	0.00105	0.0000	0.0000	0.0000	0.0000	0.0016	0.0000	0	0	0	0	0	0	0	0	0	0	0	0	0	0	0
3	45944591	G	A	CCR9	NM_001256369:c.*1201G>A;NM_006641:c.*1201G>A;NM_031200:c.*1201G>A	UTR3	0.00105	0.0000	0.0333	0.0000	0.0000	0.0000	0.0000	0	0	0	0	0	0	0	0	0	0	0	0	0	0	0
3	45944625	C	T	CCR9	NM_001256369:c.*1235C>T;NM_006641:c.*1235C>T;NM_031200:c.*1235C>T	UTR3	0.00105	0.0000	0.0000	0.0000	0.0000	0.0000	0.0039	0	0	0	0	0	0	0	0	0	0	0	0	0	0	0
3	45945132	A	C	LZTFL1	NA	intronic	0.00105	0.0000	0.0000	0.0000	0.0000	0.0000	0.0039	0	0	0	0	0	0	0	0	0	0.109225	0.1203	0.0053	0.0576	0.004	0.3834
3	45945134	G	A	LZTFL1	NA	intronic	0.00105	0.0000	0.0000	0.0000	0.0333	0.0000	0.0000	0	0	0	0	0	0	0	0	0	0.0321486	0	0.1157	0.0115	0	0
3	45945157	G	A	LZTFL1	NA	intronic	0.01310	0.0000	0.0667	0.0000	0.1333	0.0000	0.0253	0	0	0	0	0	0	0	0	0	0.31889	0.173	0.615	0.1945	0.3224	0.1534
3	45945287	T	A	LZTFL1	NA	intronic	0.01625	0.0517	0.0667	0.0179	0.1000	0.0000	0.0389	0	0	0	0	0	0	0	0	0	0.435104	0.2982	0.643	0.2522	0.3264	0.5368
3	45945357	C	A	LZTFL1	NA	intronic	0.00052	0.0000	0.0000	0.0000	0.0167	0.0000	0.0000	0	0	0	0	0	0	0	0	0	0	0	0	0	0	0
3	45945525	C	A	LZTFL1	NA	intronic	0.00105	0.0000	0.0000	0.0000	0.0333	0.0000	0.0000	0	0	0	0	0	0	0	0	0	0	0	0	0	0	0
3	45945526	A	G	LZTFL1	NA	intronic	0.00052	0.0000	0.0000	0.0000	0.0167	0.0000	0.0000	0	0	0	0	0	0	0	0	0	0	0	0	0	0	0
3	45945762	G	A	LZTFL1	NA	intronic	0.00210	0.0000	0.0333	0.0000	0.0333	0.0000	0.0000	0	0	0	0	0	0	0	0	0	0.325479	0.173	0.6399	0.1945	0.3224	0.1534
3	45945776	T	C	LZTFL1	NA	intronic	0.00105	0.0000	0.0333	0.0000	0.0000	0.0000	0.0000	0	0	0	0	0	0	0	0	0	0	0	0	0	0	0
3	45946025	G	A	LZTFL1	NA	intronic	0.00105	0.0000	0.0000	0.0000	0.0000	0.0000	0.0039	0	0	0	0	0	0	0	0	0	0.0493211	0.0706	0.0038	0.0418	0.0883	0.0542
3	45946147	G	A	LZTFL1	NA	intronic	0.00262	0.0000	0.0500	0.0000	0.0000	0.0000	0.0039	0	0	0	0	0	0	0	0	0	0.0694888	0.1074	0.0598	0.0677	0.0367	0.0787
3	45946460	C	T	LZTFL1	NA	intronic	0.01101	0.0000	0.0833	0.0357	0.1333	0.0000	0.0117	0	0	0	0	0	0	0	0	0	0.31889	0.173	0.6142	0.196	0.3224	0.1534
3	45946576	C	A	LZTFL1	NA	intronic	0.00419	0.0000	0.0667	0.0000	0.0667	0.0000	0.0000	0	0	0	0	0	0	0	0	0	0.325479	0.173	0.6399	0.1945	0.3224	0.1534
3	45947018	A	G	LZTFL1	NA	intronic	0.00105	0.0000	0.0000	0.0000	0.0000	0.0000	0.0039	0	0	0	0	0	0	0	0	0	0.109225	0.1203	0.0053	0.0576	0.004	0.3834
3	45947062	G	C	LZTFL1	NA	intronic	0.00105	0.0000	0.0000	0.0000	0.0333	0.0000	0.0000	0	0	0	0	0	0	0	0	0	0	0	0	0	0	0
3	45947066	G	A	LZTFL1	NA	intronic	0.00577	0.0690	0.0667	0.0000	0.0500	0.0000	0.0078	0	0	0	0	0	0	0	0	0	0.0708866	0.1074	0.0643	0.0692	0.0367	0.0787
3	45947101	C	T	LZTFL1	NA	intronic	0.01310	0.0000	0.1167	0.0000	0.1333	0.0000	0.0195	0	0	0	0	0	0	0	0	0	0.318291	0.173	0.6142	0.1945	0.3224	0.1513
3	45947151	C	G	LZTFL1	NA	intronic	0.00105	0.0000	0.0000	0.0000	0.0000	0.0000	0.0039	0	0	0	0	0	0	0	0	0	0	0	0	0	0	0
3	45947235	C	T	LZTFL1	NA	intronic	0.00105	0.0000	0.0333	0.0000	0.0000	0.0000	0.0000	0	0	0	0	0	0	0	0	0	0	0	0	0	0	0
3	45947392	C	A	LZTFL1	NA	intronic	0.00052	0.0000	0.0000	0.0000	0.0000	0.0000	0.0020	0	0	0	0	0	0	0	0	0	0	0	0	0	0	0
3	45947428	A	G	LZTFL1	NA	intronic	0.00052	0.0000	0.0167	0.0000	0.0000	0.0000	0.0000	0	0	0	0	0	0	0	0	0	0	0	0	0	0	0
3	45947501	C	A	LZTFL1	NA	intronic	0.00105	0.0000	0.0000	0.0000	0.0000	0.0000	0.0039	0	0	0	0	0	0	0	0	0	0	0	0	0	0	0
3	45947629	A	G	LZTFL1	NA	intronic	0.00105	0.0345	0.0000	0.0000	0.0000	0.0000	0.0039	0	0	0	0	0	0	0	0	0	0.0113818	0	0.0416	0.0029	0	0
3	45947639	A	G	LZTFL1	NA	intronic	0.00052	0.0000	0.0167	0.0000	0.0000	0.0000	0.0000	0	0	0	0	0	0	0	0	0	0	0	0	0	0	0
3	45947645	G	T	LZTFL1	NA	intronic	0.00052	0.0000	0.0000	0.0000	0.0167	0.0000	0.0000	0	0	0	0	0	0	0	0	0	0	0	0	0	0	0
3	45947803	G	A	LZTFL1	NA	intronic	0.00105	0.0000	0.0000	0.0000	0.0000	0.0000	0.0039	0	0	0	0	0	0	0	0	0	0.000199681	0	0	0	0.001	0
3	45947968	-	T	LZTFL1	NA	intronic	0.00052	0.0000	0.0167	0.0000	0.0000	0.0000	0.0000	0	0	0	0	0	0	0	0	0	0	0	0	0	0	0
3	45948216	A	G	LZTFL1	NA	intronic	0.01520	0.1034	0.1333	0.0000	0.0500	0.0000	0.0350	0	0	0	0	0	0	0	0	0	0.326078	0.174	0.6407	0.1945	0.3234	0.1534
3	45948264	G	A	LZTFL1	NA	intronic	0.02935	0.0345	0.1000	0.0893	0.0333	0.0000	0.0837	0	0	0	0	0	0	0	0	0	0.366613	0.3926	0.0809	0.5432	0.6349	0.3241
3	45948267	GGT	G	LZTFL1	NA	intronic	0.00052	0.0000	0.0167	0.0000	0.0000	0.0000	0.0000	0	0	0	0	0	0	0	0	0	0	0	0	0	0	0
3	45948464	C	T	LZTFL1	NA	intronic	0.00314	0.0345	0.0167	0.0000	0.0167	0.0000	0.0078	0	0	0	0	0	0	0	0	0	0.0467252	0.0199	0.0015	0.0807	0.1419	0.0133
3	45948515	C	T	LZTFL1	NA	intronic	0.00052	0.0000	0.0000	0.0179	0.0000	0.0000	0.0000	0	0	0	0	0	0	0	0	0	0	0	0	0	0	0
3	45948875	G	T	LZTFL1	NA	intronic	0.01258	0.0000	0.1000	0.0000	0.0667	0.0000	0.0272	0	0	0	0	0	0	0	0	0	0.23722	0.1014	0.5204	0.1412	0.2341	0.0654
3	45948877	G	A	LZTFL1	NA	intronic	0.00105	0.0000	0.0000	0.0000	0.0000	0.0000	0.0039	0	0	0	0	0	0	0	0	0	0.00678914	0.004	0.0227	0	0	0
3	45948930	C	T	LZTFL1	NA	intronic	0.01887	0.0345	0.1333	0.0000	0.1333	0.0000	0.0389	0	0	0	0	0	0	0	0	0	0.319289	0.174	0.615	0.1945	0.3234	0.1534
3	45948939	C	A	LZTFL1	NA	intronic	0.00105	0.0000	0.0000	0.0000	0.0000	0.0000	0.0039	0	0	0	0	0	0	0	0	0	0	0	0	0	0	0
3	45949155	C	A	LZTFL1	NA	intronic	0.00105	0.0000	0.0000	0.0000	0.0000	0.0000	0.0039	0	0	0	0	0	0	0	0	0	0	0	0	0	0	0
3	45949187	G	C	LZTFL1	NA	intronic	0.00419	0.0345	0.0667	0.0000	0.0000	0.0000	0.0078	0	0	0	0	0	0	0	0	0	0.0563099	0.163	0.0076	0.0994	0.001	0.0389
3	45949240	C	T	LZTFL1	NA	intronic	0.00629	0.0345	0.0667	0.0000	0.0833	0.0000	0.0058	0	0	0	0	0	0	0	0	0	0.129193	0.0129	0.4478	0.049	0	0.0082
3	45949561	C	A	LZTFL1	NA	intronic	0.00105	0.0000	0.0000	0.0000	0.0000	0.0000	0.0039	0	0	0	0	0	0	0	0	0	0	0	0	0	0	0
3	45949753	A	G	LZTFL1	NA	intronic	0.01677	0.1379	0.0667	0.0000	0.1667	0.0000	0.0350	0	0	0	0	0	0	0	0	0	0.442093	0.2982	0.6687	0.2522	0.3274	0.5368
3	45949808	G	T	LZTFL1	NA	intronic	0.00105	0.0000	0.0000	0.0357	0.0000	0.0000	0.0000	0	0	0	0	0	0	0	0	0	0	0	0	0	0	0
3	45949954	C	A	LZTFL1	NA	intronic	0.02358	0.0690	0.2833	0.0357	0.0667	0.0000	0.0428	0	0	0	0	0	0	0	0	0	0.566494	0.4125	0.9039	0.3602	0.3651	0.6227
3	45949972	G	T	LZTFL1	NA	intronic	0.00105	0.0000	0.0000	0.0000	0.0333	0.0000	0.0000	0	0	0	0	0	0	0	0	0	0	0	0	0	0	0
3	45950174	G	T	LZTFL1	NA	intronic	0.00105	0.0000	0.0000	0.0000	0.0000	0.0000	0.0039	0	0	0	0	0	0	0	0	0	0	0	0	0	0	0
3	45950252	T	C	LZTFL1	NA	intronic	0.00105	0.0000	0.0000	0.0000	0.0333	0.0000	0.0000	0	0	0	0	0	0	0	0	0	0	0	0	0	0	0
3	45950911	G	A	LZTFL1	NA	intronic	0.00210	0.0000	0.0000	0.0000	0.0667	0.0000	0.0000	0	0	0	0	0	0	0	0	0	0.0577077	0.0417	0.0575	0.036	0.0843	0.0624
3	45951505	A	G	LZTFL1	NA	intronic	0.00105	0.0000	0.0333	0.0000	0.0000	0.0000	0.0000	0	0	0	0	0	0	0	0	0	0	0	0	0	0	0
3	45951535	G	T	LZTFL1	NA	intronic	0.00052	0.0000	0.0000	0.0179	0.0000	0.0000	0.0000	0	0	0	0	0	0	0	0	0	0	0	0	0	0	0
3	45951550	G	A	LZTFL1	NA	intronic	0.00367	0.0000	0.0333	0.0000	0.0167	0.0000	0.0078	0	0	0	0	0	0	0	0	0	0.120607	0.0477	0.2905	0.0706	0.0774	0.046
3	45951602	G	T	LZTFL1	NA	intronic	0.01205	0.0517	0.0667	0.0000	0.0667	0.0000	0.0292	0	0	0	0	0	0	0	0	0	0.216054	0.1968	0.2436	0.1657	0.3175	0.1299
3	45951678	T	C	LZTFL1	NA	intronic	0.03669	0.0690	0.1500	0.0357	0.3667	0.0000	0.0720	0	0	0	0	0	0	0	0	0	0.815695	0.667	0.9637	0.8314	0.996	0.5716
3	45951753	A	G	LZTFL1	NA	intronic	0.00105	0.0000	0.0000	0.0000	0.0000	0.0000	0.0039	0	0	0	0	0	0	0	0	0	0	0	0	0	0	0
3	45951760	G	A	LZTFL1	NA	intronic	0.00052	0.0000	0.0000	0.0000	0.0167	0.0000	0.0000	0	0	0	0	0	0	0	0	0	0.000199681	0	0.0008	0	0	0
3	45952142	A	G	LZTFL1	NA	intronic	0.00105	0.0000	0.0333	0.0000	0.0000	0.0000	0.0000	0	0	0	0	0	0	0	0	0	0	0	0	0	0	0
3	45952632	C	G	LZTFL1	NA	intronic	0.00105	0.0000	0.0333	0.0000	0.0000	0.0000	0.0000	0	0	0	0	0	0	0	0	0	0	0	0	0	0	0
3	45953059	G	T	LZTFL1	NA	intronic	0.00105	0.0000	0.0000	0.0000	0.0000	0.0000	0.0039	0	0	0	0	0	0	0	0	0	0	0	0	0	0	0
3	45953201	C	T	LZTFL1	NA	intronic	0.00105	0.0345	0.0000	0.0000	0.0000	0.0000	0.0039	0	0	0	0	0	0	0	0	0	0	0	0	0	0	0
3	45953255	A	G	LZTFL1	NA	intronic	0.00052	0.0000	0.0167	0.0000	0.0000	0.0000	0.0000	0	0	0	0	0	0	0	0	0	0	0	0	0	0	0
3	45953518	G	T	LZTFL1	NA	intronic	0.00052	0.0000	0.0000	0.0000	0.0167	0.0000	0.0000	0	0	0	0	0	0	0	0	0	0	0	0	0	0	0
3	45953662	C	A	LZTFL1	NA	intronic	0.00052	0.0000	0.0000	0.0000	0.0167	0.0000	0.0000	0	0	0	0	0	0	0	0	0	0	0	0	0	0	0
3	45953925	G	A	LZTFL1	NA	intronic	0.00105	0.0000	0.0000	0.0000	0.0000	0.0000	0.0039	0	0	0	0	0	0	0	0	0	0.000998403	0.001	0.0008	0.0043	0	0
3	45954044	C	A	LZTFL1	NA	intronic	0.00105	0.0000	0.0000	0.0000	0.0000	0.0000	0.0039	0	0	0	0	0	0	0	0	0	0.000399361	0	0.0015	0	0	0
3	45954083	C	A	LZTFL1	NA	intronic	0.00105	0.0000	0.0000	0.0000	0.0000	0.0000	0.0039	0	0	0	0	0	0	0	0	0	0	0	0	0	0	0
3	45954122	T	A	LZTFL1	NA	intronic	0.00052	0.0000	0.0000	0.0000	0.0000	0.0000	0.0020	0	0	0	0	0	0	0	0	0	0	0	0	0	0	0
3	45954172	C	A	LZTFL1	NA	intronic	0.00105	0.0000	0.0000	0.0000	0.0333	0.0000	0.0000	0	0	0	0	0	0	0	0	0	0	0	0	0	0	0
3	45954339	C	T	LZTFL1	NA	intronic	0.00629	0.0172	0.0000	0.0000	0.0167	0.0000	0.0214	0	0	0	0	0	0	0	0	0	0.105232	0.1183	0.0053	0.0562	0.004	0.3661
3	45954352	A	G	LZTFL1	NA	intronic	0.11950	0.3448	0.5833	0.1071	0.5333	0.0000	0.3016	0	0	0	0	0	0	0	0	0	0.920727	0.7952	0.9652	0.8963	1	0.9254
3	45954440	T	A	LZTFL1	NA	intronic	0.00157	0.0000	0.0000	0.0357	0.0000	0.0000	0.0020	0	0	0	0	0	0	0	0	0	0.00199681	0	0.0076	0	0	0
3	45954535	T	G	LZTFL1	NA	intronic	0.00105	0.0000	0.0167	0.0000	0.0167	0.0000	0.0000	0	0	0	0	0	0	0	0	0	0	0	0	0	0	0
3	45954536	T	G	LZTFL1	NA	intronic	0.00105	0.0000	0.0167	0.0000	0.0167	0.0000	0.0000	0	0	0	0	0	0	0	0	0	0	0	0	0	0	0
3	45954869	T	C	LZTFL1	NA	intronic	0.00052	0.0172	0.0000	0.0000	0.0000	0.0000	0.0020	0	0	0	0	0	0	0	0	0	0.000399361	0.002	0	0	0	0
3	45955245	G	T	LZTFL1	NA	intronic	0.00105	0.0000	0.0000	0.0000	0.0000	0.0000	0.0039	0	0	0	0	0	0	0	0	0	0	0	0	0	0	0
3	45955547	G	T	LZTFL1	NA	intronic	0.00105	0.0000	0.0333	0.0000	0.0000	0.0000	0.0000	0	0	0	0	0	0	0	0	0	0	0	0	0	0	0
3	45955757	T	C	LZTFL1	NA	intronic	0.00105	0.0000	0.0333	0.0000	0.0000	0.0000	0.0000	0	0	0	0	0	0	0	0	0	0	0	0	0	0	0
3	45955924	G	A	LZTFL1	NA	intronic	0.00105	0.0345	0.0000	0.0000	0.0000	0.0000	0.0039	0	0	0	0	0	0	0	0	0	0	0	0	0	0	0
3	45956022	A	T	LZTFL1	NA	intronic	0.00105	0.0000	0.0000	0.0000	0.0333	0.0000	0.0000	0	0	0	0	0	0	0	0	0	0	0	0	0	0	0
3	45956060	C	T	LZTFL1	NA	intronic	0.00472	0.0000	0.0333	0.0179	0.0333	0.0000	0.0078	0	0	0	0	0	0	0	0	0	0.386981	0.4066	0.1127	0.5403	0.6508	0.3569
3	45956068	A	T	LZTFL1	NA	intronic	0.00105	0.0000	0.0000	0.0000	0.0333	0.0000	0.0000	0	0	0	0	0	0	0	0	0	0	0	0	0	0	0
3	45956110	C	T	LZTFL1	NA	intronic	0.01572	0.0345	0.0667	0.0357	0.1667	0.0000	0.0272	0	0	0	0	0	0	0	0	0	0.389177	0.2674	0.7148	0.2824	0.3423	0.1984
3	45956266	G	T	LZTFL1	NA	intronic	0.00105	0.0000	0.0000	0.0000	0.0000	0.0000	0.0039	0	0	0	0	0	0	0	0	0	0	0	0	0	0	0
3	45956309	C	A	LZTFL1	NA	intronic	0.00105	0.0000	0.0333	0.0000	0.0000	0.0000	0.0000	0	0	0	0	0	0	0	0	0	0	0	0	0	0	0
3	45956362	G	C	LZTFL1	NA	intronic	0.01415	0.0862	0.1000	0.0357	0.1333	0.0000	0.0214	0	0	0	0	0	0	0	0	0	0.411542	0.4066	0.1989	0.5519	0.6518	0.3569
3	45956444	G	A	LZTFL1	NA	intronic	0.00105	0.0000	0.0000	0.0000	0.0333	0.0000	0.0000	0	0	0	0	0	0	0	0	0	0.00439297	0	0.0151	0.0014	0.001	0
3	45956526	C	T	LZTFL1	NA	intronic	0.00105	0.0000	0.0000	0.0000	0.0333	0.0000	0.0000	0	0	0	0	0	0	0	0	0	0	0	0	0	0	0
3	45956963	G	C	LZTFL1	NM_001276379:c.-2325C>G;NM_001276378:c.-77468C>G	UTR5	0.00052	0.0000	0.0000	0.0000	0.0000	0.0000	0.0020	3.73e-05	0	0	0	0	0.09501	0	0	0	0	0	0	0	0	0
3	45956999	G	A	LZTFL1	NM_001276379:c.-2361C>T;NM_001276378:c.-77504C>T	UTR5	0.00052	0.0000	0.0000	0.0000	0.0000	0.0000	0.0020	0.0008	0	0	0.0005	0.0002	0.0018	0	0.0004	0.0005	0	0	0	0	0	0
3	45957055	G	A	LZTFL1	NM_001276379:c.-2417C>T;NM_001276378:c.-77560C>T	UTR5	0.00105	0.0000	0.0000	0.0000	0.0000	0.0000	0.0039	0.0136	0.0009	0.0012	0.0005	0.1647	0.01899	0	0.0012	0.0100	0.034345	0	0	0	0.1687	0.002
3	45957173	T	C	LZTFL1	NM_001276379:c.-2535A>G;NM_001276378:c.-77678A>G	UTR5	0.00052	0.0000	0.0167	0.0000	0.0000	0.0000	0.0000	0	0	0	0	0	0	0	0	0	0.000798722	0.003	0	0.0014	0	0
3	45957291	C	T	LZTFL1	dist=75	upstream	0.00105	0.0345	0.0000	0.0000	0.0000	0.0000	0.0039	0	0	0	0	0	0	0	0	0	0.000199681	0.001	0	0	0	0
3	45957415	T	C	LZTFL1	dist=199	upstream	0.12264	0.3448	0.5000	0.2857	0.6667	0.0000	0.2879	0	0	0	0	0	0	0	0	0	1	1	1	1	1	1
3	45959452	C	T	FYCO1	NM_024513:c.*3805G>A	UTR3	0.00105	0.0000	0.0000	0.0000	0.0000	0.0016	0.0000	0	0	0	0	0	0	0	0	0	0	0	0	0	0	0
3	45959515	A	T	FYCO1	NM_024513:c.*3742T>A	UTR3	0.11478	0.0000	0.1000	0.0357	0.0000	0.1601	0.0311	0	0	0	0	0	0	0	0	0	0.921725	0.7952	0.969	0.8963	1	0.9254
3	45959759	T	C	FYCO1	NM_024513:c.*3498A>G	UTR3	0.04717	0.0345	0.0667	0.0000	0.0167	0.0649	0.0117	0	0	0	0	0	0	0	0	0	0.409944	0.4076	0.1982	0.5533	0.6419	0.3579
3	45959999	TA	T	FYCO1	NA	UTR3	0.03302	0.0000	0.0000	0.0000	0.0000	0.0501	0.0039	0	0	0	0	0	0	0	0	0	0	0	0	0	0	0
3	45960079	C	A	FYCO1	NM_024513:c.*3178G>T	UTR3	0.07862	0.0000	0.0333	0.0714	0.1667	0.1034	0.0156	0	0	0	0	0	0	0	0	0	0.921725	0.7942	0.9697	0.8963	1	0.9254
3	45960420	G	C	FYCO1	NM_024513:c.*2837C>G	UTR3	0.01153	0.0000	0.0000	0.0357	0.0000	0.0164	0.0000	0	0	0	0	0	0	0	0	0	0.107228	0.1193	0.0061	0.0605	0.004	0.3712
3	45960448	C	A	FYCO1	NM_024513:c.*2809G>T	UTR3	0.00105	0.0000	0.0000	0.0000	0.0000	0.0016	0.0000	0	0	0	0	0	0	0	0	0	0	0	0	0	0	0
3	45960558	CT	C	FYCO1	NA	UTR3	0.02621	0.0000	0.0000	0.0000	0.0000	0.0411	0.0000	0	0	0	0	0	0	0	0	0	0	0	0	0	0	0
3	45960561	T	TA	FYCO1	NM_024513:c.*2696A>TA	UTR5	0.02725	0.0000	0.0333	0.0000	0.0000	0.0411	0.0000	0	0	0	0	0	0	0	0	0	0	0	0	0	0	0
3	45960562	T	TAA	FYCO1	NM_024513:c.*2695A>TTA	splicing	0.01363	0.0000	0.0000	0.0000	0.0000	0.0197	0.0039	0	0	0	0	0	0	0	0	0	0.480232	0.4264	0.4236	0.5331	0.6736	0.3753
3	45960646	T	C	FYCO1	NM_024513:c.*2611A>G	UTR3	0.01782	0.0345	0.0000	0.0000	0.0000	0.0263	0.0039	0	0	0	0	0	0	0	0	0	0.10623	0.1183	0.0053	0.0562	0.004	0.3712
3	45960700	C	T	FYCO1	NM_024513:c.*2557G>A	UTR3	0.01730	0.0345	0.0333	0.0000	0.0000	0.0222	0.0078	0	0	0	0	0	0	0	0	0	0.10623	0.1183	0.0053	0.0562	0.004	0.3712
3	45960851	C	T	FYCO1	NM_024513:c.*2406G>A	UTR3	0.05660	0.0000	0.1167	0.0000	0.0000	0.0731	0.0234	0	0	0	0	0	0	0	0	0	0.399561	0.2684	0.7443	0.281	0.3571	0.1963
3	45961015	C	A	FYCO1	NM_024513:c.*2242G>T	UTR3	0.00105	0.0000	0.0000	0.0000	0.0000	0.0016	0.0000	0	0	0	0	0	0	0	0	0	0	0	0	0	0	0
3	45961140	C	A	FYCO1	NM_024513:c.*2117G>T	UTR3	0.00052	0.0000	0.0000	0.0000	0.0000	0.0008	0.0000	0	0	0	0	0	0	0	0	0	0	0	0	0	0	0
3	45961148	C	T	FYCO1	NM_024513:c.*2109G>A	UTR3	0.00052	0.0000	0.0167	0.0000	0.0000	0.0000	0.0000	0	0	0	0	0	0	0	0	0	0	0	0	0	0	0
3	45961197	G	T	FYCO1	NM_024513:c.*2060C>A	UTR3	0.00524	0.0000	0.0000	0.0000	0.0000	0.0082	0.0000	0	0	0	0	0	0	0	0	0	0.0251597	0	0.0908	0.0086	0	0
3	45961524	T	C	FYCO1	NM_024513:c.*1733A>G	UTR3	0.00105	0.0000	0.0000	0.0000	0.0333	0.0000	0.0000	0	0	0	0	0	0	0	0	0	0	0	0	0	0	0
3	45961527	G	A	FYCO1	NM_024513:c.*1730C>T	UTR3	0.00052	0.0000	0.0000	0.0000	0.0167	0.0000	0.0000	0	0	0	0	0	0	0	0	0	0	0	0	0	0	0
3	45961545	T	C	FYCO1	NM_024513:c.*1712A>G	UTR3	0.00052	0.0000	0.0000	0.0000	0.0167	0.0000	0.0000	0	0	0	0	0	0	0	0	0	0	0	0	0	0	0
3	45961571	T	C	FYCO1	NM_024513:c.*1686A>G	UTR3	0.00157	0.0000	0.0000	0.0000	0.0167	0.0016	0.0000	0	0	0	0	0	0	0	0	0	0.00299521	0	0	0.0014	0	0.0143
3	45961720	G	T	FYCO1	NM_024513:c.*1537C>A	UTR3	0.00105	0.0000	0.0000	0.0000	0.0333	0.0000	0.0000	0	0	0	0	0	0	0	0	0	0	0	0	0	0	0
3	45961812	G	A	FYCO1	NM_024513:c.*1445C>T	UTR3	0.00105	0.0000	0.0000	0.0000	0.0000	0.0016	0.0000	0	0	0	0	0	0	0	0	0	0.000998403	0.004	0	0.0014	0	0
3	45961838	G	A	FYCO1	NM_024513:c.*1419C>T	UTR3	0.00210	0.0000	0.0000	0.0000	0.0333	0.0000	0.0039	0	0	0	0	0	0	0	0	0	0.00838658	0	0.031	0.0014	0	0
3	45961842	C	T	FYCO1	NM_024513:c.*1415G>A	UTR3	0.19602	0.1034	0.1667	0.0357	0.1000	0.2693	0.0545	0	0	0	0	0	0	0	0	0	0.920128	0.7952	0.9637	0.8948	1	0.9254
3	45961851	C	T	FYCO1	NM_024513:c.*1406G>A	UTR3	0.00105	0.0000	0.0333	0.0000	0.0000	0.0000	0.0000	0	0	0	0	0	0	0	0	0	0	0	0	0	0	0
3	45961925	G	A	FYCO1	NM_024513:c.*1332C>T	UTR3	0.00105	0.0000	0.0000	0.0000	0.0333	0.0000	0.0000	0	0	0	0	0	0	0	0	0	0	0	0	0	0	0
3	45961954	G	C	FYCO1	NM_024513:c.*1303C>G	UTR3	0.01572	0.0000	0.0000	0.0000	0.0333	0.0197	0.0078	0	0	0	0	0	0	0	0	0	0.0766773	0	0.2769	0.0259	0	0
3	45962071	G	A	FYCO1	NM_024513:c.*1186C>T	UTR3	0.00105	0.0000	0.0000	0.0000	0.0333	0.0000	0.0000	0	0	0	0	0	0	0	0	0	0	0	0	0	0	0
3	45962075	G	T	FYCO1	NM_024513:c.*1182C>A	UTR3	0.00105	0.0000	0.0000	0.0000	0.0000	0.0016	0.0000	0	0	0	0	0	0	0	0	0	0	0	0	0	0	0
3	45962084	G	A	FYCO1	NM_024513:c.*1173C>T	UTR3	0.00105	0.0000	0.0000	0.0000	0.0000	0.0016	0.0000	0	0	0	0	0	0	0	0	0	0.00199681	0	0.0076	0	0	0
3	45962201	G	A	FYCO1	NM_024513:c.*1056C>T	UTR3	0.00367	0.0000	0.0000	0.0000	0.0000	0.0049	0.0020	0	0	0	0	0	0	0	0	0	0.00878594	0.001	0.0295	0.0058	0	0
3	45962595	C	G	FYCO1	NM_024513:c.*662G>C	UTR3	0.06971	0.1034	0.0000	0.0357	0.0333	0.0928	0.0311	0	0	0	0	0	0	0	0	0	0.385583	0.4076	0.1127	0.5432	0.6389	0.3589
3	45962603	A	G	FYCO1	NM_024513:c.*654T>C	UTR3	0.01258	0.0000	0.0000	0.0000	0.0167	0.0189	0.0000	0	0	0	0	0	0	0	0	0	0.105631	0.1183	0.0045	0.0562	0.004	0.3691
3	45962725	C	CG	FYCO1	NM_024513:c.*532G>CG	UTR3	0.00052	0.0000	0.0000	0.0000	0.0000	0.0000	0.0020	0	0	0	0	0	0	0	0	0	0	0	0	0	0	0
3	45962740	C	A	FYCO1	NM_024513:c.*517G>T	UTR3	0.00105	0.0000	0.0000	0.0000	0.0000	0.0016	0.0000	0	0	0	0	0	0	0	0	0	0	0	0	0	0	0
3	45962752	T	C	FYCO1	NM_024513:c.*505A>G	UTR3	0.28040	0.1034	0.3167	0.1786	0.3667	0.3596	0.0895	0	0	0	0	0	0	0	0	0	0.815096	0.6769	0.9599	0.8415	0.996	0.5562
3	45962791	G	A	FYCO1	NM_024513:c.*466C>T	UTR3	0.00472	0.0000	0.0000	0.0000	0.0000	0.0074	0.0000	0	0	0	0	0	0	0	0	0	0.00998403	0.001	0.0363	0	0	0.001
3	45962802	T	C	FYCO1	NM_024513:c.*455A>G	UTR3	0.38732	0.1724	0.3833	0.1786	0.5000	0.4967	0.1381	0	0	0	0	0	0	0	0	0	0.942692	0.8191	0.9909	0.9107	0.999	0.9693
3	45962832	C	A	FYCO1	NM_024513:c.*425G>T	UTR3	0.00157	0.0000	0.0000	0.0000	0.0000	0.0025	0.0000	0	0	0	0	0	0	0	0	0	0	0	0	0	0	0
3	45962893	G	T	FYCO1	NM_024513:c.*364C>A	UTR3	0.00052	0.0000	0.0000	0.0000	0.0000	0.0008	0.0000	0	0	0	0	0	0	0	0	0	0	0	0	0	0	0
3	45962907	C	A	FYCO1	NM_024513:c.*350G>T	UTR3	0.00105	0.0000	0.0000	0.0000	0.0333	0.0000	0.0000	0	0	0	0	0	0	0	0	0	0	0	0	0	0	0
3	45962942	C	T	FYCO1	NM_024513:c.*315G>A	UTR3	0.23690	0.1034	0.1000	0.0357	0.1167	0.3415	0.0409	0	0	0	0	0	0	0	0	0	0.409744	0.4076	0.1982	0.5519	0.6409	0.3589
3	45962949	T	C	FYCO1	NM_024513:c.*308A>G	UTR3	0.06132	0.0000	0.0333	0.0000	0.0167	0.0821	0.0272	0	0	0	0	0	0	0	0	0	0.0980431	0.0924	0.0023	0.085	0.2708	0.0644
3	45963064	C	T	FYCO1	NM_024513:c.*193G>A	UTR3	0.00052	0.0000	0.0000	0.0000	0.0000	0.0008	0.0000	0	0	0	0	0	0	0	0	0	0	0	0	0	0	0
3	45963066	C	T	FYCO1	NM_024513:c.*191G>A	UTR3	0.01153	0.0000	0.0167	0.0000	0.0000	0.0140	0.0078	0	0	0	0	0	0	0	0	0	0.0233626	0	0.0832	0.0101	0	0
3	45963236	G	A	FYCO1	NM_024513:c.*21C>T	UTR3	0.00262	0.0000	0.0000	0.0000	0.0000	0.0033	0.0020	0.0010	0.0129	0	0.0008	0	0.04398	0	0	0.0010	0.00419329	0	0.0151	0.0014	0	0
3	45963497	G	T	FYCO1	NA	intronic	0.57495	0.8448	0.7333	0.6607	0.8500	0.4803	0.7393	0	0	0	0	0	0	0	0	0	0.896565	0.7922	0.8933	0.8718	1	0.9192
3	45963514	C	T	FYCO1	NA	intronic	0.00157	0.0000	0.0000	0.0000	0.0000	0.0000	0.0058	0	0	0	0	0	0	0	0	0	0.00279553	0.002	0.0045	0.0086	0	0
3	45963899	C	A	FYCO1	NA	intronic	0.00105	0.0000	0.0000	0.0000	0.0000	0.0000	0.0039	0	0	0	0	0	0	0	0	0	0	0	0	0	0	0
3	45964168	T	C	FYCO1	NA	intronic	0.05084	0.1034	0.1667	0.0000	0.1500	0.0000	0.1518	0	0	0	0	0	0	0	0	0	0.650958	0.6233	0.4992	0.7507	0.9514	0.5041
3	45964266	G	A	FYCO1	NA	intronic	0.00052	0.0000	0.0167	0.0000	0.0000	0.0000	0.0000	0	0	0	0	0	0	0	0	0	0.0205671	0	0.0726	0.0101	0	0
3	45964389	T	C	FYCO1	NA	intronic	0.00786	0.0000	0.0000	0.0000	0.0000	0.0000	0.0292	0	0	0	0	0	0	0	0	0	0.0371406	0.1213	0.0053	0.0692	0	0.0092
3	45964894	C	A	FYCO1	NA	intronic	0.00157	0.0000	0.0000	0.0000	0.0000	0.0016	0.0020	0	0	0	0	0	0	0	0	0	0	0	0	0	0	0
3	45964900	G	A	FYCO1	NA	intronic	0.00105	0.0000	0.0000	0.0000	0.0000	0.0016	0.0000	0	0	0	0	0	0	0	0	0	0	0	0	0	0	0
3	45964959	C	T	FYCO1	NA	intronic	0.25157	0.2069	0.4333	0.2500	0.2333	0.2496	0.2374	0	0	0	0	0	0	0	0	0	0.236422	0.2157	0.2867	0.1931	0.3065	0.1483
3	45965077	C	T	FYCO1	NA	intronic	0.00524	0.0000	0.0000	0.0000	0.0000	0.0057	0.0058	0	0	0	0	0	0	0	0	0	0.000998403	0.001	0.0008	0.0043	0	0
3	45965190	G	A	FYCO1	NA	nonsynonymous SNV	0.00839	0.0000	0.0000	0.0000	0.0000	0.0090	0.0097	0.0035	0.0006	0.0013	0.0036	0	0.0055	0.0024	0.0010	0.0049	0.00259585	0.005	0	0.0086	0	0.002
3	45965244	G	A	FYCO1	NA	nonsynonymous SNV	0.00157	0.0000	0.0000	0.0000	0.0167	0.0016	0.0000	0.0010	0.0125	0.03266	0.0012	0	0.0001	0	0	0.0005	0.00339457	0	0.0121	0.0014	0	0
3	45965289	A	G	FYCO1	NA	intronic	0.00210	0.0000	0.0167	0.0000	0.0000	0.0025	0.0000	0.0007	0.0102	0	0.0003	0	0	0	0	0.0005	0.00199681	0	0.0068	0.0014	0	0
3	45965309	C	T	FYCO1	NA	intronic	0.00052	0.0000	0.0167	0.0000	0.0000	0.0000	0.0000	0.09581	0.0012	0.06536	0	0.0001	0	0	0	0	0.000798722	0	0.0023	0	0.001	0
3	45965361	C	T	FYCO1	NA	intronic	0.00105	0.0000	0.0000	0.0000	0.0000	0.0016	0.0000	0	0	0	0	0	0	0	0	0	0	0	0	0	0	0
3	45965386	G	A	FYCO1	NA	intronic	0.33962	0.2069	0.2167	0.2500	0.3667	0.3711	0.2860	0	0	0	0	0	0	0	0	0	0.378395	0.4056	0.0908	0.5375	0.6409	0.3558
3	45965511	G	A	FYCO1	NA	intronic	0.00052	0.0000	0.0000	0.0000	0.0000	0.0008	0.0000	0	0	0	0	0	0	0	0	0	0	0	0	0	0	0
3	45965627	G	C	FYCO1	NA	intronic	0.00105	0.0000	0.0000	0.0357	0.0000	0.0000	0.0000	0	0	0	0	0	0	0	0	0	0	0	0	0	0	0
3	45965909	A	G	FYCO1	NA	intronic	0.00052	0.0000	0.0000	0.0000	0.0000	0.0000	0.0020	0	0	0	0	0	0	0	0	0	0	0	0	0	0	0
3	45965940	C	A	FYCO1	NA	intronic	0.00105	0.0000	0.0000	0.0000	0.0000	0.0000	0.0039	0	0	0	0	0	0	0	0	0	0	0	0	0	0	0
3	45965954	T	C	FYCO1	NA	intronic	0.01572	0.0690	0.1667	0.0357	0.0833	0.0000	0.0253	0	0	0	0	0	0	0	0	0	0.23742	0.2157	0.289	0.1931	0.3065	0.1503
3	45966324	C	T	FYCO1	NA	intronic	0.00105	0.0000	0.0333	0.0000	0.0000	0.0000	0.0000	0	0	0	0	0	0	0	0	0	0.00119808	0	0.0045	0	0	0
3	45966408	G	A	FYCO1	NA	intronic	0.00052	0.0172	0.0000	0.0000	0.0000	0.0000	0.0020	0	0	0	0	0	0	0	0	0	0	0	0	0	0	0
3	45966422	A	T	FYCO1	NA	intronic	0.00786	0.0690	0.0333	0.0000	0.0167	0.0000	0.0234	0	0	0	0	0	0	0	0	0	0.3752	0.3917	0.0915	0.5346	0.6419	0.3538
3	45966429	AT	A	FYCO1	NA	intronic	0.01101	0.0690	0.0333	0.0000	0.0833	0.0000	0.0272	0	0	0	0	0	0	0	0	0	0	0	0	0	0	0
3	45966481	T	G	FYCO1	NA	intronic	0.02673	0.1034	0.1667	0.0357	0.1667	0.0000	0.0564	0	0	0	0	0	0	0	0	0	0.927516	0.7962	0.9909	0.8948	1	0.9254
3	45966654	T	C	FYCO1	NA	intronic	0.00105	0.0000	0.0333	0.0000	0.0000	0.0000	0.0000	0	0	0	0	0	0	0	0	0	0	0	0	0	0	0
3	45966671	C	T	FYCO1	NA	intronic	0.00157	0.0000	0.0000	0.0000	0.0333	0.0000	0.0020	0	0	0	0	0	0	0	0	0	0.0758786	0.001	0.2731	0.0259	0	0
3	45966712	G	T	FYCO1	NA	intronic	0.00105	0.0000	0.0000	0.0000	0.0000	0.0000	0.0039	0	0	0	0	0	0	0	0	0	0	0	0	0	0	0
3	45966725	A	-	FYCO1	NA	intronic	0.00105	0.0000	0.0000	0.0000	0.0000	0.0000	0.0039	0	0	0	0	0	0	0	0	0	0	0	0	0	0	0
3	45966837	G	A	FYCO1	NA	intronic	0.00105	0.0000	0.0000	0.0000	0.0000	0.0000	0.0039	0	0	0	0	0	0	0	0	0	0	0	0	0	0	0
3	45966939	C	T	FYCO1	NA	intronic	0.00105	0.0000	0.0333	0.0000	0.0000	0.0000	0.0000	0	0	0	0	0	0	0	0	0	0.0988419	0	0.3578	0.0317	0	0
3	45967123	C	G	FYCO1	NA	intronic	0.00105	0.0000	0.0333	0.0000	0.0000	0.0000	0.0000	0	0	0	0	0	0	0	0	0	0	0	0	0	0	0
3	45967228	C	A	FYCO1	NA	intronic	0.00105	0.0000	0.0000	0.0000	0.0333	0.0000	0.0000	0	0	0	0	0	0	0	0	0	0	0	0	0	0	0
3	45967502	G	C	FYCO1	NA	intronic	0.00052	0.0000	0.0000	0.0000	0.0167	0.0000	0.0000	0	0	0	0	0	0	0	0	0	0	0	0	0	0	0
3	45967800	CA	C	FYCO1	NA	intronic	0.00105	0.0000	0.0000	0.0000	0.0000	0.0000	0.0039	0	0	0	0	0	0	0	0	0	0	0	0	0	0	0
3	45967869	C	T	FYCO1	NA	intronic	0.00105	0.0000	0.0000	0.0000	0.0000	0.0000	0.0039	0	0	0	0	0	0	0	0	0	0.408546	0.4056	0.1967	0.5504	0.6419	0.3569
3	45968043	T	G	FYCO1	NA	intronic	0.00105	0.0345	0.0000	0.0000	0.0000	0.0000	0.0039	0	0	0	0	0	0	0	0	0	0.107228	0.1203	0.0053	0.0576	0.004	0.3732
3	45968211	C	T	FYCO1	NA	intronic	0.00105	0.0000	0.0000	0.0000	0.0333	0.0000	0.0000	0	0	0	0	0	0	0	0	0	0	0	0	0	0	0
3	45968214	C	T	FYCO1	NA	intronic	0.00105	0.0000	0.0000	0.0000	0.0333	0.0000	0.0000	0	0	0	0	0	0	0	0	0	0	0	0	0	0	0
3	45968276	G	T	FYCO1	NA	intronic	0.00105	0.0000	0.0000	0.0000	0.0000	0.0000	0.0039	0	0	0	0	0	0	0	0	0	0	0	0	0	0	0
3	45968293	A	C	FYCO1	NA	intronic	0.00105	0.0000	0.0000	0.0000	0.0000	0.0000	0.0039	0	0	0	0	0	0	0	0	0	0	0	0	0	0	0
3	45968295	A	C	FYCO1	NA	intronic	0.00105	0.0000	0.0000	0.0000	0.0000	0.0000	0.0039	0	0	0	0	0	0	0	0	0	0	0	0	0	0	0
3	45968325	G	A	FYCO1	NA	intronic	0.00996	0.0000	0.1833	0.0357	0.0833	0.0000	0.0020	0	0	0	0	0	0	0	0	0	0.235423	0.2157	0.2837	0.1931	0.3065	0.1472
3	45968404	T	C	FYCO1	NA	intronic	0.01887	0.1034	0.1667	0.0000	0.1333	0.0000	0.0350	0	0	0	0	0	0	0	0	0	0.927316	0.7962	0.9902	0.8948	1	0.9254
3	45968668	C	T	FYCO1	NA	intronic	0.00314	0.0000	0.0333	0.0000	0.0167	0.0000	0.0058	0	0	0	0	0	0	0	0	0	0.148762	0.1978	0.0174	0.147	0.2877	0.1339
3	45968854	A	G	FYCO1	NA	intronic	0.00052	0.0000	0.0167	0.0000	0.0000	0.0000	0.0000	0	0	0	0	0	0	0	0	0	0	0	0	0	0	0
3	45969292	G	T	FYCO1	NA	intronic	0.00105	0.0000	0.0000	0.0000	0.0333	0.0000	0.0000	0	0	0	0	0	0	0	0	0	0	0	0	0	0	0
3	45969403	T	C	FYCO1	NA	intronic	0.00105	0.0000	0.0000	0.0000	0.0000	0.0000	0.0039	0	0	0	0	0	0	0	0	0	0.00119808	0	0.0045	0	0	0
3	45969499	C	A	FYCO1	NA	intronic	0.00105	0.0000	0.0000	0.0357	0.0000	0.0000	0.0000	0	0	0	0	0	0	0	0	0	0	0	0	0	0	0
3	45969934	T	A	FYCO1	NA	intronic	0.00052	0.0000	0.0000	0.0000	0.0167	0.0000	0.0000	0	0	0	0	0	0	0	0	0	0	0	0	0	0	0
3	45969991	C	A	FYCO1	NA	intronic	0.00105	0.0000	0.0000	0.0000	0.0000	0.0000	0.0039	0	0	0	0	0	0	0	0	0	0	0	0	0	0	0
3	45969992	G	A	FYCO1	NA	intronic	0.00472	0.0000	0.0000	0.0000	0.0667	0.0000	0.0097	0	0	0	0	0	0	0	0	0	0.1873	0.0676	0.1944	0.098	0.4861	0.0562
3	45970141	G	A	FYCO1	NA	intronic	0.00157	0.0000	0.0000	0.0000	0.0000	0.0000	0.0058	0	0	0	0	0	0	0	0	0	0.00399361	0.001	0.0136	0.0014	0	0
3	45970150	C	A	FYCO1	NA	intronic	0.00052	0.0172	0.0000	0.0000	0.0000	0.0000	0.0020	0	0	0	0	0	0	0	0	0	0	0	0	0	0	0
3	45970391	G	A	FYCO1	NA	intronic	0.00262	0.0000	0.0000	0.0000	0.0167	0.0000	0.0078	0	0	0	0	0	0	0	0	0	0.107228	0.1203	0.0045	0.0591	0.004	0.3732
3	45970409	A	G	FYCO1	NA	intronic	0.00524	0.0000	0.1000	0.0357	0.0000	0.0000	0.0039	0	0	0	0	0	0	0	0	0	0.14976	0.1978	0.0174	0.147	0.2917	0.135
3	45970552	C	T	FYCO1	NA	intronic	0.00052	0.0000	0.0167	0.0000	0.0000	0.0000	0.0000	0	0	0	0	0	0	0	0	0	0	0	0	0	0	0
3	45970842	G	C	FYCO1	NA	intronic	0.04350	0.0690	0.2667	0.0357	0.2500	0.0000	0.0973	0	0	0	0	0	0	0	0	0	0.927516	0.7972	0.9902	0.8948	1	0.9254
3	45970852	C	T	FYCO1	NA	intronic	0.00524	0.0172	0.0167	0.0000	0.0333	0.0000	0.0136	0	0	0	0	0	0	0	0	0	0.0317492	0.0865	0.0023	0.0432	0	0.0399
3	45970940	G	A	FYCO1	NA	intronic	0.02096	0.0862	0.2500	0.0357	0.1000	0.0000	0.0331	0	0	0	0	0	0	0	0	0	0.222843	0.2157	0.2405	0.1931	0.3016	0.1462
3	45970944	C	G	FYCO1	NA	intronic	0.00314	0.0000	0.0000	0.0000	0.0000	0.0000	0.0117	0	0	0	0	0	0	0	0	0	0.107029	0.1203	0.0045	0.0576	0.004	0.3732
3	45971018	G	A	FYCO1	NA	intronic	0.00105	0.0000	0.0000	0.0000	0.0333	0.0000	0.0000	0	0	0	0	0	0	0	0	0	0.0349441	0.0477	0.0045	0.0403	0.0466	0.047
3	45971022	G	A	FYCO1	NA	intronic	0.02516	0.1207	0.2000	0.0714	0.0333	0.0000	0.0584	0	0	0	0	0	0	0	0	0	0.225839	0.2147	0.2557	0.1945	0.2976	0.1452
3	45971263	G	A	FYCO1	NA	intronic	0.01310	0.0862	0.1500	0.0000	0.1000	0.0000	0.0195	0	0	0	0	0	0	0	0	0	0.222843	0.2147	0.2421	0.1931	0.3016	0.1452
3	45971606	G	T	FYCO1	NA	intronic	0.00105	0.0345	0.0000	0.0000	0.0000	0.0000	0.0039	0	0	0	0	0	0	0	0	0	0	0	0	0	0	0
3	45971614	G	A	FYCO1	NA	intronic	0.00052	0.0172	0.0000	0.0000	0.0000	0.0000	0.0020	0	0	0	0	0	0	0	0	0	0	0	0	0	0	0
3	45971692	C	T	FYCO1	NA	intronic	0.00105	0.0000	0.0000	0.0000	0.0333	0.0000	0.0000	0	0	0	0	0	0	0	0	0	0.0205671	0	0.0726	0.0101	0	0
3	45972071	G	T	FYCO1	NA	intronic	0.00105	0.0000	0.0000	0.0000	0.0000	0.0000	0.0039	0	0	0	0	0	0	0	0	0	0	0	0	0	0	0
3	45972170	C	T	FYCO1	NA	intronic	0.00524	0.0000	0.0667	0.0000	0.0000	0.0000	0.0117	0	0	0	0	0	0	0	0	0	0.149161	0.1978	0.0166	0.147	0.2917	0.1329
3	45972171	T	C	FYCO1	NA	intronic	0.00524	0.0000	0.0667	0.0000	0.0000	0.0000	0.0117	0	0	0	0	0	0	0	0	0	0.149161	0.1978	0.0166	0.147	0.2917	0.1329
3	45972331	AG	A	FYCO1	NA	intronic	0.00052	0.0000	0.0000	0.0000	0.0167	0.0000	0.0000	0	0	0	0	0	0	0	0	0	0	0	0	0	0	0
3	45972457	C	A	FYCO1	NA	intronic	0.00262	0.0000	0.0000	0.0000	0.0000	0.0041	0.0000	0	0	0	0	0	0	0	0	0	0	0	0	0	0	0
3	45972492	C	T	FYCO1	NA	intronic	0.07547	0.1034	0.2000	0.0536	0.0667	0.0739	0.0681	0	0	0	0	0	0	0	0	0	0.0403355	0.0964	0.003	0.0533	0.0357	0.0286
3	45972663	G	C	FYCO1	NA	nonsynonymous SNV	0.00105	0.0000	0.0000	0.0000	0.0000	0.0016	0.0000	0.0006	0	0.0003	0.0005	0	0.0007	0.0025	0.09954	0.0005	0	0	0	0	0	0
3	45972667	C	T	FYCO1	NA	nonsynonymous SNV	0.00052	0.0000	0.0000	0.0000	0.0000	0.0000	0.0020	0.0025	0.0001	0.09803	0.0176	0	0.01769	0	0	0.0011	0.00159744	0	0	0.0115	0	0
3	45972668	G	A	FYCO1	NA	synonymous SNV	0.00839	0.0172	0.0000	0.0179	0.0167	0.0099	0.0039	0.0023	0.0303	0.0002	0.0017	0.0002	0.0002	0	0	0.0013	0.00958466	0	0.0348	0.0014	0.001	0
3	45972680	G	A	FYCO1	NA	synonymous SNV	0.00052	0.0000	0.0000	0.0000	0.0000	0.0008	0.0000	0	0	0	0	0	0	0	0	0	0	0	0	0	0	0
3	45972715	G	T	FYCO1	NA	nonsynonymous SNV	0.00052	0.0000	0.0000	0.0000	0.0000	0.0008	0.0000	0	0	0	0	0	0	0	0	0	0	0	0	0	0	0
3	45972728	C	T	FYCO1	NA	synonymous SNV	0.00839	0.0172	0.0167	0.0000	0.0167	0.0090	0.0058	0.0125	0.0008	0	0.0883	0	0.05376	0	0	0.0081	0.00758786	0	0.0008	0.0533	0	0
3	45972766	C	A	FYCO1	NA	nonsynonymous SNV	0.00105	0.0000	0.0000	0.0000	0.0000	0.0016	0.0000	0.01626	0.0001	0.03277	0	0	0	0	0	0.0002	0.000399361	0	0.0015	0	0	0
3	45972823	T	A	FYCO1	NA	intronic	0.00105	0.0000	0.0000	0.0000	0.0000	0.0016	0.0000	0	0	0	0	0	0	0	0	0	0	0	0	0	0	0
3	45972828	A	G	FYCO1	NA	intronic	0.00210	0.0172	0.0000	0.0000	0.0000	0.0025	0.0020	0	0	0	0	0	0	0	0	0	0.00539137	0	0.0204	0	0	0
3	45972911	C	A	FYCO1	NA	intronic	0.00052	0.0000	0.0167	0.0000	0.0000	0.0000	0.0000	0	0	0	0	0	0	0	0	0	0	0	0	0	0	0
3	45973322	A	G	FYCO1	NA	intronic	0.00891	0.0000	0.0833	0.0357	0.0500	0.0000	0.0136	0	0	0	0	0	0	0	0	0	0.228235	0.2157	0.2579	0.1988	0.3026	0.1452
3	45973751	G	A	FYCO1	NA	intronic	0.00105	0.0000	0.0000	0.0000	0.0000	0.0000	0.0039	0	0	0	0	0	0	0	0	0	0	0	0	0	0	0
3	45973785	G	T	FYCO1	NA	intronic	0.00105	0.0000	0.0000	0.0357	0.0000	0.0000	0.0000	0	0	0	0	0	0	0	0	0	0	0	0	0	0	0
3	45973916	G	A	FYCO1	NA	intronic	0.00052	0.0000	0.0000	0.0000	0.0167	0.0000	0.0000	0	0	0	0	0	0	0	0	0	0	0	0	0	0	0
3	45974092	G	A	FYCO1	NA	intronic	0.00210	0.0000	0.0000	0.0000	0.0000	0.0000	0.0078	0	0	0	0	0	0	0	0	0	0.107228	0.1203	0.0045	0.0576	0.004	0.3742
3	45974383	T	C	FYCO1	NA	intronic	0.00105	0.0000	0.0333	0.0000	0.0000	0.0000	0.0000	0	0	0	0	0	0	0	0	0	0	0	0	0	0	0
3	45974409	T	A	FYCO1	NA	intronic	0.00052	0.0000	0.0000	0.0000	0.0000	0.0000	0.0020	0	0	0	0	0	0	0	0	0	0	0	0	0	0	0
3	45974886	C	T	FYCO1	NA	intronic	0.00419	0.0000	0.0333	0.0000	0.0333	0.0000	0.0078	0	0	0	0	0	0	0	0	0	0.380391	0.4066	0.0923	0.5375	0.6468	0.3569
3	45974968	G	T	FYCO1	NA	intronic	0.00839	0.0000	0.0667	0.0000	0.0667	0.0000	0.0156	0	0	0	0	0	0	0	0	0	0.700479	0.5825	0.7337	0.7003	0.6974	0.7802
3	45975070	T	C	FYCO1	NA	intronic	0.00052	0.0000	0.0167	0.0000	0.0000	0.0000	0.0000	0	0	0	0	0	0	0	0	0	0.00279553	0.0089	0	0.0043	0	0.002
3	45975085	C	A	FYCO1	NA	intronic	0.00105	0.0000	0.0000	0.0000	0.0000	0.0000	0.0039	0	0	0	0	0	0	0	0	0	0	0	0	0	0	0
3	45975093	A	C	FYCO1	NA	intronic	0.01153	0.0690	0.0167	0.0357	0.1167	0.0000	0.0234	0	0	0	0	0	0	0	0	0	0.700479	0.5825	0.7337	0.7003	0.6974	0.7802
3	45975309	C	A	FYCO1	NA	intronic	0.00105	0.0000	0.0333	0.0000	0.0000	0.0000	0.0000	0	0	0	0	0	0	0	0	0	0	0	0	0	0	0
3	45975319	A	G	FYCO1	NA	intronic	0.00105	0.0000	0.0333	0.0000	0.0000	0.0000	0.0000	0	0	0	0	0	0	0	0	0	0	0	0	0	0	0
3	45975486	A	T	FYCO1	NA	intronic	0.00105	0.0000	0.0000	0.0000	0.0333	0.0000	0.0000	0	0	0	0	0	0	0	0	0	0.380192	0.4066	0.0915	0.5375	0.6468	0.3569
3	45975658	C	T	FYCO1	NA	intronic	0.00052	0.0000	0.0000	0.0000	0.0000	0.0000	0.0020	0	0	0	0	0	0	0	0	0	0	0	0	0	0	0
3	45975983	A	G	FYCO1	NA	intronic	0.00210	0.0000	0.0333	0.0000	0.0000	0.0000	0.0039	0	0	0	0	0	0	0	0	0	0.422125	0.4076	0.2421	0.5504	0.6468	0.3579
3	45976370	C	T	FYCO1	NA	intronic	0.00105	0.0000	0.0000	0.0000	0.0000	0.0000	0.0039	0	0	0	0	0	0	0	0	0	0.00878594	0.0119	0	0.0058	0.002	0.0266
3	45976662	C	T	FYCO1	NA	intronic	0.00419	0.0862	0.0167	0.0179	0.0167	0.0000	0.0097	0	0	0	0	0	0	0	0	0	0.107628	0.1203	0.0053	0.0576	0.004	0.3753
3	45976665	G	C	FYCO1	NA	intronic	0.00105	0.0000	0.0000	0.0000	0.0333	0.0000	0.0000	0	0	0	0	0	0	0	0	0	0	0	0	0	0	0
3	45976706	G	T	FYCO1	NA	intronic	0.00052	0.0000	0.0000	0.0000	0.0000	0.0000	0.0020	0	0	0	0	0	0	0	0	0	0	0	0	0	0	0
3	45976746	C	T	FYCO1	NA	intronic	0.00157	0.0000	0.0000	0.0000	0.0000	0.0000	0.0058	0	0	0	0	0	0	0	0	0	0.0427316	0.1262	0.003	0.0821	0.001	0.0256
3	45976751	A	G	FYCO1	NA	intronic	0.00105	0.0000	0.0000	0.0000	0.0000	0.0000	0.0039	0	0	0	0	0	0	0	0	0	0	0	0	0	0	0
3	45976838	C	A	FYCO1	NA	intronic	0.00052	0.0172	0.0000	0.0000	0.0000	0.0000	0.0020	0	0	0	0	0	0	0	0	0	0	0	0	0	0	0
3	45976965	C	T	FYCO1	NA	intronic	0.00105	0.0000	0.0000	0.0000	0.0000	0.0000	0.0039	0	0	0	0	0	0	0	0	0	0.000199681	0	0	0	0.001	0
3	45977070	C	T	FYCO1	NA	intronic	0.00105	0.0000	0.0000	0.0000	0.0000	0.0000	0.0039	0	0	0	0	0	0	0	0	0	0	0	0	0	0	0
3	45977089	C	A	FYCO1	NA	intronic	0.00052	0.0000	0.0000	0.0000	0.0167	0.0000	0.0000	0	0	0	0	0	0	0	0	0	0	0	0	0	0	0
3	45977151	T	C	FYCO1	NA	intronic	0.00105	0.0345	0.0000	0.0000	0.0000	0.0000	0.0039	0	0	0	0	0	0	0	0	0	0.00459265	0.0129	0.0008	0.0058	0.001	0.0041
3	45977347	T	C	FYCO1	NA	intronic	0.00105	0.0000	0.0333	0.0000	0.0000	0.0000	0.0000	0	0	0	0	0	0	0	0	0	0	0	0	0	0	0
3	45977360	T	C	FYCO1	NA	intronic	0.00105	0.0000	0.0000	0.0000	0.0000	0.0000	0.0039	0	0	0	0	0	0	0	0	0	0	0	0	0	0	0
3	45977441	A	T	FYCO1	NA	intronic	0.00105	0.0000	0.0333	0.0000	0.0000	0.0000	0.0000	0	0	0	0	0	0	0	0	0	0	0	0	0	0	0
3	45977641	T	C	FYCO1	NA	intronic	0.00629	0.0000	0.0000	0.0000	0.0000	0.0082	0.0039	0	0	0	0	0	0	0	0	0	0.0990415	0	0.3585	0.0317	0	0
3	45977810	-	A	FYCO1	NA	intronic	0.05870	0.0345	0.0000	0.0179	0.0500	0.0616	0.0642	0	0	0	0	0	0	0	0	0	0	0	0	0	0	0
3	45977840	G	A	FYCO1	NA	intronic	0.00210	0.0000	0.0000	0.0000	0.0000	0.0033	0.0000	0	0	0	0	0	0	0	0	0	0.000998403	0.004	0	0.0014	0	0
3	45977851	C	T	FYCO1	NA	intronic	0.00210	0.0000	0.0000	0.0000	0.0000	0.0016	0.0039	0	0	0	0	0	0	0	0	0	0.00219649	0.004	0.0038	0.0029	0	0
3	45977861	C	T	FYCO1	NA	intronic	0.00052	0.0000	0.0000	0.0000	0.0000	0.0000	0.0020	0	0	0	0	0	0	0	0	0	0	0	0	0	0	0
3	45977866	C	T	FYCO1	NA	intronic	0.36688	0.3621	0.2333	0.3571	0.3667	0.3703	0.3755	0	0	0	0	0	0	0	0	0	0.379792	0.4066	0.0915	0.5375	0.6448	0.3569
3	45977899	T	C	FYCO1	NA	intronic	1	1	1	1	0.9833	1	1	0.9998	0.9994	0.9999	0.9997	0.9990	0.9999	1	1	1	1	1	1	1	1	1
3	45978012	G	A	FYCO1	NA	nonsynonymous SNV	0.00052	0.0000	0.0000	0.0000	0.0000	0.0008	0.0000	0.0002	0.0001	0.03266	0.0002	0	0.08797	4.62e-05	0.0024	0.0003	0.000399361	0	0	0.0029	0	0
3	45978143	G	T	FYCO1	NA	intronic	0.01101	0.0000	0.0167	0.0000	0.0167	0.0123	0.0078	0	0	0	0	0	0	0	0	0	0.0197684	0	0.0703	0.0086	0	0
3	45978259	G	A	FYCO1	NA	intronic	0.00052	0.0172	0.0000	0.0000	0.0000	0.0000	0.0020	0	0	0	0	0	0	0	0	0	0.000399361	0.001	0	0.0014	0	0
3	45978294	C	A	FYCO1	NA	intronic	0.00367	0.0000	0.0000	0.0000	0.0000	0.0057	0.0000	0	0	0	0	0	0	0	0	0	0.00179712	0.003	0	0.0086	0	0
3	45978473	A	G	FYCO1	NA	intronic	0.05346	0.0690	0.4333	0.1429	0.3000	0.0000	0.0973	0	0	0	0	0	0	0	0	0	0.982628	0.9443	0.997	0.9798	1	0.9867
3	45978476	T	C	FYCO1	NA	intronic	0.00105	0.0000	0.0000	0.0000	0.0000	0.0000	0.0039	0	0	0	0	0	0	0	0	0	0	0	0	0	0	0
3	45978733	GA	G	FYCO1	NA	intronic	0.00105	0.0000	0.0333	0.0000	0.0000	0.0000	0.0000	0	0	0	0	0	0	0	0	0	0	0	0	0	0	0
3	45978745	T	C	FYCO1	NA	intronic	0.00105	0.0000	0.0333	0.0000	0.0000	0.0000	0.0000	0	0	0	0	0	0	0	0	0	0	0	0	0	0	0
3	45978806	C	T	FYCO1	NA	intronic	0.03145	0.0345	0.2000	0.0000	0.3333	0.0000	0.0545	0	0	0	0	0	0	0	0	0	0.866813	0.7435	0.8994	0.8401	0.9544	0.8783
3	45978878	T	C	FYCO1	NA	intronic	0.00052	0.0000	0.0167	0.0000	0.0000	0.0000	0.0000	0	0	0	0	0	0	0	0	0	0	0	0	0	0	0
3	45978984	C	A	FYCO1	NA	intronic	0.00105	0.0345	0.0000	0.0000	0.0000	0.0000	0.0039	0	0	0	0	0	0	0	0	0	0	0	0	0	0	0
3	45979090	C	A	FYCO1	NA	intronic	0.00105	0.0000	0.0000	0.0000	0.0000	0.0000	0.0039	0	0	0	0	0	0	0	0	0	0	0	0	0	0	0
3	45979738	G	A	FYCO1	NA	intronic	0.00105	0.0000	0.0000	0.0000	0.0000	0.0000	0.0039	0.0008	0.0128	0	0.0009	0	0.02098	0	0	0.0008	0.00419329	0	0.0151	0.0014	0	0
3	45979877	G	A	FYCO1	NA	intronic	0.29088	0.8621	0.7500	0.7679	0.8333	0.0000	0.8113	0	0	0	0	0	0	0	0	0	0.872604	0.7455	0.9138	0.8501	0.9544	0.8793
3	45980022	T	C	FYCO1	NA	intronic	0.00052	0.0000	0.0167	0.0000	0.0000	0.0000	0.0000	0	0	0	0	0	0	0	0	0	0	0	0	0	0	0
3	45980110	C	A	FYCO1	NA	intronic	0.02254	0.0690	0.0667	0.0357	0.1167	0.0000	0.0584	0	0	0	0	0	0	0	0	0	0.380791	0.4076	0.0938	0.5346	0.6478	0.3569
3	45980115	A	T	FYCO1	NA	intronic	0.02254	0.0690	0.0667	0.0357	0.1167	0.0000	0.0584	0	0	0	0	0	0	0	0	0	0.380791	0.4076	0.0938	0.5346	0.6478	0.3569
3	45980240	T	C	FYCO1	NA	intronic	0.00105	0.0345	0.0000	0.0000	0.0000	0.0000	0.0039	0	0	0	0	0	0	0	0	0	0	0	0	0	0	0
3	45980427	C	T	FYCO1	NA	intronic	0.00105	0.0345	0.0000	0.0000	0.0000	0.0000	0.0039	0	0	0	0	0	0	0	0	0	0	0	0	0	0	0
3	45980610	C	T	FYCO1	NA	intronic	0.00105	0.0000	0.0000	0.0357	0.0000	0.0000	0.0000	0	0	0	0	0	0	0	0	0	0.00179712	0	0.0068	0	0	0
3	45980673	G	A	FYCO1	NA	intronic	0.00891	0.0000	0.1500	0.0000	0.0333	0.0000	0.0117	0	0	0	0	0	0	0	0	0	0.197484	0.2117	0.1604	0.1686	0.3026	0.1452
3	45980697	-	G	FYCO1	NA	intronic	0.01258	0.0345	0.1167	0.0000	0.0833	0.0000	0.0234	0	0	0	0	0	0	0	0	0	0	0	0	0	0	0
3	45980769	C	T	FYCO1	NA	intronic	0.01258	0.0000	0.1500	0.0000	0.1000	0.0000	0.0175	0	0	0	0	0	0	0	0	0	0.421725	0.4066	0.2413	0.549	0.6478	0.3579
3	45981215	C	T	FYCO1	NA	intronic	0.00943	0.0000	0.0833	0.0000	0.0333	0.0000	0.0214	0	0	0	0	0	0	0	0	0	0.197883	0.2107	0.1604	0.1686	0.3006	0.1503
3	45981788	C	A	FYCO1	NA	intronic	0.00105	0.0000	0.0000	0.0000	0.0333	0.0000	0.0000	0	0	0	0	0	0	0	0	0	0	0	0	0	0	0
3	45981863	G	T	FYCO1	NA	intronic	0.00105	0.0000	0.0000	0.0000	0.0000	0.0000	0.0039	0	0	0	0	0	0	0	0	0	0	0	0	0	0	0
3	45981877	A	C	FYCO1	NA	intronic	0.00262	0.0000	0.0667	0.0000	0.0167	0.0000	0.0000	0	0	0	0	0	0	0	0	0	0.197484	0.2117	0.1619	0.1686	0.3006	0.1452
3	45981928	G	A	FYCO1	NA	intronic	0.00052	0.0000	0.0000	0.0000	0.0167	0.0000	0.0000	0	0	0	0	0	0	0	0	0	0	0	0	0	0	0
3	45982119	T	C	FYCO1	NA	intronic	0.01153	0.0000	0.1000	0.0000	0.2000	0.0000	0.0078	0	0	0	0	0	0	0	0	0	0.92492	0.7982	0.9796	0.8948	1	0.9254
3	45982176	T	C	FYCO1	NA	intronic	0.00105	0.0000	0.0000	0.0000	0.0000	0.0000	0.0039	0	0	0	0	0	0	0	0	0	0.053115	0.0497	0.0651	0.0548	0.0456	0.047
3	45982367	C	A	FYCO1	NA	intronic	0.00052	0.0000	0.0000	0.0000	0.0167	0.0000	0.0000	0	0	0	0	0	0	0	0	0	0	0	0	0	0	0
3	45982414	C	T	FYCO1	NA	intronic	0.00262	0.0172	0.0167	0.0000	0.0500	0.0000	0.0020	0	0	0	0	0	0	0	0	0	0.381589	0.4056	0.0953	0.5346	0.6488	0.3599
3	45982421	G	C	FYCO1	NA	intronic	0.00052	0.0172	0.0000	0.0000	0.0000	0.0000	0.0020	0	0	0	0	0	0	0	0	0	0	0	0	0	0	0
3	45982794	G	T	FYCO1	NA	intronic	0.00105	0.0000	0.0000	0.0000	0.0333	0.0000	0.0000	0	0	0	0	0	0	0	0	0	0	0	0	0	0	0
3	45983173	C	A	FYCO1	NA	intronic	0.00105	0.0000	0.0000	0.0000	0.0333	0.0000	0.0000	0	0	0	0	0	0	0	0	0	0	0	0	0	0	0
3	45983398	A	G	FYCO1	NA	intronic	0.00105	0.0000	0.0333	0.0000	0.0000	0.0000	0.0000	0	0	0	0	0	0	0	0	0	0	0	0	0	0	0
3	45983476	T	A	FYCO1	NA	intronic	0.00367	0.0345	0.0333	0.0000	0.0500	0.0000	0.0039	0	0	0	0	0	0	0	0	0	0.107428	0.1223	0.0053	0.0576	0.004	0.3722
3	45983479	G	A	FYCO1	NA	intronic	0.01048	0.0000	0.2000	0.0000	0.0333	0.0000	0.0117	0	0	0	0	0	0	0	0	0	0.197085	0.2117	0.1604	0.1686	0.3006	0.1452
3	45983510	G	A	FYCO1	NA	intronic	0.00052	0.0000	0.0000	0.0000	0.0167	0.0000	0.0000	0	0	0	0	0	0	0	0	0	0.00439297	0.001	0.0106	0.0101	0	0
3	45983654	G	A	FYCO1	NA	intronic	0.01101	0.0000	0.1333	0.0000	0.1333	0.0000	0.0097	0	0	0	0	0	0	0	0	0	0.377196	0.4046	0.0794	0.5346	0.6488	0.3599
3	45983887	C	T	FYCO1	NA	intronic	0.00786	0.0000	0.0833	0.0357	0.0000	0.0000	0.0156	0	0	0	0	0	0	0	0	0	0.197085	0.2117	0.1604	0.1686	0.3006	0.1452
3	45984097	C	T	FYCO1	NA	intronic	0.00157	0.0000	0.0000	0.0000	0.0333	0.0000	0.0020	0	0	0	0	0	0	0	0	0	0.0986422	0	0.357	0.0317	0	0
3	45984233	C	A	FYCO1	NA	intronic	0.00105	0.0345	0.0000	0.0000	0.0000	0.0000	0.0039	0	0	0	0	0	0	0	0	0	0	0	0	0	0	0
3	45984265	C	A	FYCO1	NA	intronic	0.00105	0.0000	0.0000	0.0357	0.0000	0.0000	0.0000	0	0	0	0	0	0	0	0	0	0	0	0	0	0	0
3	45984300	C	G	FYCO1	NA	intronic	0.06080	0.3103	0.4167	0.0000	0.2667	0.0000	0.1459	0	0	0	0	0	0	0	0	0	0.867212	0.7435	0.9009	0.8401	0.9544	0.8783
3	45984323	G	A	FYCO1	NA	intronic	0.02306	0.1034	0.2000	0.0000	0.0667	0.0000	0.0545	0	0	0	0	0	0	0	0	0	0.196286	0.2117	0.1573	0.1686	0.3006	0.1452
3	45984330	G	T	FYCO1	NA	intronic	0.00105	0.0345	0.0000	0.0000	0.0000	0.0000	0.0039	0	0	0	0	0	0	0	0	0	0	0	0	0	0	0
3	45984378	C	T	FYCO1	NA	intronic	0.00105	0.0000	0.0000	0.0000	0.0000	0.0000	0.0039	0	0	0	0	0	0	0	0	0	0	0	0	0	0	0
3	45984394	C	A	FYCO1	NA	intronic	0.00105	0.0345	0.0000	0.0000	0.0000	0.0000	0.0039	0	0	0	0	0	0	0	0	0	0	0	0	0	0	0
3	45984726	T	C	FYCO1	NA	intronic	0.00105	0.0000	0.0000	0.0000	0.0333	0.0000	0.0000	0	0	0	0	0	0	0	0	0	0	0	0	0	0	0
3	45984796	G	T	FYCO1	NA	intronic	0.00105	0.0000	0.0000	0.0000	0.0000	0.0016	0.0000	0	0	0	0	0	0	0	0	0	0	0	0	0	0	0
3	45984848	G	C	FYCO1	NA	intronic	0.00105	0.0000	0.0000	0.0000	0.0000	0.0016	0.0000	0	0	0	0	0	0	0	0	0	0.00119808	0	0	0	0.006	0
3	45984852	G	A	FYCO1	NA	intronic	0.00105	0.0000	0.0333	0.0000	0.0000	0.0000	0.0000	0	0	0	0	0	0	0	0	0	0.00119808	0	0.0045	0	0	0
3	45984870	C	A	FYCO1	NA	intronic	0.00105	0.0000	0.0000	0.0000	0.0000	0.0000	0.0039	0	0	0	0	0	0	0	0	0	0	0	0	0	0	0
3	45985122	G	T	CXCR6;FYCO1	NA	intronic	0.00052	0.0000	0.0000	0.0000	0.0000	0.0008	0.0000	0	0	0	0	0	0	0	0	0	0	0	0	0	0	0
3	45985326	T	A	CXCR6;FYCO1	NA	intronic	0.00105	0.0000	0.0000	0.0000	0.0000	0.0016	0.0000	0	0	0	0	0	0	0	0	0	0	0	0	0	0	0
3	45985347	C	G	CXCR6;FYCO1	NA	intronic	0.00105	0.0000	0.0333	0.0000	0.0000	0.0000	0.0000	0	0	0	0	0	0	0	0	0	0.243011	0.1252	0.4841	0.1196	0.004	0.3722
3	45985360	C	A	CXCR6;FYCO1	NA	intronic	0.00105	0.0000	0.0000	0.0000	0.0000	0.0000	0.0039	0	0	0	0	0	0	0	0	0	0	0	0	0	0	0
3	45985598	T	C	CXCR6;FYCO1	NA	intronic	0.00105	0.0000	0.0000	0.0000	0.0000	0.0000	0.0039	0	0	0	0	0	0	0	0	0	0.0255591	0.003	0.0817	0.0245	0	0
3	45985668	T	A	CXCR6;FYCO1	NA	intronic	0.00105	0.0000	0.0000	0.0000	0.0000	0.0000	0.0039	0	0	0	0	0	0	0	0	0	0	0	0	0	0	0
3	45985679	C	T	CXCR6;FYCO1	NA	intronic	0.00105	0.0000	0.0000	0.0000	0.0000	0.0000	0.0039	0	0	0	0	0	0	0	0	0	0	0	0	0	0	0
3	45985708	G	A	CXCR6;FYCO1	NA	intronic	0.00105	0.0345	0.0000	0.0000	0.0000	0.0000	0.0039	0	0	0	0	0	0	0	0	0	0.357628	0.3777	0.1097	0.4986	0.5744	0.3487
3	45986219	A	C	CXCR6;FYCO1	NA	intronic	0.00734	0.0345	0.0333	0.0000	0.0333	0.0000	0.0195	0	0	0	0	0	0	0	0	0	0.421326	0.4066	0.236	0.549	0.6488	0.362
3	45986340	G	A	CXCR6;FYCO1	NA	intronic	0.00105	0.0000	0.0000	0.0357	0.0000	0.0000	0.0000	0	0	0	0	0	0	0	0	0	0	0	0	0	0	0
3	45986442	G	C	CXCR6;FYCO1	NA	intronic	0.00472	0.0000	0.0333	0.0000	0.1000	0.0000	0.0020	0	0	0	0	0	0	0	0	0	0.423323	0.4066	0.2421	0.5504	0.6498	0.362
3	45986623	C	A	CXCR6;FYCO1	NA	intronic	0.00262	0.0172	0.0333	0.0000	0.0333	0.0000	0.0020	0	0	0	0	0	0	0	0	0	0.197085	0.2117	0.1604	0.1686	0.3006	0.1452
3	45986627	C	A	CXCR6;FYCO1	NA	intronic	0.00105	0.0000	0.0000	0.0000	0.0000	0.0000	0.0039	0	0	0	0	0	0	0	0	0	0	0	0	0	0	0
3	45986642	G	T	CXCR6;FYCO1	NA	intronic	0.00105	0.0000	0.0000	0.0000	0.0000	0.0000	0.0039	0	0	0	0	0	0	0	0	0	0	0	0	0	0	0
3	45986694	G	T	CXCR6;FYCO1	NA	intronic	0.00105	0.0000	0.0000	0.0000	0.0333	0.0000	0.0000	0	0	0	0	0	0	0	0	0	0	0	0	0	0	0
3	45986700	G	T	CXCR6;FYCO1	NA	intronic	0.00105	0.0000	0.0000	0.0000	0.0000	0.0000	0.0039	0	0	0	0	0	0	0	0	0	0	0	0	0	0	0
3	45986836	G	T	CXCR6;FYCO1	NA	intronic	0.00052	0.0000	0.0000	0.0000	0.0000	0.0000	0.0020	0	0	0	0	0	0	0	0	0	0	0	0	0	0	0
3	45986999	G	A	CXCR6;FYCO1	NA	intronic	0.00052	0.0000	0.0167	0.0000	0.0000	0.0000	0.0000	0	0	0	0	0	0	0	0	0	0.0303514	0.0119	0.09	0.0187	0	0.0082
3	45987620	G	A	CXCR6;FYCO1	NA	intronic	0.00105	0.0000	0.0333	0.0000	0.0000	0.0000	0.0000	0	0	0	0	0	0	0	0	0	0	0	0	0	0	0
3	45987692	C	A	CXCR6;FYCO1	NA	intronic	0.00105	0.0000	0.0000	0.0000	0.0000	0.0016	0.0000	0	0	0	0	0	0	0	0	0	0	0	0	0	0	0
3	45987733	C	A	CXCR6;FYCO1	NA	intronic	0.00157	0.0000	0.0000	0.0000	0.0000	0.0025	0.0000	0	0	0	0	0	0	0	0	0	0	0	0	0	0	0
3	45987866	G	C	CXCR6;FYCO1	NA	intronic	0.00105	0.0000	0.0000	0.0000	0.0000	0.0016	0.0000	0	0	0	0	0	0	0	0	0	0.00219649	0.002	0.0068	0	0	0
3	45987887	G	A	CXCR6;FYCO1	NA	intronic	0.00210	0.0000	0.0000	0.0000	0.0167	0.0016	0.0020	0	0	0	0	0	0	0	0	0	0.00259585	0	0.0091	0.0014	0	0
3	45987966	C	A	CXCR6	NM_006564:c.-8C>A	UTR5	0.00052	0.0000	0.0000	0.0000	0.0000	0.0008	0.0000	0.0004	0	0.0028	0	0	0.08912	0	0	0.0007	0.000399361	0.001	0	0	0	0.001
3	45987980	G	A	CXCR6	NA	nonsynonymous SNV	0.10063	0.0345	0.1167	0.1250	0.1833	0.1043	0.0778	0.0338	0.4464	0.0023	0.0210	0.0010	0.0017	0	0.0104	0.0180	0.140176	0.005	0.4909	0.0677	0	0.001
3	45988204	C	T	CXCR6	NA	synonymous SNV	0.00052	0.0000	0.0000	0.0000	0.0000	0.0000	0.0020	0.03979	0	0	0	0	8.8e-05	0	0	0	0	0	0	0	0	0
3	45988293	G	A	CXCR6	NA	nonsynonymous SNV	0.00052	0.0000	0.0000	0.0000	0.0000	0.0008	0.0000	0.0001	0	0.03266	0.0002	0	0.0003	0	0	0	0.000199681	0.001	0	0	0	0
3	45988498	C	T	CXCR6	NA	synonymous SNV	0.00105	0.0000	0.0000	0.0000	0.0000	0.0008	0.0020	0.0006	0	0	0.0014	0.05437	0.0008	4.62e-05	0.0003	0.0020	0.000399361	0.001	0	0.0014	0	0
3	45988525	C	T	CXCR6	NA	synonymous SNV	0.00734	0.0000	0.0000	0.0000	0.0333	0.0066	0.0078	0.0042	0.0008	0.0005	0.0046	0.0002	0.0059	0.0018	0.0112	0.0057	0.00199681	0.006	0	0.0058	0	0
3	45988573	C	T	CXCR6	NA	synonymous SNV	0.00262	0.0000	0.0000	0.0179	0.0000	0.0025	0.0020	0.0007	0.0073	0	0.0008	0	0.0001	0	0	0.0010	0.00299521	0	0.0106	0.0014	0	0
3	45988675	C	T	CXCR6	NA	synonymous SNV	0.00681	0.0000	0.0000	0.0000	0.0167	0.0082	0.0039	0.0030	0.0391	0	0.0026	0	0.0002	0	0	0.0026	0.0127796	0	0.0461	0.0043	0	0
3	45988846	C	T	CXCR6	NA	synonymous SNV	0.00052	0.0000	0.0000	0.0000	0.0000	0.0008	0.0000	0	0	0	0	0	0	0	0	0	0	0	0	0	0	0
3	45988987	C	G	CXCR6	NA	nonsynonymous SNV	0.00052	0.0000	0.0000	0.0000	0.0000	0.0000	0.0020	0	0	0	0	0	0	0	0	0	0	0	0	0	0	0
3	45989044	T	G	CXCR6	NM_006564:c.*42T>G	UTR3	0.47642	0.5000	0.2667	0.3571	0.4833	0.4934	0.4728	0.5677	0.3269	0.7046	0.6815	0.6618	0.5117	0.5851	0.5959	0.5579	0.551118	0.5308	0.3147	0.6254	0.6528	0.7342
3	45989074	C	T	CXCR6	NM_006564:c.*72C>T	UTR3	0.00052	0.0000	0.0000	0.0000	0.0000	0.0008	0.0000	0	0	0	0	0	0	0	0	0	0.000798722	0	0	0	0.004	0
3	45989123	T	C	CXCR6	NM_006564:c.*121T>C	UTR3	0.02358	0.0000	0.0167	0.0000	0.0500	0.0328	0.0020	0	0	0	0	0	0	0	0	0	0.0397364	0.002	0.1407	0.0144	0	0.001
3	45989292	G	A	CXCR6	NM_006564:c.*290G>A	UTR3	0.00157	0.0000	0.0000	0.0000	0.0000	0.0025	0.0000	0	0	0	0	0	0	0	0	0	0.00159744	0.006	0	0	0	0.002
3	45989308	G	C	CXCR6	NM_006564:c.*306G>C	UTR3	0.00052	0.0000	0.0000	0.0000	0.0000	0.0008	0.0000	0	0	0	0	0	0	0	0	0	0	0	0	0	0	0
3	45989342	C	A	CXCR6	NM_006564:c.*340C>A	UTR3	0.00105	0.0000	0.0000	0.0000	0.0000	0.0000	0.0039	0	0	0	0	0	0	0	0	0	0	0	0	0	0	0
3	45989461	C	A	CXCR6	NM_006564:c.*459C>A	UTR3	0.00105	0.0000	0.0333	0.0000	0.0000	0.0000	0.0000	0	0	0	0	0	0	0	0	0	0.00599042	0.0119	0.0008	0.013	0	0.0082
3	45989467	A	G	CXCR6	NM_006564:c.*465A>G	UTR3	0.00105	0.0000	0.0000	0.0000	0.0000	0.0016	0.0000	0	0	0	0	0	0	0	0	0	0	0	0	0	0	0
3	45989517	G	T	CXCR6	NM_006564:c.*515G>T	UTR3	0.00052	0.0000	0.0000	0.0000	0.0000	0.0008	0.0000	0	0	0	0	0	0	0	0	0	0	0	0	0	0	0
3	45989519	T	C	CXCR6	NM_006564:c.*517T>C	UTR3	0.00524	0.0000	0.0667	0.0000	0.0000	0.0049	0.0000	0	0	0	0	0	0	0	0	0	0.0315495	0.0119	0.0938	0.0202	0	0.0082
3	45989578	C	G	CXCR6	NM_006564:c.*576C>G	UTR3	0.00419	0.0000	0.0000	0.0000	0.0000	0.0066	0.0000	0	0	0	0	0	0	0	0	0	0.0125799	0	0.0454	0.0043	0	0
3	45989873	C	T	FYCO1	NA	intronic	0.00524	0.0000	0.0000	0.0000	0.0000	0.0082	0.0000	0	0	0	0	0	0	0	0	0	0.111621	0.1223	0.0189	0.0634	0.004	0.3712
3	45989896	C	T	FYCO1	NA	intronic	0.00314	0.0000	0.0000	0.0000	0.0333	0.0033	0.0000	0	0	0	0	0	0	0	0	0	0.0231629	0.001	0.0809	0.0115	0	0
3	45989918	A	G	FYCO1	NA	intronic	0.00052	0.0000	0.0000	0.0000	0.0167	0.0000	0.0000	0	0	0	0	0	0	0	0	0	0	0	0	0	0	0
3	45989921	G	T	FYCO1	NA	intronic	0.00839	0.0000	0.0000	0.0000	0.0000	0.0115	0.0039	0	0	0	0	0	0	0	0	0	0.107827	0.1223	0.0053	0.062	0.004	0.3712
3	45989989	T	C	FYCO1	NA	intronic	0.00367	0.0000	0.0000	0.0000	0.0000	0.0057	0.0000	0	0	0	0	0	0	0	0	0	0.0151757	0.002	0.0492	0.0115	0	0.001
3	45990117	A	G	FYCO1	NA	intronic	0.00524	0.0000	0.0000	0.0000	0.0000	0.0082	0.0000	0	0	0	0	0	0	0	0	0	0.0966454	0	0.3502	0.0303	0	0
3	45990217	A	G	FYCO1	NA	intronic	0.01310	0.0345	0.0833	0.0357	0.1000	0.0000	0.0234	0	0	0	0	0	0	0	0	0	0.421326	0.4066	0.236	0.549	0.6488	0.362
3	45990277	C	T	FYCO1	NA	intronic	0.00210	0.0000	0.0000	0.0000	0.0333	0.0000	0.0039	0	0	0	0	0	0	0	0	0	0.0986422	0	0.357	0.0317	0	0
3	45990309	TA	T	FYCO1	NA	intronic	0.00105	0.0000	0.0000	0.0000	0.0333	0.0000	0.0000	0	0	0	0	0	0	0	0	0	0	0	0	0	0	0
3	45990457	G	A	FYCO1	NA	intronic	0.00105	0.0000	0.0000	0.0000	0.0000	0.0000	0.0039	0	0	0	0	0	0	0	0	0	0	0	0	0	0	0
3	45990459	A	G	FYCO1	NA	intronic	0.00105	0.0000	0.0000	0.0000	0.0333	0.0000	0.0000	0	0	0	0	0	0	0	0	0	0	0	0	0	0	0
3	45990504	G	T	FYCO1	NA	intronic	0.00052	0.0000	0.0167	0.0000	0.0000	0.0000	0.0000	0	0	0	0	0	0	0	0	0	0	0	0	0	0	0
3	45990610	A	G	FYCO1	NA	intronic	0.00105	0.0000	0.0333	0.0000	0.0000	0.0000	0.0000	0	0	0	0	0	0	0	0	0	0	0	0	0	0	0
3	45990667	A	G	FYCO1	NA	intronic	0.00105	0.0000	0.0333	0.0000	0.0000	0.0000	0.0000	0	0	0	0	0	0	0	0	0	0	0	0	0	0	0
3	45990798	A	G	FYCO1	NA	intronic	0.00052	0.0000	0.0167	0.0000	0.0000	0.0000	0.0000	0	0	0	0	0	0	0	0	0	0	0	0	0	0	0
3	45990852	C	A	FYCO1	NA	intronic	0.00052	0.0172	0.0000	0.0000	0.0000	0.0000	0.0020	0	0	0	0	0	0	0	0	0	0	0	0	0	0	0
3	45990921	G	C	FYCO1	NA	intronic	0.00052	0.0000	0.0000	0.0000	0.0167	0.0000	0.0000	0	0	0	0	0	0	0	0	0	0	0	0	0	0	0
3	45991087	T	C	FYCO1	NA	intronic	0.02883	0.0517	0.1833	0.0714	0.2333	0.0000	0.0506	0	0	0	0	0	0	0	0	0	0.381789	0.4046	0.0961	0.5346	0.6488	0.3609
3	45991123	C	T	FYCO1	NA	intronic	0.00472	0.0000	0.0167	0.0536	0.0500	0.0000	0.0039	0	0	0	0	0	0	0	0	0	0.0986422	0	0.357	0.0317	0	0
3	45991297	TG	T	FYCO1	NA	intronic	0.00052	0.0172	0.0000	0.0000	0.0000	0.0000	0.0020	0	0	0	0	0	0	0	0	0	0	0	0	0	0	0
3	45991300	C	A	FYCO1	NA	intronic	0.00052	0.0172	0.0000	0.0000	0.0000	0.0000	0.0020	0	0	0	0	0	0	0	0	0	0	0	0	0	0	0
3	45991318	A	G	FYCO1	NA	intronic	0.00052	0.0172	0.0000	0.0000	0.0000	0.0000	0.0020	0	0	0	0	0	0	0	0	0	0	0	0	0	0	0
3	45991449	G	A	FYCO1	NA	intronic	0.00105	0.0000	0.0000	0.0000	0.0333	0.0000	0.0000	0	0	0	0	0	0	0	0	0	0.0397364	0.002	0.1407	0.0144	0	0.001
3	45991600	C	A	FYCO1	NA	intronic	0.00052	0.0000	0.0000	0.0000	0.0000	0.0000	0.0020	0	0	0	0	0	0	0	0	0	0	0	0	0	0	0
3	45991878	G	T	FYCO1	NA	intronic	0.00052	0.0000	0.0167	0.0000	0.0000	0.0000	0.0000	0	0	0	0	0	0	0	0	0	0	0	0	0	0	0
3	45991985	C	T	FYCO1	NA	intronic	0.00052	0.0000	0.0167	0.0000	0.0000	0.0000	0.0000	0	0	0	0	0	0	0	0	0	0	0	0	0	0	0
3	45992094	G	T	FYCO1	NA	intronic	0.00105	0.0000	0.0000	0.0000	0.0333	0.0000	0.0000	0	0	0	0	0	0	0	0	0	0	0	0	0	0	0
3	45992445	G	A	FYCO1	NA	intronic	0.00105	0.0000	0.0000	0.0000	0.0333	0.0000	0.0000	0	0	0	0	0	0	0	0	0	0.0966454	0	0.3502	0.0303	0	0
3	45992977	C	G	FYCO1	NA	intronic	0.02149	0.0690	0.0500	0.0357	0.0833	0.0000	0.0603	0	0	0	0	0	0	0	0	0	0.422923	0.4066	0.2421	0.5504	0.6478	0.362
3	45993103	G	T	FYCO1	NA	intronic	0.00052	0.0000	0.0000	0.0179	0.0000	0.0000	0.0000	0	0	0	0	0	0	0	0	0	0	0	0	0	0	0
3	45993223	G	T	FYCO1	NA	intronic	0.00105	0.0000	0.0000	0.0357	0.0000	0.0000	0.0000	0	0	0	0	0	0	0	0	0	0	0	0	0	0	0
3	45993226	G	C	FYCO1	NA	intronic	0.01363	0.0000	0.0500	0.0000	0.1833	0.0000	0.0234	0	0	0	0	0	0	0	0	0	0.534545	0.5288	0.261	0.6138	0.6518	0.7331
3	45993348	A	G	FYCO1	NA	intronic	0.00052	0.0000	0.0000	0.0000	0.0000	0.0000	0.0020	0	0	0	0	0	0	0	0	0	0.0255591	0.003	0.0817	0.0245	0	0
3	45993394	C	T	FYCO1	NA	intronic	0.00105	0.0000	0.0333	0.0000	0.0000	0.0000	0.0000	0	0	0	0	0	0	0	0	0	0.0397364	0.002	0.1407	0.0144	0	0.001
3	45993483	A	G	FYCO1	NA	intronic	0.00105	0.0000	0.0333	0.0000	0.0000	0.0000	0.0000	0	0	0	0	0	0	0	0	0	0	0	0	0	0	0
3	45993606	T	C	FYCO1	NA	intronic	0.01887	0.0690	0.0667	0.0000	0.1000	0.0000	0.0506	0	0	0	0	0	0	0	0	0	0.534545	0.5288	0.261	0.6138	0.6518	0.7331
3	45993706	C	T	FYCO1	NA	intronic	0.00105	0.0000	0.0000	0.0000	0.0333	0.0000	0.0000	0	0	0	0	0	0	0	0	0	0	0	0	0	0	0
3	45993725	T	C	FYCO1	NA	intronic	0.00105	0.0000	0.0000	0.0000	0.0333	0.0000	0.0000	0	0	0	0	0	0	0	0	0	0	0	0	0	0	0
3	45993923	G	T	FYCO1	NA	intronic	0.00105	0.0000	0.0000	0.0000	0.0000	0.0000	0.0039	0	0	0	0	0	0	0	0	0	0	0	0	0	0	0
3	45993973	C	T	FYCO1	NA	intronic	0.00996	0.0000	0.1167	0.0000	0.1000	0.0000	0.0117	0	0	0	0	0	0	0	0	0	0.422923	0.4066	0.2421	0.5519	0.6478	0.3609
3	45994060	G	T	FYCO1	NA	intronic	0.00052	0.0000	0.0000	0.0000	0.0000	0.0000	0.0020	0	0	0	0	0	0	0	0	0	0	0	0	0	0	0
3	45994071	C	T	FYCO1	NA	intronic	0.00052	0.0000	0.0000	0.0000	0.0000	0.0000	0.0020	0	0	0	0	0	0	0	0	0	0.000399361	0.002	0	0	0	0
3	45994198	G	T	FYCO1	NA	intronic	0.00105	0.0345	0.0000	0.0000	0.0000	0.0000	0.0039	0	0	0	0	0	0	0	0	0	0.000798722	0	0	0	0.004	0
3	45994205	G	GGA	FYCO1	NA	intronic	0.00314	0.0345	0.0000	0.0000	0.0333	0.0000	0.0078	0	0	0	0	0	0	0	0	0	0.108227	0.1223	0.0061	0.062	0.004	0.3722
3	45994241	C	G	FYCO1	NA	intronic	0.00105	0.0000	0.0000	0.0000	0.0333	0.0000	0.0000	0	0	0	0	0	0	0	0	0	0	0	0	0	0	0
3	45994388	G	A	FYCO1	NA	intronic	0.00524	0.0000	0.0500	0.0000	0.1000	0.0000	0.0020	0	0	0	0	0	0	0	0	0	0.0988419	0	0.3578	0.0317	0	0
3	45994510	A	T	FYCO1	NA	intronic	0.03302	0.0690	0.2667	0.0357	0.4667	0.0000	0.0331	0	0	0	0	0	0	0	0	0	0.92472	0.7962	0.9803	0.8948	1	0.9254
3	45994587	A	C	FYCO1	NA	intronic	0.00105	0.0000	0.0000	0.0000	0.0000	0.0000	0.0039	0	0	0	0	0	0	0	0	0	0	0	0	0	0	0
3	45995038	T	A	FYCO1	NA	intronic	0.00105	0.0000	0.0000	0.0000	0.0333	0.0000	0.0000	0	0	0	0	0	0	0	0	0	0	0	0	0	0	0
3	45995118	G	A	FYCO1	NA	intronic	0.00314	0.0000	0.0000	0.0000	0.0333	0.0000	0.0078	0	0	0	0	0	0	0	0	0	0.413938	0.4066	0.2216	0.5375	0.6389	0.362
3	45995163	T	G	FYCO1	NA	intronic	0.00105	0.0000	0.0000	0.0000	0.0333	0.0000	0.0000	0	0	0	0	0	0	0	0	0	0	0	0	0	0	0
3	45995191	C	T	FYCO1	NA	intronic	0.00052	0.0000	0.0167	0.0000	0.0000	0.0000	0.0000	0	0	0	0	0	0	0	0	0	0	0	0	0	0	0
3	45995211	T	C	FYCO1	NA	intronic	0.00210	0.0345	0.0000	0.0000	0.0000	0.0000	0.0078	0	0	0	0	0	0	0	0	0	0.00219649	0.008	0.0008	0.0029	0	0
3	45995236	C	T	FYCO1	NA	intronic	0.01101	0.0000	0.0500	0.0357	0.0333	0.0000	0.0272	0	0	0	0	0	0	0	0	0	0.422724	0.4066	0.2413	0.5519	0.6478	0.3609
3	45995437	C	T	FYCO1	NA	intronic	0.00052	0.0000	0.0167	0.0000	0.0000	0.0000	0.0000	0	0	0	0	0	0	0	0	0	0	0	0	0	0	0
3	45995708	T	TGG	FYCO1	NA	intronic	0.00105	0.0000	0.0000	0.0000	0.0000	0.0000	0.0039	0	0	0	0	0	0	0	0	0	0.107428	0.1213	0.0061	0.0576	0.004	0.3722
3	45995724	A	AT	FYCO1	NA	intronic	0.00105	0.0000	0.0000	0.0000	0.0000	0.0000	0.0039	0	0	0	0	0	0	0	0	0	0.0231629	0.0646	0.0023	0.0231	0	0.0327
3	45995748	T	C	FYCO1	NA	intronic	0.00105	0.0000	0.0000	0.0000	0.0000	0.0000	0.0039	0	0	0	0	0	0	0	0	0	0.112021	0.1223	0.0197	0.0634	0.004	0.3722
3	45995812	GC	G	FYCO1	NA	intronic	0.00105	0.0000	0.0333	0.0000	0.0000	0.0000	0.0000	0	0	0	0	0	0	0	0	0	0	0	0	0	0	0
3	45995908	G	A	FYCO1	NA	intronic	0.01310	0.0000	0.1667	0.0357	0.0167	0.0000	0.0234	0	0	0	0	0	0	0	0	0	0.191893	0.2117	0.1384	0.1686	0.3026	0.1462
3	45995939	G	A	FYCO1	NA	intronic	0.00052	0.0000	0.0000	0.0000	0.0000	0.0000	0.0020	0	0	0	0	0	0	0	0	0	0	0	0	0	0	0
3	45996047	T	C	FYCO1	NA	intronic	0.02096	0.0690	0.0333	0.0357	0.1000	0.0000	0.0584	0	0	0	0	0	0	0	0	0	0.533946	0.5288	0.2595	0.6138	0.6518	0.7321
3	45996291	G	T	FYCO1	NA	intronic	0.00105	0.0000	0.0000	0.0000	0.0000	0.0000	0.0039	0	0	0	0	0	0	0	0	0	0	0	0	0	0	0
3	45996328	C	A	FYCO1	NA	intronic	0.00052	0.0000	0.0000	0.0000	0.0000	0.0000	0.0020	0	0	0	0	0	0	0	0	0	0	0	0	0	0	0
3	45996433	C	A	FYCO1	NA	intronic	0.00105	0.0000	0.0000	0.0000	0.0000	0.0016	0.0000	0	0	0	0	0	0	0	0	0	0	0	0	0	0	0
3	45996439	G	A	FYCO1	NA	intronic	0.00314	0.0000	0.0000	0.0000	0.0000	0.0049	0.0000	0	0	0	0	0	0	0	0	0	0.0127796	0	0.0461	0.0043	0	0
3	45996464	C	A	FYCO1	NA	intronic	0.00052	0.0000	0.0000	0.0000	0.0000	0.0000	0.0020	0	0	0	0	0	0	0	0	0	0	0	0	0	0	0
3	45996483	G	A	FYCO1	NA	intronic	0.00839	0.0000	0.0167	0.0000	0.0333	0.0099	0.0020	0	0	0	0	0	0	0	0	0	0.0251597	0.003	0.0794	0.0245	0	0.001
3	45996501	A	G	FYCO1	NA	intronic	0.04455	0.0862	0.0333	0.0000	0.0000	0.0599	0.0195	0	0	0	0	0	0	0	0	0	0.111422	0.1223	0.0182	0.062	0.004	0.3722
3	45996519	T	G	FYCO1	NA	intronic	0.00943	0.0000	0.0333	0.0000	0.0167	0.0099	0.0058	0	0	0	0	0	0	0	0	0	0.0255591	0.003	0.0817	0.0245	0	0
3	45996563	C	T	FYCO1	NA	intronic	0.00052	0.0000	0.0000	0.0000	0.0000	0.0008	0.0000	0	0	0	0	0	0	0	0	0	0	0	0	0	0	0
3	45996572	G	C	FYCO1	NA	intronic	0.00105	0.0000	0.0000	0.0000	0.0000	0.0016	0.0000	0	0	0	0	0	0	0	0	0	0	0	0	0	0	0
3	45996583	G	A	FYCO1	NA	intronic	0.01258	0.0000	0.0000	0.0357	0.0167	0.0164	0.0020	0	0	0	0	0	0	0	0	0	0.0215655	0	0.0787	0.0058	0	0
3	45996589	C	T	FYCO1	NA	intronic	0.01258	0.0000	0.0167	0.0000	0.0333	0.0156	0.0039	0	0	0	0	0	0	0	0	0	0.023762	0.001	0.0825	0.013	0	0
3	45996671	C	T	FYCO1	NA	intronic	0.00157	0.0000	0.0000	0.0000	0.0000	0.0025	0.0000	0	0	0	0	0	0	0	0	0	0.00279553	0	0.0106	0	0	0
3	45996710	C	T	FYCO1	NA	intronic	0.00105	0.0000	0.0000	0.0000	0.0167	0.0008	0.0000	0.07166	0.0010	0	0.02891	0	0	0	0	0	0	0	0	0	0	0
3	45996761	G	A	FYCO1	NA	synonymous SNV	0.79717	0.8621	0.7500	0.7679	0.8333	0.7947	0.8074	0.7919	0.8810	0.8515	0.8609	0.9596	0.7212	0.7656	0.7886	0.7781	0.867212	0.7435	0.9009	0.8401	0.9544	0.8783
3	45996817	G	A	FYCO1	NA	stopgain	0.00052	0.0000	0.0000	0.0000	0.0000	0.0008	0.0000	0	0	0	0	0	0	0	0	0	0	0	0	0	0	0
3	45996856	C	T	FYCO1	NA	nonsynonymous SNV	0.00052	0.0000	0.0000	0.0000	0.0000	0.0008	0.0000	0.01193	0.06152	0.03266	0	0	8.79e-06	0	0	0	0	0	0	0	0	0
3	45997122	AAG	A	FYCO1	NA	intronic	0.00734	0.0000	0.0000	0.0000	0.0000	0.0107	0.0020	0	0	0	0	0	0	0	0	0	0	0	0	0	0	0
3	45997229	G	T	FYCO1	NA	intronic	0.00052	0.0000	0.0000	0.0000	0.0000	0.0000	0.0020	0	0	0	0	0	0	0	0	0	0	0	0	0	0	0
3	45997263	T	C	FYCO1	NA	intronic	0.00524	0.0690	0.0333	0.0000	0.0000	0.0000	0.0156	0	0	0	0	0	0	0	0	0	0.111422	0.1223	0.0182	0.062	0.004	0.3722
3	45997394	T	C	FYCO1	NA	intronic	0.00105	0.0000	0.0000	0.0000	0.0333	0.0000	0.0000	0	0	0	0	0	0	0	0	0	0	0	0	0	0	0
3	45997419	C	T	FYCO1	NA	intronic	0.00052	0.0000	0.0000	0.0000	0.0167	0.0000	0.0000	0	0	0	0	0	0	0	0	0	0.0247604	0.003	0.0787	0.0245	0	0
3	45997506	G	GA	FYCO1	NA	intronic	0.00105	0.0000	0.0000	0.0000	0.0000	0.0000	0.0039	0	0	0	0	0	0	0	0	0	0.107228	0.1213	0.0053	0.0576	0.004	0.3722
3	45997531	C	CA	FYCO1	NA	intronic	0.00052	0.0000	0.0000	0.0000	0.0167	0.0000	0.0000	0	0	0	0	0	0	0	0	0	0	0	0	0	0	0
3	45997822	A	T	FYCO1	NA	intronic	0.00105	0.0000	0.0000	0.0000	0.0333	0.0000	0.0000	0	0	0	0	0	0	0	0	0	0.534345	0.5288	0.261	0.6138	0.6518	0.7321
3	45998058	-	G	FYCO1	NA	intronic	0.00105	0.0000	0.0000	0.0000	0.0000	0.0000	0.0039	0	0	0	0	0	0	0	0	0	0	0	0	0	0	0
3	45998076	A	G	FYCO1	NA	intronic	0.00105	0.0000	0.0333	0.0000	0.0000	0.0000	0.0000	0	0	0	0	0	0	0	0	0	0	0	0	0	0	0
3	45998107	C	T	FYCO1	NA	intronic	0.00105	0.0000	0.0000	0.0000	0.0333	0.0000	0.0000	0	0	0	0	0	0	0	0	0	0	0	0	0	0	0
3	45998182	C	A	FYCO1	NA	intronic	0.00105	0.0000	0.0000	0.0000	0.0333	0.0000	0.0000	0	0	0	0	0	0	0	0	0	0	0	0	0	0	0
3	45998227	C	A	FYCO1	NA	intronic	0.00105	0.0000	0.0000	0.0000	0.0333	0.0000	0.0000	0	0	0	0	0	0	0	0	0	0	0	0	0	0	0
3	45998388	C	A	FYCO1	NA	intronic	0.00105	0.0000	0.0333	0.0000	0.0000	0.0000	0.0000	0	0	0	0	0	0	0	0	0	0	0	0	0	0	0
3	45998867	A	G	FYCO1	NA	intronic	0.00524	0.0000	0.0667	0.0000	0.0333	0.0000	0.0078	0	0	0	0	0	0	0	0	0	0.377995	0.4046	0.0809	0.536	0.6498	0.3599
3	45998885	C	A	FYCO1	NA	intronic	0.00105	0.0000	0.0333	0.0000	0.0000	0.0000	0.0000	0	0	0	0	0	0	0	0	0	0.00519169	0	0.0197	0	0	0
3	45999130	T	C	FYCO1	NA	intronic	0.00105	0.0000	0.0333	0.0000	0.0000	0.0000	0.0000	0	0	0	0	0	0	0	0	0	0	0	0	0	0	0
3	45999193	C	T	FYCO1	NA	intronic	0.00105	0.0000	0.0000	0.0000	0.0333	0.0000	0.0000	0	0	0	0	0	0	0	0	0	0	0	0	0	0	0
3	45999209	A	G	FYCO1	NA	intronic	0.00367	0.0000	0.0167	0.0000	0.0667	0.0000	0.0039	0	0	0	0	0	0	0	0	0	0.106829	0.1213	0.0045	0.0576	0.004	0.3712
3	45999265	A	G	FYCO1	NA	intronic	0.00105	0.0000	0.0000	0.0000	0.0000	0.0000	0.0039	0	0	0	0	0	0	0	0	0	0	0	0	0	0	0
3	45999910	T	C	FYCO1	NA	synonymous SNV	0.02987	0.0172	0.0667	0.0179	0.0167	0.0296	0.0292	0.0287	0.0052	0.0060	0.0237	0	0.0417	0.0403	0.0309	0.0351	0.0135783	0.0447	0.0015	0.0231	0	0.0051
3	45999920	G	C	FYCO1	NA	nonsynonymous SNV	0.00367	0.0000	0.0167	0.0000	0.0000	0.0049	0.0000	0.0006	0.0084	0	0.0003	0	0.008902	0	0	0.0005	0.00259585	0	0.0098	0	0	0
3	46000001	C	T	FYCO1	NA	nonsynonymous SNV	0.00052	0.0000	0.0000	0.0000	0.0000	0.0008	0.0000	0.03977	0	0	0.0003	0	0	0	0	0	0	0	0	0	0	0
3	46000029	G	A	FYCO1	NA	stopgain	0.00052	0.0000	0.0000	0.0000	0.0000	0.0008	0.0000	0	0	0	0	0	0	0	0	0	0	0	0	0	0	0
3	46000225	GC	G	FYCO1	NA	intronic	0.00210	0.0000	0.0000	0.0000	0.0000	0.0033	0.0000	0	0	0	0	0	0	0	0	0	0	0	0	0	0	0
3	46000229	C	T	FYCO1	NA	intronic	0.00052	0.0000	0.0000	0.0000	0.0000	0.0008	0.0000	0	0	0	0	0	0	0	0	0	0	0	0	0	0	0
3	46000320	C	A	FYCO1	NA	intronic	0.00052	0.0172	0.0000	0.0000	0.0000	0.0000	0.0020	0	0	0	0	0	0	0	0	0	0	0	0	0	0	0
3	46000412	A	C	FYCO1	NA	intronic	0.00105	0.0000	0.0000	0.0000	0.0000	0.0016	0.0000	0	0	0	0	0	0	0	0	0	0	0	0	0	0	0
3	46000429	C	T	FYCO1	NA	intronic	0.00052	0.0000	0.0000	0.0000	0.0000	0.0000	0.0020	0	0	0	0	0	0	0	0	0	0.00319489	0	0.0121	0	0	0
3	46000711	T	C	FYCO1	NA	intronic	0.00052	0.0000	0.0000	0.0000	0.0000	0.0008	0.0000	0	0	0	0	0	0	0	0	0	0.00179712	0	0.0061	0.0014	0	0
3	46000728	T	G	FYCO1	NA	intronic	0.05608	0.1034	0.0333	0.0357	0.0500	0.0558	0.0623	0	0	0	0	0	0	0	0	0	0.106829	0.1213	0.0045	0.0576	0.004	0.3712
3	46000870	G	A	FYCO1	NA	intronic	0.07180	0.1897	0.0167	0.0536	0.0667	0.0649	0.0973	0.1262	0.0166	0.3473	0.0641	0.0026	0.1116	0.1462	0.1878	0.1253	0.106829	0.1213	0.0045	0.0576	0.004	0.3712
3	46000956	T	C	FYCO1	NA	synonymous SNV	0.00052	0.0000	0.0167	0.0000	0.0000	0.0000	0.0000	0.0002	0.0024	0	0	0	0	0	0	0.0002	0.00119808	0	0.0045	0	0	0
3	46001041	CAA	C	FYCO1	NA	splicing	0.00105	0.0000	0.0000	0.0179	0.0000	0.0000	0.0020	0	0	0	0	0	0	0	0	0	0	0	0	0	0	0
3	46001063	G	A	FYCO1	NA	intronic	0.47799	0.5690	0.2667	0.4107	0.4833	0.4795	0.5058	0.5613	0.2780	0.6993	0.6751	0.6590	0.5081	0.5841	0.5859	0.5494	0.533946	0.5288	0.2595	0.6138	0.6518	0.7321
3	46001113	C	A	FYCO1	NA	intronic	0.00052	0.0000	0.0000	0.0000	0.0000	0.0008	0.0000	0	0	0	0	0	0	0	0	0	0	0	0	0	0	0
3	46001115	G	A	FYCO1	NA	intronic	0.00052	0.0000	0.0000	0.0000	0.0000	0.0008	0.0000	0	0	0	0	0	0	0	0	0	0	0	0	0	0	0
3	46001204	G	A	FYCO1	NA	intronic	0.00105	0.0000	0.0000	0.0000	0.0000	0.0016	0.0000	0	0	0	0	0	0	0	0	0	0	0	0	0	0	0
3	46001227	G	A	FYCO1	NA	intronic	0.07704	0.1897	0.0167	0.0536	0.0667	0.0706	0.1031	0	0	0	0	0	0	0	0	0	0.111022	0.1223	0.0174	0.062	0.004	0.3712
3	46001266	G	T	FYCO1	NA	intronic	0.00052	0.0000	0.0000	0.0000	0.0000	0.0008	0.0000	0	0	0	0	0	0	0	0	0	0	0	0	0	0	0
3	46001299	C	A	FYCO1	NA	intronic	0.00105	0.0000	0.0000	0.0000	0.0000	0.0016	0.0000	0	0	0	0	0	0	0	0	0	0	0	0	0	0	0
3	46001306	G	A	FYCO1	NA	intronic	0.00052	0.0000	0.0000	0.0000	0.0000	0.0008	0.0000	0	0	0	0	0	0	0	0	0	0	0	0	0	0	0
3	46001315	C	A	FYCO1	NA	intronic	0.00052	0.0000	0.0000	0.0000	0.0000	0.0008	0.0000	0	0	0	0	0	0	0	0	0	0	0	0	0	0	0
3	46001367	C	A	FYCO1	NA	intronic	0.01101	0.1207	0.0000	0.0000	0.0667	0.0000	0.0331	0	0	0	0	0	0	0	0	0	0.106829	0.1213	0.0045	0.0576	0.004	0.3712
3	46001624	T	C	FYCO1	NA	intronic	0.00105	0.0000	0.0000	0.0000	0.0000	0.0000	0.0039	0	0	0	0	0	0	0	0	0	0	0	0	0	0	0
3	46001649	G	C	FYCO1	NA	intronic	0.00367	0.0000	0.0833	0.0000	0.0000	0.0000	0.0039	0	0	0	0	0	0	0	0	0	0.14976	0.1978	0.0159	0.147	0.2937	0.135
3	46001678	G	T	FYCO1	NA	intronic	0.00052	0.0000	0.0000	0.0000	0.0167	0.0000	0.0000	0	0	0	0	0	0	0	0	0	0	0	0	0	0	0
3	46001720	T	G	FYCO1	NA	intronic	0.00314	0.0000	0.0000	0.0000	0.0000	0.0000	0.0117	0	0	0	0	0	0	0	0	0	0.111222	0.1223	0.0174	0.0634	0.004	0.3712
3	46002005	A	C	FYCO1	NA	intronic	0.00419	0.0000	0.0333	0.0000	0.0333	0.0000	0.0078	0	0	0	0	0	0	0	0	0	0.550519	0.5308	0.3139	0.6254	0.6518	0.7331
3	46002222	C	A	FYCO1	NA	intronic	0.00052	0.0000	0.0000	0.0000	0.0167	0.0000	0.0000	0	0	0	0	0	0	0	0	0	0	0	0	0	0	0
3	46002962	T	C	FYCO1	NA	intronic	0.00629	0.0690	0.0000	0.0000	0.1000	0.0000	0.0117	0	0	0	0	0	0	0	0	0	0.550919	0.5308	0.3139	0.6254	0.6538	0.7331
3	46002963	G	C	FYCO1	NA	intronic	0.00105	0.0345	0.0000	0.0000	0.0000	0.0000	0.0039	0	0	0	0	0	0	0	0	0	0.107228	0.1213	0.0045	0.0591	0.004	0.3722
3	46003015	A	G	FYCO1	NA	intronic	0.00105	0.0000	0.0333	0.0000	0.0000	0.0000	0.0000	0	0	0	0	0	0	0	0	0	0	0	0	0	0	0
3	46003069	CA	C	FYCO1	NA	intronic	0.00105	0.0345	0.0000	0.0000	0.0000	0.0000	0.0039	0	0	0	0	0	0	0	0	0	0	0	0	0	0	0
3	46003270	G	A	FYCO1	NA	intronic	0.00105	0.0000	0.0000	0.0000	0.0333	0.0000	0.0000	0	0	0	0	0	0	0	0	0	0	0	0	0	0	0
3	46003458	C	A	FYCO1	NA	intronic	0.00052	0.0000	0.0000	0.0000	0.0000	0.0008	0.0000	0	0	0	0	0	0	0	0	0	0	0	0	0	0	0
3	46003496	T	C	FYCO1	NA	intronic	0.03616	0.0517	0.0167	0.0000	0.0000	0.0476	0.0195	0	0	0	0	0	0	0	0	0	0.106829	0.1213	0.0045	0.0576	0.004	0.3712
3	46003501	G	C	FYCO1	NA	intronic	0.00052	0.0000	0.0000	0.0000	0.0000	0.0008	0.0000	0	0	0	0	0	0	0	0	0	0	0	0	0	0	0
3	46003537	G	A	FYCO1	NA	intronic	0.05189	0.0517	0.0167	0.0357	0.0167	0.0673	0.0253	0	0	0	0	0	0	0	0	0	0.111022	0.1223	0.0174	0.062	0.004	0.3712
3	46003735	C	T	FYCO1	NA	nonsynonymous SNV	0.00629	0.0172	0.0500	0.0357	0.0000	0.0049	0.0020	0.0107	0.0017	0.0080	0.0234	0.0001	0.0114	0.0102	0.0026	0.0104	0.00599042	0.0119	0.0008	0.013	0	0.0082
3	46003762	T	G	FYCO1	NA	nonsynonymous SNV	0.00052	0.0000	0.0000	0.0000	0.0000	0.0008	0.0000	0.0001	0.0016	0	0.05782	0	0	0	0	0	0.000399361	0	0.0015	0	0	0
3	46003831	T	C	FYCO1	NA	nonsynonymous SNV	0.00052	0.0000	0.0000	0.0000	0.0000	0.0008	0.0000	0.0004	0.0046	0	0.0002	0	0.09669	0	0	0.0005	0.00179712	0.002	0.0053	0	0	0
3	46003832	T	C	FYCO1	NA	nonsynonymous SNV	0.00262	0.0000	0.0000	0.0179	0.0000	0.0025	0.0020	0.0007	0.0073	0	0.0008	0	0.0001	0	0	0.0010	0.00299521	0	0.0106	0.0014	0	0
3	46003910	T	G	FYCO1	NA	intronic	0.00052	0.0000	0.0000	0.0000	0.0000	0.0008	0.0000	0	0	0	0	0	0	0	0	0	0	0	0	0	0	0
3	46003985	C	T	FYCO1	NA	intronic	0.00839	0.0345	0.0167	0.0357	0.0000	0.0074	0.0078	0	0	0	0	0	0	0	0	0	0.00239617	0.006	0	0.0058	0	0.002
3	46004007	A	G	FYCO1	NA	intronic	0.00157	0.0000	0.0000	0.0000	0.0000	0.0025	0.0000	0	0	0	0	0	0	0	0	0	0.00399361	0	0.0151	0	0	0
3	46004264	-	G	FYCO1	NA	intronic	0.00105	0.0000	0.0000	0.0000	0.0000	0.0000	0.0039	0	0	0	0	0	0	0	0	0	0	0	0	0	0	0
3	46004288	G	T	FYCO1	NA	intronic	0.00052	0.0000	0.0000	0.0000	0.0000	0.0000	0.0020	0	0	0	0	0	0	0	0	0	0	0	0	0	0	0
3	46004307	C	T	FYCO1	NA	intronic	0.02463	0.1207	0.1333	0.0357	0.0833	0.0000	0.0623	0	0	0	0	0	0	0	0	0	0.374201	0.4046	0.0787	0.5245	0.6429	0.3589
3	46004455	A	G	FYCO1	NA	intronic	0.00105	0.0000	0.0000	0.0000	0.0333	0.0000	0.0000	0	0	0	0	0	0	0	0	0	0	0	0	0	0	0
3	46004537	TC	T	FYCO1	NA	intronic	0.00052	0.0000	0.0167	0.0000	0.0000	0.0000	0.0000	0	0	0	0	0	0	0	0	0	0	0	0	0	0	0
3	46004733	CCA	C	FYCO1	NA	intronic	0.00105	0.0000	0.0000	0.0000	0.0000	0.0000	0.0039	0	0	0	0	0	0	0	0	0	0	0	0	0	0	0
3	46004886	C	A	FYCO1	NA	intronic	0.00052	0.0000	0.0167	0.0000	0.0000	0.0000	0.0000	0	0	0	0	0	0	0	0	0	0	0	0	0	0	0
3	46004964	A	G	FYCO1	NA	intronic	0.00105	0.0000	0.0000	0.0000	0.0000	0.0000	0.0039	0	0	0	0	0	0	0	0	0	0	0	0	0	0	0
3	46005004	C	G	FYCO1	NA	intronic	0.00105	0.0000	0.0333	0.0000	0.0000	0.0000	0.0000	0	0	0	0	0	0	0	0	0	0	0	0	0	0	0
3	46005255	A	C	FYCO1	NA	intronic	0.00052	0.0000	0.0167	0.0000	0.0000	0.0000	0.0000	0	0	0	0	0	0	0	0	0	0.00299521	0.008	0	0.0058	0	0.0031
3	46005478	G	A	FYCO1	NA	intronic	0.10168	0.1379	0.4833	0.0714	0.4333	0.0000	0.2627	0	0	0	0	0	0	0	0	0	0.775359	0.6511	0.8351	0.7997	0.996	0.5777
3	46005573	C	G	FYCO1	NA	intronic	0.00524	0.0000	0.0333	0.0179	0.0000	0.0057	0.0000	0	0	0	0	0	0	0	0	0	0.00638978	0.0119	0.0008	0.013	0	0.0102
3	46005624	G	A	FYCO1	NA	intronic	0.00052	0.0000	0.0000	0.0000	0.0000	0.0000	0.0020	0	0	0	0	0	0	0	0	0	0	0	0	0	0	0
3	46005625	T	C	FYCO1	NA	intronic	0.00105	0.0000	0.0000	0.0000	0.0000	0.0008	0.0020	0	0	0	0	0	0	0	0	0	0.000798722	0.001	0.0008	0.0029	0	0
3	46005767	C	T	FYCO1	NA	intronic	0.01205	0.0345	0.0000	0.0179	0.0333	0.0107	0.0136	0	0	0	0	0	0	0	0	0	0.00479233	0.0169	0.0008	0.0058	0	0.002
3	46005863	G	T	FYCO1	NA	nonsynonymous SNV	0.00262	0.0000	0.0000	0.0000	0.0000	0.0041	0.0000	0.0008	0.0122	0.03266	0.0003	0	0.01758	0	0	0.0002	0.00279553	0	0.0106	0	0	0
3	46005885	T	C	FYCO1	NA	nonsynonymous SNV	0.00314	0.0000	0.0000	0.0000	0.0000	0.0033	0.0039	0.0008	0.0116	0	0.0004	0	0.01758	0	0	0.0005	0.00319489	0	0.0121	0	0	0
3	46005958	C	T	FYCO1	NA	intronic	0.00052	0.0000	0.0000	0.0000	0.0000	0.0008	0.0000	0.0002	0.06157	0	0.0001	0.05438	0.0004	0	0.09927	0	0	0	0	0	0	0
3	46005959	G	A	FYCO1	NA	intronic	0.00052	0.0000	0.0000	0.0000	0.0000	0.0008	0.0000	0.05573	0.0004	0.09806	0.02894	0	1.76e-05	0.04632	0	0	0	0	0	0	0	0
3	46005998	C	T	FYCO1	NA	intronic	0.00052	0.0000	0.0000	0.0000	0.0000	0.0000	0.0020	0.0002	0.0004	0.03296	0.0003	0	0.0002	0	0	0.0012	0	0	0	0	0	0
3	46006113	G	T	FYCO1	NA	intronic	0.00314	0.0000	0.0000	0.0000	0.0000	0.0041	0.0020	0	0	0	0	0	0	0	0	0	0.00319489	0	0.0121	0	0	0
3	46006158	A	G	FYCO1	NA	intronic	0.25419	0.1207	0.2500	0.0357	0.1000	0.3186	0.1440	0	0	0	0	0	0	0	0	0	0.379193	0.3976	0.0787	0.5331	0.6667	0.3609
3	46006187	G	T	FYCO1	NA	intronic	0.00052	0.0000	0.0000	0.0000	0.0000	0.0008	0.0000	0	0	0	0	0	0	0	0	0	0	0	0	0	0	0
3	46006239	A	G	FYCO1	NA	intronic	0.02830	0.0690	0.0167	0.0000	0.0500	0.0328	0.0195	0	0	0	0	0	0	0	0	0	0.109625	0.1233	0.0189	0.0634	0.004	0.3599
3	46006269	C	T	FYCO1	NA	intronic	0.03616	0.0690	0.0167	0.0000	0.0333	0.0402	0.0331	0	0	0	0	0	0	0	0	0	0.109625	0.1233	0.0189	0.0634	0.004	0.3599
3	46006285	C	T	FYCO1	NA	intronic	0.18816	0.0517	0.2667	0.0179	0.2833	0.2225	0.1051	0	0	0	0	0	0	0	0	0	0.384984	0.3956	0.0976	0.5346	0.6627	0.3701
3	46006341	C	G	FYCO1	NA	intronic	0.06027	0.1034	0.0167	0.0357	0.0833	0.0690	0.0448	0	0	0	0	0	0	0	0	0	0.109625	0.1233	0.0189	0.0634	0.004	0.3599
3	46006714	TTC	T	FYCO1	NA	intronic	0.00419	0.0000	0.0000	0.0000	0.0000	0.0041	0.0058	0	0	0	0	0	0	0	0	0	0	0	0	0	0	0
3	46006719	T	C	FYCO1	NA	intronic	0.03092	0.0862	0.0500	0.0357	0.0667	0.0230	0.0428	0	0	0	0	0	0	0	0	0	0.0271565	0.0278	0.0023	0.0274	0.0407	0.046
3	46006803	G	A	FYCO1	NA	intronic	0.00105	0.0000	0.0000	0.0000	0.0000	0.0008	0.0020	0	0	0	0	0	0	0	0	0	0.00299521	0	0.0113	0	0	0
3	46006811	C	A	FYCO1	NA	intronic	0.00157	0.0000	0.0000	0.0000	0.0000	0.0025	0.0000	0	0	0	0	0	0	0	0	0	0	0	0	0	0	0
3	46006828	A	G	FYCO1	NA	intronic	0.00052	0.0000	0.0000	0.0000	0.0000	0.0008	0.0000	0	0	0	0	0	0	0	0	0	0	0	0	0	0	0
3	46006917	C	T	FYCO1	NA	intronic	0.05398	0.0345	0.0500	0.0000	0.1167	0.0649	0.0272	0	0	0	0	0	0	0	0	0	0.0543131	0.1133	0.0053	0.062	0.0387	0.0706
3	46006955	T	C	FYCO1	NA	intronic	0.00052	0.0000	0.0000	0.0000	0.0000	0.0000	0.0020	0	0	0	0	0	0	0	0	0	0.00439297	0.001	0.0136	0.0043	0	0
3	46007086	A	T	FYCO1	NA	intronic	0.00105	0.0000	0.0000	0.0000	0.0333	0.0000	0.0000	0	0	0	0	0	0	0	0	0	0	0	0	0	0	0
3	46007296	C	T	FYCO1	NA	intronic	0.00157	0.0000	0.0500	0.0000	0.0000	0.0000	0.0000	0	0	0	0	0	0	0	0	0	0.0952476	0.0944	0.0045	0.085	0.2431	0.0736
3	46007312	G	C	FYCO1	NA	intronic	0.00052	0.0000	0.0000	0.0000	0.0000	0.0000	0.0020	0	0	0	0	0	0	0	0	0	0	0	0	0	0	0
3	46007419	A	T	FYCO1	NA	intronic	0.00210	0.0000	0.0000	0.0000	0.0333	0.0000	0.0039	0	0	0	0	0	0	0	0	0	0.076278	0	0.2761	0.0245	0	0
3	46007488	G	A	FYCO1	NA	intronic	0.02778	0.0000	0.0000	0.0000	0.0167	0.0345	0.0195	0	0	0	0	0	0	0	0	0	0.109625	0.1233	0.0189	0.0634	0.004	0.3599
3	46007594	G	T	FYCO1	NA	intronic	0.00105	0.0000	0.0167	0.0000	0.0000	0.0000	0.0020	0	0	0	0	0	0	0	0	0	0.00339457	0	0.0129	0	0	0
3	46007646	C	T	FYCO1	NA	intronic	0.00052	0.0000	0.0000	0.0000	0.0000	0.0008	0.0000	0	0	0	0	0	0	0	0	0	0	0	0	0	0	0
3	46007702	T	C	FYCO1	NA	intronic	0.49109	0.5862	0.3167	0.3750	0.4500	0.4918	0.5272	0	0	0	0	0	0	0	0	0	0.532947	0.5557	0.2095	0.6427	0.6667	0.7311
3	46007712	C	A	FYCO1	NA	intronic	0.00157	0.0000	0.0000	0.0000	0.0000	0.0025	0.0000	0	0	0	0	0	0	0	0	0	0	0	0	0	0	0
3	46007822	TG	T	FYCO1	NA	intronic	0.04245	0.0000	0.0000	0.0000	0.0000	0.0665	0.0000	0	0	0	0	0	0	0	0	0	0	0	0	0	0	0
3	46007823	G	T	FYCO1	NA	nonsynonymous SNV	0.04245	0.1552	0.0167	0.0536	0.0667	0.0205	0.0934	0.1244	0.0166	0.3394	0.0609	0.0027	0.1113	0.1456	0.1868	0.1232	0.105232	0.1223	0.0053	0.0591	0.004	0.3599
3	46007825	T	C	FYCO1	NA	nonsynonymous SNV	0.05031	0.1552	0.0167	0.0536	0.0667	0.0287	0.1031	0.1269	0.0287	0.3396	0.0647	0.0027	0.1125	0.1455	0.1998	0.1278	0.109425	0.1233	0.0189	0.0634	0.004	0.3589
3	46007846	C	T	FYCO1	NA	nonsynonymous SNV	0.04193	0.0345	0.1000	0.0893	0.0667	0.0394	0.0331	0.0223	0.1559	0.0032	0.0342	0	0.0122	0.0102	0.0075	0.0163	0.0547125	0.0149	0.174	0.0403	0	0.001
3	46007859	G	C	FYCO1	NA	synonymous SNV	0.00052	0.0000	0.0000	0.0000	0.0000	0.0008	0.0000	0	0	0	0	0	0	0	0	0	0	0	0	0	0	0
3	46007863	C	T	FYCO1	NA	nonsynonymous SNV	0.00052	0.0000	0.0000	0.0000	0.0000	0.0008	0.0000	0.01199	0	0	0	0	0.02665	0	0	0	0	0	0	0	0	0
3	46007864	G	A	FYCO1	NA	nonsynonymous SNV	0.00052	0.0000	0.0000	0.0000	0.0167	0.0000	0.0000	0.007992	0	0	0	0	0.01776	0	0	0	0	0	0	0	0	0
3	46007969	C	A	FYCO1	NA	nonsynonymous SNV	0.00157	0.0000	0.0000	0.0000	0.0000	0.0025	0.0000	0.0002	0.0001	0	0.0003	0	0.0004	0	0	0	0.000399361	0.001	0	0.0014	0	0
3	46008012	C	T	FYCO1	NA	synonymous SNV	0.00157	0.0000	0.0167	0.0000	0.0000	0.0016	0.0000	0.0008	0.0091	0	0.0003	0	0.06212	0	0.0020	0.0008	0.00239617	0	0.0083	0.0014	0	0
3	46008020	C	T	FYCO1	NA	nonsynonymous SNV	0.00157	0.0000	0.0167	0.0000	0.0000	0.0008	0.0020	0.0008	0.0113	0	0.0005	0	0.008891	0	0	0	0.00339457	0	0.0129	0	0	0
3	46008077	C	T	FYCO1	NA	nonsynonymous SNV	0.00052	0.0000	0.0000	0.0000	0.0000	0.0008	0.0000	0.0002	0.0001	0.03267	0.0004	0.05439	0.0001	0	0.0027	0.0005	0	0	0	0	0	0
3	46008087	G	A	FYCO1	NA	synonymous SNV	0.07233	0.1552	0.0167	0.0536	0.0667	0.0673	0.0934	0.1247	0.0186	0.3390	0.0612	0.0027	0.1115	0.1463	0.1871	0.1242	0.105631	0.1223	0.0076	0.0605	0.004	0.3579
3	46008108	A	G	FYCO1	NA	synonymous SNV	0.00786	0.0000	0.0000	0.0000	0.0000	0.0082	0.0097	0.0025	0.0122	0.0001	0.0039	0	0.0011	0	0.0130	0.0046	0.00439297	0.001	0.0136	0.0043	0	0
3	46008214	C	T	FYCO1	NA	nonsynonymous SNV	0.00157	0.0000	0.0000	0.0000	0.0000	0.0025	0.0000	0.0005	0.0056	0.09814	0.0004	0	0.06258	0	0	0	0.00119808	0	0.003	0.0029	0	0
3	46008246	G	A	FYCO1	NA	synonymous SNV	0.00052	0.0000	0.0000	0.0000	0.0000	0.0008	0.0000	0.01213	0.0001	0	0.02895	0	0	0	0	0	0	0	0	0	0	0
3	46008265	G	A	FYCO1	NA	nonsynonymous SNV	0.00052	0.0000	0.0000	0.0000	0.0000	0.0008	0.0000	0.004049	0	0	0	0	0.008885	0	0	0	0	0	0	0	0	0
3	46008319	G	T	FYCO1	NA	nonsynonymous SNV	0.00052	0.0000	0.0000	0.0000	0.0000	0.0008	0.0000	0.01208	0	0.06533	0	0	0.008851	0	0	0	0	0	0	0	0	0
3	46008524	C	A	FYCO1	NA	nonsynonymous SNV	0.00105	0.0000	0.0000	0.0000	0.0000	0.0016	0.0000	6.79e-05	0.0006	0	0.0002	0	0	0	0	0	0	0	0	0	0	0
3	46008532	C	T	FYCO1	NA	nonsynonymous SNV	0.00577	0.0172	0.0000	0.0179	0.0167	0.0057	0.0039	0.0021	0.0286	0.0002	0.0015	0.0001	5.29e-05	0	0	0.0013	0.00958466	0	0.0356	0.0014	0	0
3	46008550	G	A	FYCO1	NA	nonsynonymous SNV	0.00052	0.0000	0.0000	0.0000	0.0000	0.0008	0.0000	0.01594	0.0002	0	0	0	0	0	0	0	0.000199681	0	0.0008	0	0	0
3	46008647	G	T	FYCO1	NA	nonsynonymous SNV	0.01153	0.0172	0.0167	0.0000	0.0167	0.0123	0.0097	0.0042	0.0522	0.03267	0.0036	0	0.0004	0	0	0.0041	0.0179712	0.004	0.0628	0.0043	0	0
3	46008790	G	A	FYCO1	NA	nonsynonymous SNV	0.39727	0.4138	0.3000	0.3571	0.3500	0.3998	0.4125	0.4432	0.1316	0.3587	0.6058	0.6687	0.4239	0.4746	0.3900	0.4285	0.395168	0.4314	0.093	0.5648	0.6607	0.3722
3	46008820	C	T	FYCO1	NA	nonsynonymous SNV	0.00472	0.0000	0.0000	0.0000	0.0000	0.0049	0.0058	0.0016	0.0006	0.0001	0.0034	0	0.0011	0	0.0131	0.0041	0.00119808	0.001	0.0015	0.0043	0	0
3	46008841	G	A	FYCO1	NA	nonsynonymous SNV	0.00472	0.0000	0.0000	0.0000	0.0000	0.0049	0.0058	0.0016	0.0006	0.0001	0.0034	0	0.0011	0	0.0131	0.0041	0.000998403	0.001	0.0008	0.0043	0	0
3	46008939	G	A	FYCO1	NA	synonymous SNV	0.00314	0.0000	0.0000	0.0000	0.0167	0.0033	0.0020	0.0004	0.0017	0	0.0008	0	0.0002	0.04634	0.0008	0.0003	0	0	0	0	0	0
3	46008974	T	C	FYCO1	NA	nonsynonymous SNV	0.00052	0.0000	0.0167	0.0000	0.0000	0.0000	0.0000	0.08815	0	0.06536	0.0002	0	0.0001	0	0	0	0	0	0	0	0	0
3	46008983	G	A	FYCO1	NA	nonsynonymous SNV	0.00629	0.0172	0.0500	0.0357	0.0000	0.0049	0.0020	0.0107	0.0018	0.0032	0.0270	0	0.0115	0.0102	0.0026	0.0103	0.00459265	0.0119	0.0008	0.013	0	0.001
3	46009157	C	CA	FYCO1	NA	frameshift substitution	0.10115	0.0000	0.0000	0.0000	0.0000	0.1585	0.0000	0	0	0	0	0	0	0	0	0	0	0	0	0	0	0
3	46009289	G	A	FYCO1	NA	nonsynonymous SNV	0.00052	0.0000	0.0000	0.0000	0.0000	0.0008	0.0000	0.0001	0.0011	0.03266	0	0	0.01759	0.0004	0	0.0003	0	0	0	0	0	0
3	46009352	G	A	FYCO1	NA	nonsynonymous SNV	0.00419	0.0000	0.0000	0.0000	0.0000	0.0033	0.0078	0.0023	0.0002	0.0004	0.0020	0.0001	0.0038	0.0012	0.0004	0.0047	0.00179712	0.004	0	0.0043	0.001	0.001
3	46009376	C	T	FYCO1	NA	nonsynonymous SNV	0.00052	0.0000	0.0000	0.0000	0.0000	0.0008	0.0000	0.007962	0	0	0	0	0.01761	0	0	0	0	0	0	0	0	0
3	46009387	G	A	FYCO1	NA	nonsynonymous SNV	0.00367	0.0000	0.0167	0.0000	0.0000	0.0049	0.0000	0.0006	0.0084	0.09799	0.0003	0	0.04403	0	0	0.0007	0.00259585	0	0.0098	0	0	0
3	46009401	C	T	FYCO1	NA	synonymous SNV	0.00105	0.0000	0.0000	0.0000	0.0000	0.0016	0.0000	0.0001	0.0012	0	0.0002	0	0	0	0	0	0	0	0	0	0	0
3	46009412	G	A	FYCO1	NA	nonsynonymous SNV	0.00052	0.0000	0.0000	0.0000	0.0000	0.0008	0.0000	0.03183	0	0.06533	0.05783	0.05437	0.01759	0	0	0.0002	0	0	0	0	0	0
3	46009466	G	C	FYCO1	NA	nonsynonymous SNV	0.00052	0.0000	0.0000	0.0000	0.0000	0.0008	0.0000	0.007954	0	0	0.02891	0.05437	0	0	0	0	0	0	0	0	0	0
3	46009487	G	A	FYCO1	NA	nonsynonymous SNV	0.07495	0.1552	0.0167	0.0536	0.0667	0.0698	0.0973	0.1254	0.0281	0.3396	0.0613	0.0027	0.1117	0.1464	0.1870	0.1243	0.108227	0.1223	0.0166	0.0591	0.005	0.3589
3	46009491	C	T	FYCO1	NA	synonymous SNV	0.19864	0.2241	0.2667	0.1607	0.1333	0.1954	0.2101	0.1830	0.0604	0.1523	0.1443	0.2848	0.2030	0.1717	0.2059	0.2056	0.161342	0.2078	0.0333	0.1542	0.2927	0.1564
3	46009501	C	T	FYCO1	NA	nonsynonymous SNV	0.00314	0.0000	0.0000	0.0000	0.0000	0.0033	0.0039	0.0008	0.0117	0.03266	0.0004	0	0.02638	0	0	0.0007	0.00319489	0	0.0121	0	0	0
3	46009620	C	T	FYCO1	NA	synonymous SNV	0.06237	0.0172	0.0667	0.0714	0.1167	0.0657	0.0467	0.0223	0.3139	0.0003	0.0114	0	0.0004	0	0.09923	0.0099	0.0976438	0	0.354	0.0303	0	0
3	46009672	G	T	FYCO1	NA	nonsynonymous SNV	0.00052	0.0000	0.0000	0.0000	0.0000	0.0008	0.0000	0.01196	0	0	0.08677	0	0	0	0	0	0	0	0	0	0	0
3	46009684	G	A	FYCO1	NA	nonsynonymous SNV	0.00314	0.0000	0.0000	0.0000	0.0000	0.0041	0.0020	0.0027	0.06164	0.0114	0.0007	0.0012	0.0016	0.0001	0.0084	0.0021	0.00479233	0.006	0	0	0.0099	0.0082
3	46009763	G	A	FYCO1	NA	nonsynonymous SNV	0.00105	0.0000	0.0000	0.0000	0.0000	0.0016	0.0000	0.0008	0.0107	0.03266	0.0003	0	0.03524	0	0	0.0003	0.00379393	0	0.0144	0	0	0
3	46009810	C	T	FYCO1	NA	nonsynonymous SNV	0.00314	0.0000	0.0000	0.0000	0.0000	0.0033	0.0039	0.0008	0.0116	0	0.0005	0.05437	0.03518	0	0	0.0005	0.00319489	0	0.0121	0	0	0
3	46009864	C	G	FYCO1	NA	nonsynonymous SNV	0.49528	0.5862	0.3333	0.4286	0.4500	0.4943	0.5292	0.5771	0.2360	0.6987	0.6771	0.6765	0.5378	0.6215	0.5926	0.5628	0.532947	0.5557	0.2095	0.6427	0.6667	0.7311
3	46009906	G	A	FYCO1	NA	nonsynonymous SNV	0.00052	0.0000	0.0000	0.0000	0.0000	0.0008	0.0000	0.0002	0	0.03266	0.0005	0	0.0002	0.0001	0	0.0002	0	0	0	0	0	0
3	46009957	C	T	FYCO1	NA	nonsynonymous SNV	0.00052	0.0000	0.0000	0.0000	0.0000	0.0008	0.0000	0.0010	0.0061	0.06533	0.0015	0.0001	0.0008	0.0002	0	0.0021	0.00219649	0.002	0.0068	0	0	0
3	46009968	C	T	FYCO1	NA	synonymous SNV	0.00052	0.0000	0.0000	0.0000	0.0000	0.0008	0.0000	0	0	0	0	0	0	0	0	0	0	0	0	0	0	0
3	46009972	G	A	FYCO1	NA	nonsynonymous SNV	0.00052	0.0000	0.0000	0.0000	0.0000	0.0008	0.0000	0.02786	0	0	0.05782	0	0.03517	0	0	0.0002	0	0	0	0	0	0
3	46009981	C	T	FYCO1	NA	nonsynonymous SNV	0.01468	0.0172	0.0167	0.0000	0.0333	0.0156	0.0117	0.0052	0.0614	0.0002	0.0053	0	0.0007	0	0.0026	0.0039	0.0233626	0.001	0.0817	0.0115	0	0
3	46009982	G	A	FYCO1	NA	nonsynonymous SNV	0.00052	0.0000	0.0000	0.0000	0.0000	0.0008	0.0000	0.0002	0	0.03266	0.0002	0	0.0003	0	0	0	0	0	0	0	0	0
3	46010007	T	C	FYCO1	NA	synonymous SNV	0.07966	0.1552	0.0167	0.0536	0.0667	0.0747	0.1031	0.1270	0.0287	0.3398	0.0647	0.0027	0.1128	0.1458	0.2	0.1284	0.110024	0.1243	0.0197	0.0634	0.004	0.3599
3	46010077	C	T	FYCO1	NA	nonsynonymous SNV	0.86845	0.9655	0.8667	0.8214	0.9167	0.8629	0.8813	0.8470	0.9559	0.9012	0.9248	0.9997	0.7759	0.8111	0.8461	0.8358	0.928115	0.8012	0.9818	0.9135	1	0.9223
3	46010078	G	A	FYCO1	NA	nonsynonymous SNV	0.00105	0.0000	0.0000	0.0000	0.0000	0.0008	0.0020	0.0002	0.0001	0	0	0	0.0003	0.09305	0	0.0002	0.000199681	0.001	0	0	0	0
3	46010170	T	G	FYCO1	NA	nonsynonymous SNV	0.00052	0.0000	0.0000	0.0000	0.0167	0.0000	0.0000	0	0	0	0	0	0	0	0	0	0	0	0	0	0	0
3	46010179	G	A	FYCO1	NA	nonsynonymous SNV	0.00157	0.0000	0.0167	0.0000	0.0000	0.0008	0.0020	0.0010	0.0139	0	0.0006	0	0.008794	0	0	0	0.00399361	0	0.0151	0	0	0
3	46010264	GA	G	FYCO1	NA	intronic	0.00105	0.0000	0.0000	0.0000	0.0167	0.0000	0.0020	0	0	0	0	0	0	0	0	0	0	0	0	0	0	0
3	46010266	GTT	G	FYCO1	NA	intronic	0.00105	0.0000	0.0000	0.0000	0.0167	0.0000	0.0020	0	0	0	0	0	0	0	0	0	0	0	0	0	0	0
3	46010272	T	A	FYCO1	NA	intronic	0.00105	0.0000	0.0000	0.0000	0.0167	0.0000	0.0020	0	0	0	0	0	0	0	0	0	0	0	0	0	0	0
3	46010273	G	A	FYCO1	NA	intronic	0.00105	0.0000	0.0000	0.0000	0.0167	0.0000	0.0020	0	0	0	0	0	0	0	0	0	0	0	0	0	0	0
3	46010275	G	A	FYCO1	NA	intronic	0.00105	0.0000	0.0000	0.0000	0.0167	0.0000	0.0020	0	0	0	0	0	0	0	0	0	0.000399361	0	0.0015	0	0	0
3	46010290	T	C	FYCO1	NA	intronic	0.00314	0.0000	0.0000	0.0000	0.0000	0.0033	0.0039	0	0	0	0	0	0	0	0	0	0.00319489	0	0.0121	0	0	0
3	46010474	G	A	FYCO1	NA	intronic	0.00052	0.0000	0.0000	0.0000	0.0000	0.0000	0.0020	0	0	0	0	0	0	0	0	0	0	0	0	0	0	0
3	46010535	C	T	FYCO1	NA	intronic	0.00105	0.0000	0.0000	0.0000	0.0333	0.0000	0.0000	0	0	0	0	0	0	0	0	0	0	0	0	0	0	0
3	46010564	C	A	FYCO1	NA	intronic	0.00105	0.0000	0.0000	0.0000	0.0000	0.0000	0.0039	0	0	0	0	0	0	0	0	0	0	0	0	0	0	0
3	46010861	T	A	FYCO1	NA	intronic	0.29612	0.1552	0.2667	0.1071	0.2333	0.3604	0.1751	0	0	0	0	0	0	0	0	0	0.395767	0.4314	0.0991	0.5663	0.6548	0.3722
3	46010879	A	T	FYCO1	NA	intronic	0.00052	0.0000	0.0000	0.0000	0.0000	0.0008	0.0000	0	0	0	0	0	0	0	0	0	0	0	0	0	0	0
3	46010884	G	C	FYCO1	NA	intronic	0.00105	0.0000	0.0000	0.0000	0.0000	0.0016	0.0000	0	0	0	0	0	0	0	0	0	0.00179712	0	0.0061	0.0014	0	0
3	46010963	T	C	FYCO1	NA	intronic	0.00052	0.0000	0.0000	0.0000	0.0000	0.0008	0.0000	0	0	0	0	0	0	0	0	0	0	0	0	0	0	0
3	46011013	C	T	FYCO1	NA	intronic	0.00052	0.0000	0.0000	0.0000	0.0000	0.0008	0.0000	0	0	0	0	0	0	0	0	0	0.000199681	0	0	0.0014	0	0
3	46011023	C	T	FYCO1	NA	intronic	0.00629	0.0172	0.0500	0.0357	0.0000	0.0049	0.0020	0	0	0	0	0	0	0	0	0	0.00459265	0.0119	0.0008	0.013	0	0.001
3	46011029	C	T	FYCO1	NA	intronic	0.00105	0.0000	0.0000	0.0000	0.0000	0.0008	0.0020	0	0	0	0	0	0	0	0	0	0	0	0	0	0	0
3	46011069	C	G	FYCO1	NA	intronic	0.01834	0.0345	0.0500	0.0714	0.0167	0.0172	0.0117	0	0	0	0	0	0	0	0	0	0.0265575	0.0119	0.0809	0.0187	0	0.001
3	46011152	C	A	FYCO1	NA	intronic	0.00314	0.0000	0.0000	0.0000	0.0000	0.0033	0.0039	0.0008	0.0116	0	0.0004	0	1.76e-05	0	0	0.0005	0.00319489	0	0.0121	0	0	0
3	46011186	A	G	FYCO1	NA	nonsynonymous SNV	0.00157	0.0000	0.0000	0.0000	0.0000	0.0016	0.0020	0.01989	0	0	0.08674	0	0.01759	0	0	0	0	0	0	0	0	0
3	46011204	C	T	FYCO1	NA	nonsynonymous SNV	0.00052	0.0000	0.0000	0.0000	0.0000	0.0008	0.0000	0	0	0	0	0	0	0	0	0	0	0	0	0	0	0
3	46011403	C	T	FYCO1	NA	intronic	0.00105	0.0000	0.0000	0.0000	0.0000	0.0016	0.0000	0	0	0	0	0	0	0	0	0	0	0	0	0	0	0
3	46011436	A	G	FYCO1	NA	intronic	0.06971	0.1552	0.0167	0.0536	0.0667	0.0591	0.1031	0	0	0	0	0	0	0	0	0	0.109625	0.1233	0.0189	0.0634	0.004	0.3599
3	46011437	A	C	FYCO1	NA	intronic	0.00052	0.0000	0.0167	0.0000	0.0000	0.0000	0.0000	0	0	0	0	0	0	0	0	0	0	0	0	0	0	0
3	46011517	T	C	FYCO1	NA	intronic	0.00052	0.0000	0.0167	0.0000	0.0000	0.0000	0.0000	0	0	0	0	0	0	0	0	0	0	0	0	0	0	0
3	46011564	TG	T	FYCO1	NA	intronic	0.00052	0.0000	0.0000	0.0000	0.0000	0.0000	0.0020	0	0	0	0	0	0	0	0	0	0	0	0	0	0	0
3	46011634	C	T	FYCO1	NA	intronic	0.00052	0.0000	0.0000	0.0000	0.0000	0.0000	0.0020	0	0	0	0	0	0	0	0	0	0.00439297	0.001	0.0136	0.0043	0	0
3	46011654	C	T	FYCO1	NA	intronic	0.00052	0.0000	0.0000	0.0000	0.0000	0.0000	0.0020	0	0	0	0	0	0	0	0	0	0.00439297	0.001	0.0136	0.0043	0	0
3	46011745	A	G	FYCO1	NA	intronic	0.00052	0.0000	0.0000	0.0000	0.0000	0.0000	0.0020	0	0	0	0	0	0	0	0	0	0	0	0	0	0	0
3	46012542	T	TA	FYCO1	NA	intronic	0.00314	0.0000	0.0000	0.0357	0.0000	0.0000	0.0078	0	0	0	0	0	0	0	0	0	0.110024	0.1233	0.0189	0.0634	0.004	0.362
3	46013621	T	A	FYCO1	NA	intronic	0.00996	0.0000	0.1000	0.0000	0.0667	0.0000	0.0175	0	0	0	0	0	0	0	0	0	0.395367	0.4314	0.0983	0.5663	0.6548	0.3712
3	46013905	A	G	FYCO1	NA	intronic	0.00105	0.0000	0.0000	0.0000	0.0333	0.0000	0.0000	0	0	0	0	0	0	0	0	0	0	0	0	0	0	0
3	46014134	G	A	FYCO1	NA	intronic	0.00052	0.0000	0.0000	0.0000	0.0000	0.0000	0.0020	0	0	0	0	0	0	0	0	0	0.0263578	0.003	0.0893	0.013	0	0.002
3	46014545	T	G	FYCO1	NA	intronic	0.07180	0.1552	0.0167	0.0536	0.0667	0.0665	0.0934	0.1246	0.0166	0.3397	0.0609	0.0027	0.1116	0.1462	0.1868	0.1237	0.105431	0.1223	0.0053	0.0591	0.004	0.3609
3	46014621	C	T	FYCO1	NA	synonymous SNV	0.00052	0.0000	0.0000	0.0000	0.0000	0.0008	0.0000	0.06362	0.0005	0	0.02891	0.05437	0.05274	0	0	0	0	0	0	0	0	0
3	46014667	A	G	FYCO1	NA	nonsynonymous SNV	0.00052	0.0000	0.0167	0.0000	0.0000	0.0000	0.0000	0.0003	0.0002	0	0.05782	0	0.0006	0	0	0.0002	0	0	0	0	0	0
3	46014766	T	C	FYCO1	NA	intronic	0.00105	0.0000	0.0000	0.0000	0.0000	0.0000	0.0039	0.0011	0.0006	0	0.0007	0	0.0018	0.0001	0.0024	0.0015	0.000599042	0	0.0008	0.0029	0	0
3	46015043	T	C	FYCO1	NA	intronic	0.00524	0.0000	0.0333	0.0357	0.0667	0.0000	0.0039	0	0	0	0	0	0	0	0	0	0.0996406	0	0.3608	0.0317	0	0
3	46015070	T	A	FYCO1	NA	intronic	0.00314	0.0000	0.0333	0.0357	0.0333	0.0000	0.0000	0	0	0	0	0	0	0	0	0	0.0992412	0	0.3593	0.0317	0	0
3	46015182	G	A	FYCO1	NA	intronic	0.00105	0.0000	0.0000	0.0357	0.0000	0.0000	0.0000	0	0	0	0	0	0	0	0	0	0.0219649	0	0.0802	0.0058	0	0
3	46015816	G	T	FYCO1	NA	intronic	0.00105	0.0000	0.0000	0.0357	0.0000	0.0000	0.0000	0	0	0	0	0	0	0	0	0	0	0	0	0	0	0
3	46016045	GT	G	FYCO1	NA	intronic	0.00105	0.0000	0.0000	0.0000	0.0000	0.0000	0.0039	0	0	0	0	0	0	0	0	0	0	0	0	0	0	0
3	46016302	C	CCA	FYCO1	NA	intronic	0.05084	0.2241	0.1167	0.0714	0.3167	0.0000	0.1304	0	0	0	0	0	0	0	0	0	0.677316	0.5586	0.7284	0.6916	0.6647	0.7331
3	46016464	G	A	FYCO1	NA	intronic	0.13994	0.0517	0.2167	0.0000	0.2333	0.1535	0.1031	0	0	0	0	0	0	0	0	0	0.393371	0.4314	0.093	0.5648	0.6528	0.3712
3	46016548	C	T	FYCO1	NA	intronic	0.00052	0.0000	0.0000	0.0000	0.0000	0.0008	0.0000	0	0	0	0	0	0	0	0	0	0.00379393	0	0.0144	0	0	0
3	46016563	-	C	FYCO1	NA	intronic	0.00734	0.0000	0.0167	0.0000	0.0167	0.0074	0.0058	0	0	0	0	0	0	0	0	0	0	0	0	0	0	0
3	46016571	T	C	FYCO1	NA	intronic	0.00052	0.0000	0.0000	0.0000	0.0000	0.0008	0.0000	0	0	0	0	0	0	0	0	0	0	0	0	0	0	0
3	46016599	T	G	FYCO1	NA	intronic	0.47851	0.5172	0.3833	0.4821	0.5667	0.4663	0.5078	0	0	0	0	0	0	0	0	0	0.627196	0.5557	0.5522	0.6729	0.6647	0.7311
3	46016687	T	C	FYCO1	NA	intronic	0.00105	0.0000	0.0167	0.0000	0.0000	0.0000	0.0020	0.0008	0.0112	0	0.0005	0	0.008807	0	0	0	0.00339457	0	0.0129	0	0	0
3	46016698	T	C	FYCO1	NA	intronic	0.00052	0.0000	0.0000	0.0000	0.0000	0.0008	0.0000	0.04774	0.06152	0	0	0.0005	0	0	0.09921	0	0.000199681	0	0	0	0.001	0
3	46016708	C	T	FYCO1	NA	intronic	0.00052	0.0000	0.0000	0.0000	0.0000	0.0000	0.0020	0.0002	0.0025	0	0.05782	0	0.008795	0	0	0.0002	0.000199681	0	0.0008	0	0	0
3	46016840	G	A	FYCO1	NA	intronic	0.00052	0.0000	0.0000	0.0000	0.0000	0.0008	0.0000	0.01591	0.06152	0	0.08681	0	0	0	0	0	0.000199681	0	0	0.0014	0	0
3	46016851	A	T	FYCO1	NA	intronic	0.39099	0.3966	0.3000	0.3393	0.3500	0.3949	0.4027	0.4417	0.1120	0.3585	0.6049	0.6693	0.4238	0.4750	0.3900	0.4283	0.386981	0.4314	0.0628	0.5648	0.6607	0.3712
3	46016893	G	A	FYCO1	NA	intronic	0.00629	0.0172	0.0500	0.0357	0.0000	0.0049	0.0020	0	0	0	0	0	0	0	0	0	0.00459265	0.0119	0.0008	0.013	0	0.001
3	46016944	C	T	FYCO1	NA	intronic	0.37421	0.3448	0.3000	0.2857	0.3500	0.3949	0.3463	0	0	0	0	0	0	0	0	0	0.386781	0.4314	0.0628	0.5634	0.6607	0.3712
3	46016958	C	T	FYCO1	NA	intronic	0.00052	0.0000	0.0000	0.0000	0.0000	0.0000	0.0020	0	0	0	0	0	0	0	0	0	0	0	0	0	0	0
3	46016961	T	-	FYCO1	NA	intronic	0.00052	0.0000	0.0167	0.0000	0.0000	0.0000	0.0000	0	0	0	0	0	0	0	0	0	0	0	0	0	0	0
3	46016969	C	G	FYCO1	NA	intronic	0.00419	0.0000	0.0000	0.0000	0.0000	0.0049	0.0039	0	0	0	0	0	0	0	0	0	0.00119808	0.001	0.0015	0.0043	0	0
3	46017007	G	A	FYCO1	NA	intronic	0.00210	0.0000	0.0000	0.0000	0.0000	0.0016	0.0039	0	0	0	0	0	0	0	0	0	0	0	0	0	0	0
3	46017147	C	A	FYCO1	NA	intronic	0.00210	0.0000	0.0000	0.0000	0.0000	0.0033	0.0000	0	0	0	0	0	0	0	0	0	0	0	0	0	0	0
3	46017188	G	T	FYCO1	NA	intronic	0.00105	0.0000	0.0000	0.0000	0.0000	0.0000	0.0039	0	0	0	0	0	0	0	0	0	0	0	0	0	0	0
3	46017304	A	C	FYCO1	NA	intronic	0.16824	0.4483	0.4333	0.1786	0.6500	0.0000	0.4786	0	0	0	0	0	0	0	0	0	0.928315	0.8022	0.9818	0.9135	1	0.9223
3	46017393	G	C	FYCO1	NA	intronic	0.00262	0.0345	0.0000	0.0000	0.0167	0.0000	0.0078	0	0	0	0	0	0	0	0	0	0.033746	0.002	0.115	0.0202	0	0.001
3	46017417	C	A	FYCO1	NA	intronic	0.00210	0.0000	0.0000	0.0000	0.0167	0.0000	0.0058	0	0	0	0	0	0	0	0	0	0.0103834	0.001	0.0371	0.0014	0	0.001
3	46017739	TG	T	FYCO1	NA	intronic	0.00105	0.0000	0.0000	0.0000	0.0333	0.0000	0.0000	0	0	0	0	0	0	0	0	0	0	0	0	0	0	0
3	46017799	C	T	FYCO1	NA	intronic	0.00105	0.0345	0.0000	0.0000	0.0000	0.0000	0.0039	0	0	0	0	0	0	0	0	0	0	0	0	0	0	0
3	46018148	C	G	FYCO1	NA	intronic	0.00105	0.0000	0.0333	0.0000	0.0000	0.0000	0.0000	0	0	0	0	0	0	0	0	0	0.0235623	0.001	0.0825	0.0115	0	0
3	46018277	A	G	FYCO1	NA	intronic	0.00577	0.0345	0.0500	0.0000	0.1000	0.0000	0.0039	0	0	0	0	0	0	0	0	0	0.673522	0.5577	0.7179	0.6844	0.6667	0.7321
3	46018344	G	A	FYCO1	NA	intronic	0.00105	0.0345	0.0000	0.0000	0.0000	0.0000	0.0039	0	0	0	0	0	0	0	0	0	0.104633	0.1223	0.0045	0.0591	0.004	0.3579
3	46018559	G	T	FYCO1	NA	intronic	0.00105	0.0000	0.0000	0.0000	0.0333	0.0000	0.0000	0	0	0	0	0	0	0	0	0	0	0	0	0	0	0
3	46018842	-	A	FYCO1	NA	intronic	0.00210	0.0000	0.0000	0.0000	0.0333	0.0000	0.0039	0	0	0	0	0	0	0	0	0	0	0	0	0	0	0
3	46019091	C	T	FYCO1	NA	intronic	0.00052	0.0000	0.0000	0.0000	0.0167	0.0000	0.0000	0	0	0	0	0	0	0	0	0	0	0	0	0	0	0
3	46019283	C	T	FYCO1	NA	intronic	0.00472	0.0000	0.1000	0.0000	0.0000	0.0000	0.0058	0	0	0	0	0	0	0	0	0	0.163938	0.2078	0.0446	0.1542	0.3016	0.1452
3	46019670	C	T	FYCO1	NA	intronic	0.00052	0.0000	0.0167	0.0000	0.0000	0.0000	0.0000	0	0	0	0	0	0	0	0	0	0.0229633	0.001	0.0809	0.0101	0	0
3	46019722	T	G	FYCO1	NA	intronic	0.00105	0.0000	0.0000	0.0000	0.0000	0.0000	0.0039	0	0	0	0	0	0	0	0	0	0.205871	0.0209	0.649	0.098	0.0407	0.044
3	46019736	G	T	FYCO1	NA	intronic	0.00105	0.0000	0.0000	0.0000	0.0000	0.0000	0.0039	0	0	0	0	0	0	0	0	0	0	0	0	0	0	0
3	46019773	T	C	FYCO1	NA	intronic	0.00105	0.0000	0.0000	0.0000	0.0000	0.0000	0.0039	0	0	0	0	0	0	0	0	0	0	0	0	0	0	0
3	46019804	G	T	FYCO1	NA	intronic	0.00105	0.0000	0.0333	0.0000	0.0000	0.0000	0.0000	0	0	0	0	0	0	0	0	0	0	0	0	0	0	0
3	46020594	T	C	FYCO1	NA	intronic	0.02830	0.1034	0.3000	0.0357	0.1333	0.0000	0.0506	0	0	0	0	0	0	0	0	0	0.927915	0.8022	0.9811	0.9121	1	0.9223
3	46020954	C	T	FYCO1	NA	intronic	0.00157	0.0000	0.0000	0.0000	0.0000	0.0025	0.0000	0	0	0	0	0	0	0	0	0	0.000399361	0.002	0	0	0	0
3	46021058	C	T	FYCO1	NA	intronic	0.00210	0.0000	0.0000	0.0000	0.0000	0.0033	0.0000	0	0	0	0	0	0	0	0	0	0.00139776	0	0.0053	0	0	0
3	46021104	C	T	FYCO1	NA	intronic	0.00262	0.0000	0.0000	0.0179	0.0000	0.0025	0.0020	0	0	0	0	0	0	0	0	0	0.00159744	0.006	0	0	0	0.002
3	46021119	G	C	FYCO1	NA	intronic	0.00052	0.0000	0.0000	0.0000	0.0000	0.0008	0.0000	0	0	0	0	0	0	0	0	0	0	0	0	0	0	0
3	46021136	A	C	FYCO1	NA	intronic	0.00052	0.0000	0.0000	0.0000	0.0000	0.0008	0.0000	0	0	0	0	0	0	0	0	0	0.000199681	0	0	0.0014	0	0
3	46021218	G	T	FYCO1	NA	synonymous SNV	0.76048	0.8966	0.8000	0.7321	0.7333	0.7430	0.8035	0.8080	0.4249	0.9002	0.9016	0.9997	0.7745	0.8101	0.8457	0.8142	0.762979	0.7972	0.3835	0.8689	1	0.9213
3	46021299	G	A	FYCO1	NA	synonymous SNV	0.00105	0.0000	0.0000	0.0000	0.0000	0.0008	0.0020	0.0002	0	0.0003	0.0003	0	0.0003	0	0	0.0010	0.000599042	0	0	0.0043	0	0
3	46021375	C	T	FYCO1	NA	intronic	0.00052	0.0000	0.0000	0.0000	0.0000	0.0000	0.0020	0	0	0	0	0	0	0	0	0	0	0	0	0	0	0
3	46021426	G	A	FYCO1	NA	intronic	0.00210	0.0000	0.0167	0.0000	0.0000	0.0025	0.0000	0	0	0	0	0	0	0	0	0	0.00319489	0	0.0113	0.0014	0	0
3	46021452	T	G	FYCO1	NA	intronic	0.26887	0.3103	0.4167	0.3036	0.2667	0.2545	0.2821	0	0	0	0	0	0	0	0	0	0.233227	0.2406	0.18	0.2277	0.3413	0.1902
3	46021559	T	G	FYCO1	NA	intronic	0.17453	0.1379	0.2833	0.1607	0.1333	0.1773	0.1615	0	0	0	0	0	0	0	0	0	0.152955	0.2058	0.0159	0.1527	0.2897	0.1431
3	46021826	A	G	FYCO1	NA	intronic	0.00105	0.0000	0.0000	0.0000	0.0000	0.0000	0.0039	0	0	0	0	0	0	0	0	0	0	0	0	0	0	0
3	46021845	GA	G	FYCO1	NA	intronic	0.00419	0.0000	0.0667	0.0000	0.0667	0.0000	0.0000	0	0	0	0	0	0	0	0	0	0	0	0	0	0	0
3	46022704	C	T	FYCO1	NA	intronic	0.04874	0.1207	0.2667	0.1250	0.1000	0.0000	0.1245	0	0	0	0	0	0	0	0	0	0.160942	0.2078	0.0325	0.1542	0.3016	0.1462
3	46022758	G	A	FYCO1	NA	intronic	0.00052	0.0000	0.0167	0.0000	0.0000	0.0000	0.0000	0	0	0	0	0	0	0	0	0	0	0	0	0	0	0
3	46022764	G	A	FYCO1	NA	intronic	0.02306	0.0000	0.1000	0.0893	0.0500	0.0164	0.0195	0	0	0	0	0	0	0	0	0	0.0365415	0.0149	0.1082	0.0346	0	0.001
3	46022819	C	T	FYCO1	NA	intronic	0.00052	0.0000	0.0000	0.0000	0.0000	0.0008	0.0000	0	0	0	0	0	0	0	0	0	0	0	0	0	0	0
3	46022833	G	A	FYCO1	NA	intronic	0.06866	0.1379	0.0167	0.0536	0.0667	0.0632	0.0895	0	0	0	0	0	0	0	0	0	0.104633	0.1223	0.0045	0.0591	0.004	0.3579
3	46022876	A	T	FYCO1	NA	intronic	0.00314	0.0000	0.0000	0.0000	0.0000	0.0041	0.0020	0	0	0	0	0	0	0	0	0	0.00159744	0.007	0	0	0	0.001
3	46023430	T	C	FYCO1	NA	intronic	0.00419	0.0000	0.0000	0.0000	0.0000	0.0066	0.0000	0	0	0	0	0	0	0	0	0	0.0101837	0.001	0.0363	0.0014	0	0.001
3	46023509	A	G	FYCO1	NA	intronic	0.00105	0.0000	0.0000	0.0000	0.0000	0.0000	0.0039	0	0	0	0	0	0	0	0	0	0	0	0	0	0	0
3	46023782	A	G	FYCO1	NA	intronic	0.00105	0.0000	0.0000	0.0000	0.0333	0.0000	0.0000	0	0	0	0	0	0	0	0	0	0	0	0	0	0	0
3	46023949	T	C	FYCO1	NA	intronic	0.00105	0.0000	0.0333	0.0000	0.0000	0.0000	0.0000	0	0	0	0	0	0	0	0	0	0	0	0	0	0	0
3	46024086	A	G	FYCO1	NA	intronic	0.00105	0.0000	0.0000	0.0000	0.0000	0.0000	0.0039	0	0	0	0	0	0	0	0	0	0	0	0	0	0	0
3	46024119	C	A	FYCO1	NA	intronic	0.00105	0.0000	0.0000	0.0000	0.0333	0.0000	0.0000	0	0	0	0	0	0	0	0	0	0	0	0	0	0	0
3	46024127	G	GT	FYCO1	NA	intronic	0.01677	0.0345	0.1667	0.0357	0.1000	0.0000	0.0272	0	0	0	0	0	0	0	0	0	1	1	1	1	1	1
3	46024229	A	G	FYCO1	NA	intronic	0.00052	0.0000	0.0167	0.0000	0.0000	0.0000	0.0000	0	0	0	0	0	0	0	0	0	0	0	0	0	0	0
3	46024262	C	A	FYCO1	NA	intronic	0.00105	0.0000	0.0000	0.0000	0.0333	0.0000	0.0000	0	0	0	0	0	0	0	0	0	0	0	0	0	0	0
3	46024529	T	A	FYCO1	NA	intronic	0.00210	0.0345	0.0000	0.0000	0.0000	0.0000	0.0078	0	0	0	0	0	0	0	0	0	0.105032	0.1223	0.0053	0.0591	0.004	0.3589
3	46024671	T	C	FYCO1	NA	intronic	0.00943	0.0000	0.1333	0.0000	0.0667	0.0000	0.0117	0	0	0	0	0	0	0	0	0	0.388379	0.4334	0.0696	0.5663	0.6548	0.3722
3	46024703	C	T	FYCO1	NA	intronic	0.00105	0.0000	0.0333	0.0000	0.0000	0.0000	0.0000	0	0	0	0	0	0	0	0	0	0	0	0	0	0	0
3	46024719	C	A	FYCO1	NA	intronic	0.00052	0.0000	0.0000	0.0000	0.0000	0.0000	0.0020	0	0	0	0	0	0	0	0	0	0	0	0	0	0	0
3	46024834	C	A	FYCO1	NA	intronic	0.00105	0.0000	0.0000	0.0000	0.0000	0.0000	0.0039	0	0	0	0	0	0	0	0	0	0	0	0	0	0	0
3	46025013	A	G	FYCO1	NA	intronic	0.01363	0.0690	0.1000	0.0000	0.0667	0.0000	0.0311	0	0	0	0	0	0	0	0	0	0.628994	0.674	0.2784	0.7925	0.996	0.5624
3	46025048	G	A	FYCO1	NA	intronic	0.00105	0.0000	0.0000	0.0000	0.0000	0.0000	0.0039	0	0	0	0	0	0	0	0	0	0.105032	0.1223	0.0053	0.0591	0.004	0.3589
3	46025386	A	G	FYCO1	NA	intronic	0.00105	0.0000	0.0333	0.0000	0.0000	0.0000	0.0000	0	0	0	0	0	0	0	0	0	0	0	0	0	0	0
3	46025518	T	C	FYCO1	NA	intronic	0.01572	0.0000	0.1333	0.0000	0.1333	0.0000	0.0272	0	0	0	0	0	0	0	0	0	0.623403	0.673	0.2632	0.7824	0.996	0.5624
3	46025622	G	C	FYCO1	NA	intronic	0.00105	0.0000	0.0000	0.0000	0.0000	0.0000	0.0039	0	0	0	0	0	0	0	0	0	0	0	0	0	0	0
3	46025863	C	A	FYCO1	NA	intronic	0.00105	0.0000	0.0000	0.0000	0.0000	0.0000	0.0039	0	0	0	0	0	0	0	0	0	0	0	0	0	0	0
3	46025941	T	C	FYCO1	NA	intronic	0.07023	0.0690	0.4500	0.1071	0.2500	0.0000	0.1673	0	0	0	0	0	0	0	0	0	0.76258	0.7972	0.3828	0.8674	1	0.9213
3	46025946	G	A	FYCO1	NA	intronic	0.00105	0.0000	0.0000	0.0000	0.0000	0.0000	0.0039	0	0	0	0	0	0	0	0	0	0	0	0	0	0	0
3	46025992	A	G	FYCO1	NA	intronic	0.00681	0.0000	0.0500	0.0000	0.0500	0.0000	0.0136	0	0	0	0	0	0	0	0	0	0.0996406	0	0.3623	0.0288	0	0
3	46026050	C	T	FYCO1	NA	intronic	0.00052	0.0000	0.0000	0.0000	0.0000	0.0008	0.0000	0	0	0	0	0	0	0	0	0	0.000199681	0	0	0.0014	0	0
3	46026104	C	T	FYCO1	NA	intronic	0.00105	0.0000	0.0000	0.0000	0.0167	0.0000	0.0020	0	0	0	0	0	0	0	0	0	0.000399361	0	0	0.0029	0	0
3	46026209	CA	C	FYCO1	NA	intronic	0.66405	0.7069	0.7500	0.6429	0.6333	0.6519	0.6887	0	0	0	0	0	0	0	0	0	0	0	0	0	0	0
3	46026220	G	T	FYCO1	NA	intronic	0.00052	0.0000	0.0000	0.0000	0.0000	0.0000	0.0020	0	0	0	0	0	0	0	0	0	0	0	0	0	0	0
3	46026259	G	A	FYCO1	NA	intronic	0.39256	0.4138	0.3000	0.3571	0.3500	0.3941	0.4086	0	0	0	0	0	0	0	0	0	0.386781	0.4324	0.0673	0.5605	0.6548	0.3722
3	46026273	T	G	FYCO1	NA	intronic	0.00105	0.0000	0.0000	0.0000	0.0000	0.0008	0.0020	0	0	0	0	0	0	0	0	0	0	0	0	0	0	0
3	46026382	C	G	FYCO1	NA	nonsynonymous SNV	0.00052	0.0000	0.0000	0.0000	0.0000	0.0008	0.0000	0	0	0	0	0	0	0	0	0	0	0	0	0	0	0
3	46026551	T	C	FYCO1	NA	intronic	0.00052	0.0000	0.0000	0.0000	0.0000	0.0008	0.0000	0	0	0	0	0	0	0	0	0	0	0	0	0	0	0
3	46026641	G	T	FYCO1	NA	intronic	0.26572	0.1034	0.2000	0.0357	0.1667	0.3539	0.1012	0	0	0	0	0	0	0	0	0	0.382788	0.4324	0.053	0.5591	0.6548	0.3722
3	46026699	C	A	FYCO1	NA	intronic	0.33910	0.2931	0.3667	0.0357	0.2000	0.4335	0.1615	0	0	0	0	0	0	0	0	0	0.6252	0.674	0.2648	0.7911	0.996	0.5624
3	46027162	G	T	FYCO1	NA	intronic	0.00052	0.0000	0.0000	0.0000	0.0000	0.0000	0.0020	0	0	0	0	0	0	0	0	0	0	0	0	0	0	0
3	46027238	C	A	FYCO1	NA	intronic	0.00105	0.0000	0.0000	0.0000	0.0000	0.0000	0.0039	0	0	0	0	0	0	0	0	0	0	0	0	0	0	0
3	46027410	G	A	FYCO1	NA	intronic	0.00734	0.0000	0.0333	0.0357	0.1000	0.0000	0.0078	0	0	0	0	0	0	0	0	0	0.382987	0.4324	0.053	0.5605	0.6548	0.3722
3	46027428	G	T	FYCO1	NA	intronic	0.00105	0.0000	0.0000	0.0357	0.0000	0.0000	0.0000	0	0	0	0	0	0	0	0	0	0	0	0	0	0	0
3	46027745	T	C	FYCO1	NA	intronic	0.00105	0.0000	0.0333	0.0000	0.0000	0.0000	0.0000	0	0	0	0	0	0	0	0	0	0.00119808	0.002	0.003	0	0	0
3	46027793	C	G	FYCO1	NA	intronic	0.00105	0.0000	0.0000	0.0000	0.0000	0.0000	0.0039	0	0	0	0	0	0	0	0	0	0	0	0	0	0	0
3	46027832	G	T	FYCO1	NA	intronic	0.00052	0.0000	0.0000	0.0000	0.0167	0.0000	0.0000	0	0	0	0	0	0	0	0	0	0	0	0	0	0	0
3	46027930	C	A	FYCO1	NA	intronic	0.00052	0.0000	0.0000	0.0000	0.0167	0.0000	0.0000	0	0	0	0	0	0	0	0	0	0	0	0	0	0	0
3	46028056	G	C	FYCO1	NA	intronic	0.01625	0.0345	0.1167	0.0714	0.0667	0.0000	0.0311	0	0	0	0	0	0	0	0	0	0.387979	0.4334	0.0688	0.5648	0.6548	0.3722
3	46028243	G	T	FYCO1	NA	intronic	0.00105	0.0000	0.0000	0.0000	0.0333	0.0000	0.0000	0	0	0	0	0	0	0	0	0	0.000998403	0	0.0038	0	0	0
3	46028320	C	T	FYCO1	NA	intronic	0.01415	0.0345	0.2500	0.0000	0.0167	0.0000	0.0214	0	0	0	0	0	0	0	0	0	0.23722	0.2406	0.1959	0.2262	0.3413	0.1902
3	46028454	C	T	FYCO1	NA	intronic	0.00105	0.0000	0.0000	0.0000	0.0000	0.0000	0.0039	0	0	0	0	0	0	0	0	0	0	0	0	0	0	0
3	46028791	G	A	FYCO1	NA	intronic	0.00839	0.0000	0.0333	0.0000	0.1000	0.0000	0.0156	0	0	0	0	0	0	0	0	0	0.383187	0.4324	0.0537	0.5605	0.6548	0.3722
3	46028895	A	T	FYCO1	NA	intronic	0.00314	0.0000	0.0333	0.0357	0.0000	0.0000	0.0039	0	0	0	0	0	0	0	0	0	0.0936502	0.0934	0.0023	0.085	0.2401	0.0726
3	46029098	CA	C	FYCO1	NA	intronic	0.00210	0.0000	0.0000	0.0179	0.0167	0.0000	0.0039	0	0	0	0	0	0	0	0	0	0	0	0	0	0	0
3	46029187	T	A	FYCO1	NA	intronic	0.00105	0.0000	0.0000	0.0000	0.0000	0.0000	0.0039	0	0	0	0	0	0	0	0	0	0	0	0	0	0	0
3	46029193	T	C	FYCO1	NA	intronic	0.01310	0.0345	0.0667	0.0714	0.0833	0.0000	0.0234	0	0	0	0	0	0	0	0	0	0.23722	0.2406	0.1959	0.2262	0.3413	0.1902
3	46029271	A	G	FYCO1	NA	intronic	0.02201	0.0345	0.2667	0.0357	0.2000	0.0000	0.0234	0	0	0	0	0	0	0	0	0	0.759185	0.7972	0.3691	0.8689	1	0.9213
3	46029272	C	A	FYCO1	NA	intronic	0.00105	0.0000	0.0000	0.0000	0.0333	0.0000	0.0000	0	0	0	0	0	0	0	0	0	0	0	0	0	0	0
[truncated: 5,173 more rows]
