# Supplementary material for: Genetic variability in COVID-19-related genes in the Brazilian population
Source: Hum Genome Var. 2021 Apr 2;8:15. doi: 10.1038/s41439-021-00146-w (PMC8017521; doi:10.1038/s41439-021-00146-w)
Supplement: Supplementary file 3 — Supplementary data 2. [file 41439_2021_146_MOESM3_ESM.xlsx]

## Sheet: In silico prediction results
Gene	chr	pos_hg19	REF	ALT	Predicted_protein_change	Predicted_protein_AA	HGVSc	dbSNP	Panther	Mutation_Taster	Condel	Provean	Polyphen2	SIFT	Align-GVGD	CADD	CADD_(cutoff>20)	PhD-SNPg	FATHMM	SNPs&GO	Mutpred2
STAT1	2	191854348	A	G	p.Phe364Leu	p.F364L	NM_007315.3:c.1090T>C;NM_139266.2:c.1090T>C	rs759722579	Probably damaging	Disease causing	Deleterious	Neutral	Benign	Damaging	Class C15	Tolerated	Deleterious	Pathogenic	Damaging	Neutral	0.443
STAT1	2	191859935	C	T	p.Val266Ile	p.V266I	NM_007315.3:c.796G>A;NM_139266.2:c.796G>A	rs41473544	Possibly damaging	Polymorphism	Neutral	Neutral	Benign	Tolerated	Class C25	Tolerated	Tolerated	Benign	Tolerated	Disease	0.113
STAT1	2	191859938	T	C	p.Ile265Val	p.I265V	NM_007315.3:c.793A>G;NM_139266.2:c.793A>G	rs148775168	Possibly damaging	Polymorphism	Neutral	Neutral	Benign	Tolerated	Class C25	Tolerated	Tolerated	Benign	Tolerated	Neutral	0.075
STAT1	2	191862645	C	T	p.Arg241Gln	p.R241Q	NM_007315.3:c.722G>A;NM_139266.2:c.722G>A;NM_001197123.2:c.722G>A	rs146273341	Probably begign	Disease causing	Neutral	Neutral	Benign	Tolerated	Class C35	Tolerated	Tolerated	Benign	Tolerated	Neutral	0.093
STAT1	2	191863030	G	C	p.His182Gln	p.H182Q	NM_007315.3:c.546C>G;NM_139266.2:c.546C>G	rs890092776	Possibly damaging	Disease causing	Neutral	Neutral	Benign	Tolerated	Class C15	Tolerated	Tolerated	Benign	Damaging	Neutral	0.141
SLC6A20	3	45800603	T	C	p.Lys549Arg	p.K549R	NM_020208.4:c.1646A>G	rs141811843	Probably begign	Disease causing	Neutral	Neutral	Benign	Tolerated	Class C25	Tolerated	Deleterious	Benign	Tolerated	Neutral	0.154
SLC6A20	3	45801393	T	C	p.Ile529Val	p.I529V	NM_020208.4:c.1585A>G	rs61731475	Probably damaging	Disease causing	Deleterious	Neutral	Benign	Tolerated	Class C25	Tolerated	Tolerated	Pathogenic	Tolerated	Neutral	0.128
SLC6A20	3	45804421	C	T	p.Val483Met	p.V483M	NM_020208.4:c.1447G>A	rs146575685	Possibly damaging	Disease causing	Deleterious	Neutral	Possibly damaging	Damaging	Class C15	Deleterious	Deleterious	Pathogenic	Tolerated	Neutral	0.464
SLC6A20	3	45804477	G	A	p.Ala464Val	p.A464V	NM_020208.4:c.1391C>T	rs1463047411	Probably damaging	Polymorphism	Deleterious	Deleterious	Possibly damaging	Tolerated	Class C55	Tolerated	Tolerated	Pathogenic	Tolerated	Neutral	0.438
SLC6A20	3	45804499	A	G	p.Phe457Leu	p.F457L	NM_020208.4:c.1369T>C	NA	Probably damaging	Disease causing	Neutral	Neutral	Probably damaging	Tolerated	Class C15	Deleterious	Deleterious	Pathogenic	Tolerated	Neutral	0.793
SLC6A20	3	45807230	C	T	p.Val368Ile	p.V368I	NM_020208.4:c.1102G>A	rs202052317	Probably damaging	Disease causing	Deleterious	Neutral	Probably damaging	Damaging	Class C25	Deleterious	Deleterious	Pathogenic	Tolerated	Neutral	0.131
SLC6A20	3	45811741	G	A	p.Pro353Leu	p.P353L	NM_020208.4:c.1058C>T	rs145795590	Probably damaging	Disease causing	Neutral	Neutral	Benign	Tolerated	Class C65	Tolerated	Tolerated	Benign	Tolerated	Neutral	0.254
SLC6A20	3	45812898	A	G	p.Phe249Ser	p.F249S	NM_020208.4:c.746T>C	rs147760034	Probably damaging	Disease causing	Deleterious	Deleterious	Probably damaging	Damaging	Class C65	Deleterious	Deleterious	Pathogenic	Damaging	Disease	0.883
SLC6A20	3	45814024	A	T	p.Asn222Lys	p.N222K	NM_020208.4:c.666T>A	rs375971612	Probably damaging	Disease causing	Neutral	Neutral	Probably damaging	Tolerated	Class C65	Tolerated	Tolerated	Benign	Tolerated	Disease	0.342
SLC6A20	3	45814094	G	A	p.Thr199Met	p.T199M	NM_020208.4:c.596C>T	rs17279437	Probably damaging	Polymorphism	Deleterious	Deleterious	Probably damaging	Damaging	Class C65	Deleterious	Deleterious	Pathogenic	Damaging	Disease	0.301
SLC6A20	3	45817275	C	T	p.Arg187His	p.R187H	NM_020208.4:c.560G>A;NM_022405.4:c.560G>A	rs149068093	Probably damaging	Disease causing	Deleterious	Deleterious	Probably damaging	Damaging	Class C25	Deleterious	Deleterious	Pathogenic	Tolerated	Disease	0.665
SLC6A20	3	45817344	C	A	p.Gly164Val	p.G164V	NM_022405.4:c.491G>T;NM_020208.4:c.491G>T	rs773991736	Probably damaging	Disease causing	Deleterious	Deleterious	Probably damaging	Damaging	Class C65	Deleterious	Deleterious	Pathogenic	Damaging	Disease	0.824
SLC6A20	3	45817414	T	C	p.Lys141Glu	p.K141E	NM_022405.4:c.421A>G;NM_020208.4:c.421A>G	rs139429025	Probably damaging	Polymorphism	Neutral	Neutral	Benign	Tolerated	Class C55	Tolerated	Tolerated	Benign	Tolerated	Disease	0.418
SLC6A20	3	45821545	C	T	p.Val104Ile	p.V104I	NM_020208.4:c.310G>A;NM_022405.4:c.310G>A	rs139008024	Probably damaging	Polymorphism	Deleterious	Neutral	Benign	Tolerated	Class C25	Tolerated	Tolerated	Benign	Tolerated	Neutral	0.150
SLC6A20	3	45837833	T	C	p.Asn27Asp	p.N27D	NM_020208.4:c.79A>G;NM_022405.4:c.79A>G	rs371272274	Probably damaging	Disease causing	Deleterious	Deleterious	Probably damaging	Damaging	Class C15	Deleterious	Deleterious	Pathogenic	Damaging	Disease	0.826
SLC6A20	3	45837838	A	G	p.Leu25Pro	p.L25P	NM_020208.4:c.74T>C;NM_022405.4:c.74T>C	rs763259500	Probably damaging	Disease causing	Deleterious	Deleterious	Probably damaging	Damaging	Class C65	Deleterious	Deleterious	Pathogenic	Damaging	Disease	0.943
SLC6A20	3	45837886	G	C	p.Ala9Gly	p.A9G	NM_022405.4:c.26C>G;NM_020208.4:c.26C>G	rs2271615	Probably begign	Polymorphism	Neutral	Neutral	Benign	Tolerated	Class C0	Tolerated	Tolerated	Benign	Tolerated	Neutral	0.110
LZTFL1	3	45869972	C	T	p.Asp246Asn	p.D246N	NM_020347.4:c.736G>A	rs1129183	Possibly damaging	Polymorphism	Neutral	Neutral	Possibly damaging	Damaging	Class C15	Tolerated	Deleterious	Pathogenic	Tolerated	Neutral	0.165
LZTFL1	3	45869975	G	A	p.His245Tyr	p.H245Y	NM_020347.4:c.733C>T	rs890441977	Probably damaging	Disease causing	Neutral	Deleterious	Probably damaging	Damaging	Class C65	Deleterious	Deleterious	Pathogenic	Damaging	Neutral	0.299
LZTFL1	3	45870023	T	C	p.Lys229Glu	p.K229E	NM_020347.4:c.685A>G	rs77717940	Probably begign	Polymorphism	Neutral	Neutral	Benign	Tolerated	Class C0	Tolerated	Tolerated	Benign	Tolerated	Neutral	0.078
LZTFL1	3	45872422	C	G	p.Asp195His	p.D195H	NM_020347.4:c.583G>C	rs781428652	Probably begign	Polymorphism	Neutral	Neutral	Benign	Tolerated	Class C0	Tolerated	Tolerated	Pathogenic	Tolerated	Neutral	0.088
LZTFL1	3	45875738	T	G	p.Asn126His	p.N126H	NM_020347.4:c.376A>C	rs9917821	Probably damaging	Disease causing	Neutral	Neutral	Benign	Tolerated	Class C65	Deleterious	Deleterious	Pathogenic	Tolerated	Neutral	0.070
LZTFL1	3	45877118	A	C	p.Leu96Arg	p.L96R	NM_020347.4:c.287T>G	rs1039221273	Probably damaging	Disease causing	Deleterious	Deleterious	Probably damaging	Damaging	Class C65	Deleterious	Deleterious	Pathogenic	Damaging	Disease	0.845
CCR9	3	45942420	C	T	p.Ala47Val	p.A47V	NM_031200.3:c.140C>T	rs752948199	Probably begign	Disease causing	Neutral	Deleterious	Probably damaging	Tolerated	Class C55	Deleterious	Deleterious	Pathogenic	Tolerated	Neutral	0.324
CCR9	3	45942538	C	A	p.Phe86Leu	p.F86L	NM_031200.3:c.258C>A	rs149507815	Probably damaging	Disease causing	Deleterious	Deleterious	Probably damaging	Damaging	Class C15	Tolerated	Deleterious	Pathogenic	Tolerated	Disease	0.738
CCR9	3	45942554	A	G	p.Ile92Val	p.I92V	NM_031200.3:c.274A>G	rs45530037	Probably begign	Polymorphism	Neutral	Neutral	Benign	Tolerated	Class C25	Tolerated	Tolerated	Benign	Tolerated	Neutral	0.114
CCR9	3	45942971	G	A	p.Ala231Thr	p.A231T	NM_031200.3:c.691G>A	rs61751653	Probably begign	Disease causing	Neutral	Neutral	Possibly damaging	Tolerated	Class C55	Deleterious	Deleterious	Benign	Tolerated	Neutral	0.159
CCR9	3	45943130	A	G	p.Met284Val	p.M284V	NM_031200.3:c.850A>G	rs12721497	Probably begign	Polymorphism	Neutral	Neutral	Benign	Tolerated	Class C15	Tolerated	Tolerated	Benign	Tolerated	Neutral	0.093
FYCO1	3	45965190	G	A	p.Thr1440Ile	p.T1440I	NM_024513.4:c.4319C>T	rs41289612	Probably begign	Polymorphism	Neutral	Neutral	Benign	Tolerated	Class C65	Tolerated	Tolerated	Benign	Tolerated	Neutral	0.147
FYCO1	3	45965244	G	A	p.Thr1422Met	p.T1422M	NM_024513.4:c.4265C>T	rs35678722	Probably begign	Polymorphism	Neutral	Neutral	Benign	Tolerated	Class C65	Tolerated	Tolerated	Pathogenic	Tolerated	Neutral	0.115
FYCO1	3	45972663	G	C	p.Ala1384Gly	p.A1384G	NM_024513.4:c.4151C>G	rs149783680	Probably begign	Polymorphism	Neutral	Neutral	Benign	Tolerated	Class C0	Tolerated	Deleterious	Pathogenic	Tolerated	Neutral	0.134
FYCO1	3	45972667	C	T	p.Glu1383Lys	p.E1383K	NM_024513.4:c.4147G>A	rs184524046	Possibly damaging	Disease causing	Neutral	Neutral	Possibly damaging	Damaging	Class C55	Deleterious	Deleterious	Pathogenic	Tolerated	Neutral	0.267
FYCO1	3	45972715	G	T	p.Leu1367Met	p.L1367M	NM_024513.4:c.4099C>A	NA	Probably damaging	Disease causing	Neutral	Neutral	Probably damaging	Damaging	Class C0	Deleterious	Deleterious	Pathogenic	Damaging	Neutral	0.391
FYCO1	3	45972766	C	A	p.Val1350Leu	p.V1350L	NM_024513.4:c.4048G>T	rs370744751	Probably begign	Polymorphism	Neutral	Neutral	Benign	Tolerated	Class C0	Tolerated	Tolerated	Pathogenic	Tolerated	Neutral	0.028
FYCO1	3	45978012	G	A	p.Thr1323Met	p.T1323M	NM_024513.4:c.3968C>T	rs113318190	Probably damaging	Disease causing	Neutral	Neutral	Probably damaging	Damaging	Class C65	Deleterious	Deleterious	Benign	Damaging	Neutral	0.062
CXCR6	3	45987980	G	A	p.Glu3Lys	p.E3K	NM_006564.2:c.7G>A	rs2234355	Probably begign	Polymorphism	Neutral	Neutral	Possibly damaging	Tolerated	Class C55	Tolerated	Tolerated	Pathogenic	Tolerated	Neutral	0.178
CXCR6	3	45988293	G	A	p.Gly107Asp	p.G107D	NM_006564.2:c.320G>A	rs151224196	Possibly damaging	Disease causing	Deleterious	Deleterious	Probably damaging	Damaging	Class C65	Deleterious	Deleterious	Benign	Tolerated	Disease	0.501
CXCR6	3	45988987	C	G	p.Ser338Arg	p.S338R	NM_006564.2:c.1014C>G	NA	Probably begign	Disease causing	Neutral	Deleterious	Possibly damaging	Damaging	Class C65	Deleterious	Deleterious	Benign	Tolerated	Neutral	0.202
FYCO1	3	45996856	C	T	p.Asp1277Asn	p.D1277N	NM_024513.4:c.3829G>A	rs748475750	Probably damaging	Disease causing	Neutral	Neutral	Probably damaging	Damaging	Class C15	Deleterious	Deleterious	Pathogenic	Damaging	Neutral	0.548
FYCO1	3	45999920	G	C	p.Pro1260Arg	p.P1260R	NM_024513.4:c.3779C>G	rs144182297	Probably begign	Polymorphism	Neutral	Neutral	Benign	Tolerated	Class C0	Deleterious	Deleterious	Benign	Tolerated	Neutral	0.056
FYCO1	3	46000001	C	T	p.Gly1233Asp	p.G1233D	NM_024513.4:c.3698G>A	rs780906345	Possibly damaging	Polymorphism	Neutral	Neutral	Benign	Tolerated	Class C65	Deleterious	Deleterious	Benign	Tolerated	Neutral	0.092
FYCO1	3	46003735	C	T	p.Arg1140Gln	p.R1140Q	NM_024513.4:c.3419G>A	rs41289620	Probably damaging	Disease causing	Neutral	Neutral	Probably damaging	Damaging	Class C35	Deleterious	Deleterious	Pathogenic	Tolerated	Neutral	0.401
FYCO1	3	46003762	T	G	p.Asn1131Thr	p.N1131T	NM_024513.4:c.3392A>C	rs140583835	Possibly damaging	Polymorphism	Neutral	Neutral	Benign	Tolerated	Class C0	Tolerated	Tolerated	Benign	Tolerated	Neutral	0.104
FYCO1	3	46003831	T	C	p.Lys1108Arg	p.K1108R	NM_024513.4:c.3323A>G	rs139535132	Probably begign	Polymorphism	Neutral	Neutral	Benign	Tolerated	Class C0	Tolerated	Tolerated	Benign	Tolerated	Neutral	0.020
FYCO1	3	46003832	T	C	p.Lys1108Glu	p.K1108E	NM_024513.4:c.3322A>G	rs73830668	Probably begign	Polymorphism	Neutral	Neutral	Possibly damaging	Damaging	Class C15	Deleterious	Deleterious	Pathogenic	Tolerated	Neutral	0.074
FYCO1	3	46005863	G	T	p.Asp1078Glu	p.D1078E	NM_024513.4:c.3234C>A	rs6795530	Probably begign	Polymorphism	Neutral	Neutral	Benign	Tolerated	Class C0	Tolerated	Tolerated	Benign	Tolerated	Neutral	0.056
FYCO1	3	46005885	T	C	p.Gln1071Arg	p.Q1071R	NM_024513.4:c.3212A>G	rs142618914	Probably begign	Polymorphism	Deleterious	Neutral	Benign	Tolerated	Class C35	Tolerated	Tolerated	Pathogenic	Tolerated	Neutral	0.076
FYCO1	3	46007823	G	T	p.Asn1001Lys	p.N1001K	NM_024513.4:c.3003C>A	rs13079478	Probably begign	Polymorphism	Neutral	Neutral	Benign	Tolerated	Class C35	Tolerated	Tolerated	Benign	Tolerated	Neutral	0.131
FYCO1	3	46007825	T	C	p.Asn1001Asp	p.N1001D	NM_024513.4:c.3001A>G	rs13059238	Probably begign	Polymorphism	Neutral	Neutral	Benign	Tolerated	Class C0	Tolerated	Tolerated	Benign	Tolerated	Neutral	0.019
FYCO1	3	46007846	C	T	p.Glu994Lys	p.E994K	NM_024513.4:c.2980G>A	rs34801630	Probably damaging	Polymorphism	Deleterious	Neutral	Probably damaging	Damaging	Class C55	Deleterious	Deleterious	Pathogenic	Tolerated	Neutral	0.162
FYCO1	3	46007863	C	T	p.Arg988Gln	p.R988Q	NM_024513.4:c.2963G>A	rs780790669	Probably begign	Polymorphism	Neutral	Neutral	Benign	Tolerated	Class C0	Tolerated	Tolerated	Benign	Tolerated	Neutral	0.031
FYCO1	3	46007864	G	A	p.Arg988Trp	p.R988W	NM_024513.4:c.2962C>T	rs752559420	Probably begign	Polymorphism	Deleterious	Neutral	Benign	Tolerated	Class C25	Deleterious	Deleterious	Pathogenic	Damaging	Neutral	0.077
FYCO1	3	46007969	C	A	p.Gly953Trp	p.G953W	NM_024513.4:c.2857G>T	rs150498691	Possibly damaging	Polymorphism	Deleterious	Deleterious	Probably damaging	Damaging	Class C65	Deleterious	Deleterious	Pathogenic	Damaging	Neutral	0.164
FYCO1	3	46008020	C	T	p.Ala936Thr	p.A936T	NM_024513.4:c.2806G>A	rs149818737	Probably begign	Polymorphism	Deleterious	Neutral	Benign	Tolerated	Class C55	Deleterious	Deleterious	Benign	Tolerated	Neutral	0.044
FYCO1	3	46008077	C	T	p.Val917Met	p.V917M	NM_024513.4:c.2749G>A	rs373989195	Probably begign	Polymorphism	Neutral	Neutral	Benign	Tolerated	Class C0	Tolerated	Tolerated	Benign	Tolerated	Neutral	0.042
FYCO1	3	46008214	C	T	p.Arg871Gln	p.R871Q	NM_024513.4:c.2612G>A	rs113517878	Probably begign	Polymorphism	Neutral	Neutral	Benign	Tolerated	Class C0	Deleterious	Deleterious	Benign	Tolerated	Neutral	0.028
FYCO1	3	46008265	G	A	p.Ala854Val	p.A854V	NM_024513.4:c.2561C>T	rs970361499	Probably begign	Polymorphism	Neutral	Neutral	Benign	Tolerated	Class C0	Tolerated	Tolerated	Benign	Tolerated	Neutral	0.029
FYCO1	3	46008319	G	T	p.Ala836Asp	p.A836D	NM_024513.4:c.2507C>A	rs766825040	Probably begign	Polymorphism	Neutral	Neutral	Benign	Damaging	Class C65	Deleterious	Deleterious	Pathogenic	Damaging	Neutral	0.178
FYCO1	3	46008524	C	A	p.Ala768Ser	p.A768S	NM_024513.4:c.2302G>T	rs763453973	Possibly damaging	Polymorphism	Neutral	Neutral	Benign	Tolerated	Class C65	Tolerated	Tolerated	Pathogenic	Tolerated	Neutral	0.037
FYCO1	3	46008532	C	T	p.Arg765His	p.R765H	NM_024513.4:c.2294G>A	rs34266136	Probably begign	Polymorphism	Neutral	Neutral	Benign	Tolerated	Class C0	Tolerated	Tolerated	Benign	Tolerated	Neutral	0.022
FYCO1	3	46008550	G	A	p.Pro759Leu	p.P759L	NM_024513.4:c.2276C>T	rs201613046	Probably begign	Polymorphism	Neutral	Neutral	Benign	Tolerated	Class C65	Deleterious	Deleterious	Benign	Tolerated	Neutral	0.038
FYCO1	3	46008647	G	T	p.His727Asn	p.H727N	NM_024513.4:c.2179C>A	rs36014492	Probably begign	Polymorphism	Neutral	Neutral	Benign	Tolerated	Class C0	Tolerated	Tolerated	Benign	Tolerated	Neutral	0.045
FYCO1	3	46008790	G	A	p.Ala679Val	p.A679V	NM_024513.4:c.2036C>T	rs3796375	Probably begign	Polymorphism	Neutral	Neutral	Probably damaging	Tolerated	Class C55	Tolerated	Deleterious	Benign	Tolerated	Neutral	0.059
FYCO1	3	46008820	C	T	p.Ser669Asn	p.S669N	NM_024513.4:c.2006G>A	rs141155944	Possibly damaging	Polymorphism	Neutral	Neutral	Benign	Tolerated	Class C45	Tolerated	Tolerated	Benign	Tolerated	Neutral	0.052
FYCO1	3	46008841	G	A	p.Ser662Phe	p.S662F	NM_024513.4:c.1985C>T	rs150785981	Possibly damaging	Disease causing	Neutral	Deleterious	Probably damaging	Damaging	Class C65	Deleterious	Deleterious	Benign	Damaging	Neutral	0.103
FYCO1	3	46008974	T	C	p.Asn618Asp	p.N618D	NM_024513.4:c.1852A>G	rs745338967	Probably damaging	Polymorphism	Neutral	Deleterious	Probably damaging	Damaging	Class C15	Deleterious	Deleterious	Pathogenic	Damaging	Neutral	0.052
FYCO1	3	46008983	G	A	p.Arg615Trp	p.R615W	NM_024513.4:c.1843C>T	rs149507450	Probably begign	Polymorphism	Neutral	Deleterious	Probably damaging	Damaging	Class C25	Deleterious	Deleterious	Pathogenic	Damaging	Neutral	0.055
FYCO1	3	46009289	G	A	p.Arg513Trp	p.R513W	NM_024513.4:c.1537C>T	rs141828619	Probably begign	Polymorphism	Neutral	Neutral	Benign	Tolerated	Class C65	Tolerated	Tolerated	Benign	Tolerated	Neutral	0.054
FYCO1	3	46009352	G	A	p.Arg492Trp	p.R492W	NM_024513.4:c.1474C>T	rs143704916	Probably begign	Polymorphism	Neutral	Deleterious	Probably damaging	Damaging	Class C25	Tolerated	Tolerated	Benign	Damaging	Neutral	0.049
FYCO1	3	46009376	C	T	p.Glu484Lys	p.E484K	NM_024513.4:c.1450G>A	rs751256514	Possibly damaging	Polymorphism	Neutral	Neutral	Benign	Tolerated	Class C0	Tolerated	Tolerated	Benign	Tolerated	Neutral	0.083
FYCO1	3	46009387	G	A	p.Thr480Met	p.T480M	NM_024513.4:c.1439C>T	rs146711260	Probably begign	Polymorphism	Neutral	Neutral	Benign	Tolerated	Class C0	Deleterious	Deleterious	Benign	Tolerated	Neutral	0.029
FYCO1	3	46009412	G	A	p.Arg472Trp	p.R472W	NM_024513.4:c.1414C>T	rs753829330	Probably begign	Polymorphism	Neutral	Deleterious	Probably damaging	Damaging	Class C25	Deleterious	Deleterious	Benign	Damaging	Neutral	0.095
FYCO1	3	46009466	G	C	p.Pro454Ala	p.P454A	NM_024513.4:c.1360C>G	rs199721604	Possibly damaging	Polymorphism	Neutral	Neutral	Benign	Tolerated	Class C0	Deleterious	Deleterious	Benign	Tolerated	Neutral	0.037
FYCO1	3	46009487	G	A	p.Arg447Cys	p.R447C	NM_024513.4:c.1339C>T	rs33910087	Probably begign	Polymorphism	Neutral	Neutral	Possibly damaging	Damaging	Class C35	Deleterious	Deleterious	Benign	Tolerated	Neutral	0.037
FYCO1	3	46009501	C	T	p.Arg442Gln	p.R442Q	NM_024513.4:c.1325G>A	rs116404907	Possibly damaging	Polymorphism	Neutral	Neutral	Benign	Tolerated	Class C0	Tolerated	Tolerated	Benign	Tolerated	Neutral	0.021
FYCO1	3	46009672	G	T	p.Thr385Lys	p.T385K	NM_024513.4:c.1154C>A	rs1016800608	Probably begign	Polymorphism	Neutral	Neutral	Benign	Tolerated	Class C65	Tolerated	Tolerated	Benign	Tolerated	Neutral	0.056
FYCO1	3	46009684	G	A	p.Thr381Met	p.T381M	NM_024513.4:c.1142C>T	rs3733101	Probably begign	Polymorphism	Neutral	Neutral	Benign	Tolerated	Class C0	Tolerated	Tolerated	Benign	Tolerated	Neutral	0.020
FYCO1	3	46009763	G	A	p.Arg355Trp	p.R355W	NM_024513.4:c.1063C>T	rs35937665	Probably damaging	Polymorphism	Neutral	Neutral	Benign	Tolerated	Class C0	Tolerated	Tolerated	Benign	Tolerated	Neutral	0.043
FYCO1	3	46009810	C	T	p.Arg339Gln	p.R339Q	NM_024513.4:c.1016G>A	rs114145679	Probably begign	Polymorphism	Neutral	Neutral	Benign	Tolerated	Class C35	Deleterious	Deleterious	Benign	Tolerated	Neutral	0.028
FYCO1	3	46009864	C	G	p.Gly321Ala	p.G321A	NM_024513.4:c.962G>C	rs3733100	Probably begign	Polymorphism	Neutral	Neutral	Benign	Tolerated	Class C0	Tolerated	Tolerated	Benign	Tolerated	Neutral	0.023
FYCO1	3	46009906	G	A	p.Ala307Val	p.A307V	NM_024513.4:c.920C>T	rs375770260	Probably begign	Polymorphism	Neutral	Neutral	Probably damaging	Damaging	Class C55	Deleterious	Deleterious	Benign	Tolerated	Neutral	0.054
FYCO1	3	46009957	C	T	p.Arg290His	p.R290H	NM_024513.4:c.869G>A	rs146311777	Probably begign	Polymorphism	Neutral	Neutral	Benign	Tolerated	Class C25	Deleterious	Deleterious	Benign	Tolerated	Neutral	0.032
FYCO1	3	46009972	G	A	p.Ala285Val	p.A285V	NM_024513.4:c.854C>T	rs762929660	Possibly damaging	Polymorphism	Neutral	Neutral	Benign	Tolerated	Class C0	Tolerated	Tolerated	Pathogenic	Tolerated	Neutral	0.050
FYCO1	3	46009981	C	T	p.Arg282His	p.R282H	NM_024513.4:c.845G>A	rs9875356	Probably begign	Polymorphism	Neutral	Neutral	Benign	Tolerated	Class C25	Deleterious	Deleterious	Benign	Tolerated	Neutral	0.039
FYCO1	3	46009982	G	A	p.Arg282Cys	p.R282C	NM_024513.4:c.844C>T	rs201358723	Probably begign	Polymorphism	Neutral	Neutral	Benign	Tolerated	Class C65	Deleterious	Deleterious	Benign	Damaging	Neutral	0.058
FYCO1	3	46010077	C	T	p.Arg250Gln	p.R250Q	NM_024513.4:c.749G>A	rs4683158	Probably begign	Polymorphism	Neutral	Neutral	Benign	Tolerated	Class C0	Tolerated	Deleterious	Benign	Tolerated	Neutral	0.016
FYCO1	3	46010078	G	A	p.Arg250Trp	p.R250W	NM_024513.4:c.748C>T	rs142017802	Probably begign	Polymorphism	Neutral	Deleterious	Possibly damaging	Damaging	Class C25	Deleterious	Deleterious	Pathogenic	Damaging	Neutral	0.194
FYCO1	3	46010170	T	G	p.Asp219Ala	p.D219A	NM_024513.4:c.656A>C	rs1253710396	Probably damaging	Disease causing	Neutral	Deleterious	Probably damaging	Damaging	Class C65	Deleterious	Deleterious	Pathogenic	Tolerated	Neutral	0.127
FYCO1	3	46010179	G	A	p.Ser216Phe	p.S216F	NM_024513.4:c.647C>T	rs140002692	Possibly damaging	Disease causing	Neutral	Deleterious	Probably damaging	Damaging	Class C65	Deleterious	Deleterious	Pathogenic	Damaging	Neutral	0.056
FYCO1	3	46011186	A	G	p.Leu204Ser	p.L204S	NM_024513.4:c.611T>C	rs762223711	Probably damaging	Disease causing	Neutral	Deleterious	Probably damaging	Damaging	Class C65	Deleterious	Deleterious	Pathogenic	Damaging	Neutral	0.534
FYCO1	3	46011204	C	T	p.Ser198Asn	p.S198N	NM_024513.4:c.593G>A	rs1007762945	Probably damaging	Disease causing	Neutral	Neutral	Benign	Damaging	Class C45	Deleterious	Deleterious	Pathogenic	Tolerated	Neutral	0.099
FYCO1	3	46014667	A	G	p.Val151Ala	p.V151A	NM_024513.4:c.452T>C	rs142081868	Possibly damaging	Disease causing	Neutral	Deleterious	Probably damaging	Damaging	Class C55	Deleterious	Deleterious	Pathogenic	Tolerated	Neutral	0.256
FYCO1	3	46026382	C	G	p.Glu7Asp	p.E7D	NM_024513.4:c.21G>C	rs939897845	Possibly damaging	Disease causing	Neutral	Neutral	Benign	Tolerated	Class C35	Tolerated	Tolerated	Benign	Tolerated	Neutral	0.265
XCR1	3	46062580	T	G	p.Tyr287Ser	p.Y287S	NM_001024644.2:c.860A>C;NM_005283.3:c.860A>C	NA	Probably damaging	Disease causing	Deleterious	Deleterious	Probably damaging	Damaging	Class C65	Deleterious	Deleterious	Pathogenic	Damaging	Disease	0.817
XCR1	3	46062922	G	A	p.Ser173Leu	p.S173L	NM_001024644.2:c.518C>T;NM_005283.3:c.518C>T	rs78405233	Probably begign	Polymorphism	Neutral	Neutral	Benign	Tolerated	Class C15	Tolerated	Tolerated	Benign	Tolerated	Neutral	0.079
TLR3	4	186997817	T	G	p.Leu15Trp	p.L15W	NM_003265.2:c.44T>G	rs149602022	Possibly damaging	Polymorphism	Neutral	Neutral	Benign	Damaging	Class C55	Tolerated	Tolerated	Benign	Damaging	Disease	0.244
TLR3	4	186997822	T	C	p.Phe17Leu	p.F17L	NM_003265.2:c.49T>C	rs746697955	Possibly damaging	Polymorphism	Neutral	Neutral	Benign	Tolerated	Class C15	Tolerated	Tolerated	Benign	Tolerated	Neutral	0.063
TLR3	4	186997978	G	A	p.Ala69Thr	p.A69T	NM_003265.2:c.205G>A	rs762922535	Possibly damaging	Polymorphism	Neutral	Neutral	Benign	Tolerated	Class C55	Tolerated	Tolerated	Pathogenic	Damaging	Neutral	0.119
TLR3	4	186998015	A	G	p.Asp81Gly	p.D81G	NM_003265.2:c.242A>G	rs947295812	Possibly damaging	Disease causing	Deleterious	Deleterious	Probably damaging	Damaging	Class C65	Deleterious	Deleterious	Pathogenic	Damaging	Disease	0.535
TLR3	4	186998119	G	A	p.Asp116Asn	p.D116N	NM_003265.2:c.346G>A	rs140176180	Possibly damaging	Disease causing	Neutral	Neutral	Benign	Tolerated	Class C15	Deleterious	Deleterious	Pathogenic	Damaging	Neutral	0.216
TLR3	4	186998121	T	G	p.Asp116Glu	p.D116E	NM_003265.2:c.348T>G	NA	Possibly damaging	Polymorphism	Neutral	Neutral	Benign	Tolerated	Class C35	Tolerated	Tolerated	Benign	Tolerated	Neutral	0.146
TLR3	4	187003678	G	A	p.Asp280Asn	p.D280N	NM_003265.2:c.838G>A	rs112077022	Probably begign	Disease causing	Neutral	Neutral	Benign	Tolerated	Class C15	Tolerated	Tolerated	Pathogenic	Damaging	Disease	0.309
TLR3	4	187003729	C	G	p.Leu297Val	p.L297V	NM_003265.2:c.889C>G	rs35311343	Possibly damaging	Disease causing	Deleterious	Neutral	Probably damaging	Damaging	Class C25	Deleterious	Deleterious	Pathogenic	Damaging	Disease	0.299
TLR3	4	187003759	T	G	p.Tyr307Asp	p.Y307D	NM_003265.2:c.919T>G	rs5743317	Probably begign	Polymorphism	Neutral	Neutral	Benign	Tolerated	Class C65	Tolerated	Tolerated	Benign	Damaging	Neutral	0.447
TLR3	4	187003850	G	A	p.Ser337Asn	p.S337N	NM_003265.2:c.1010G>A	rs759819677	Probably begign	Polymorphism	Neutral	Neutral	Benign	Tolerated	Class C45	Tolerated	Tolerated	Benign	Tolerated	Neutral	0.130
TLR3	4	187004074	C	T	p.Leu412Phe	p.L412F	NM_003265.2:c.1234C>T	rs3775291	Probably damaging	Polymorphism automatic	Deleterious	Deleterious	Probably damaging	Damaging	Class C15	Deleterious	Deleterious	Pathogenic	Damaging	Disease	0.666
TLR3	4	187004135	A	G	p.His432Arg	p.H432R	NM_003265.2:c.1295A>G	rs145303119	Probably begign	Polymorphism	Neutral	Neutral	Benign	Tolerated	Class C25	Tolerated	Tolerated	Pathogenic	Tolerated	Neutral	0.169
TLR3	4	187004200	G	T	p.Gly454Cys	p.G454C	NM_003265.2:c.1360G>T	rs1053020064	Possibly damaging	Disease causing	Deleterious	Deleterious	Probably damaging	Damaging	Class C65	Deleterious	Deleterious	Pathogenic	Damaging	Disease	0.585
TLR3	4	187004392	A	G	p.Ile518Val	p.I518V	NM_003265.2:c.1552A>G	rs932524368	Possibly damaging	Disease causing	Neutral	Neutral	Benign	Damaging	Class C25	Tolerated	Tolerated	Benign	Damaging	Neutral	0.280
TLR3	4	187004399	A	G	p.Asn520Ser	p.N520S	NM_003265.2:c.1559A>G	rs1051348300	Possibly damaging	Disease causing	Neutral	Deleterious	Benign	Damaging	Class C45	Tolerated	Tolerated	Pathogenic	Damaging	Neutral	0.145
TLR3	4	187004500	C	T	p.Pro554Ser	p.P554S	NM_003265.2:c.1660C>T	rs121434431	Possibly damaging	Disease causing	Neutral	Deleterious	Probably damaging	Damaging	Class C65	Deleterious	Deleterious	Pathogenic	Damaging	Disease	0.648
TLR3	4	187004716	G	A	p.Glu626Lys	p.E626K	NM_003265.2:c.1876G>A	rs762517411	Possibly damaging	Disease causing	Neutral	Neutral	Benign	Tolerated	Class C55	Tolerated	Tolerated	Pathogenic	Damaging	Neutral	0.207
TLR3	4	187004767	C	A	p.Arg643Ser	p.R643S	NM_003265.2:c.1927C>A	rs73025939	Probably begign	Polymorphism	Neutral	Neutral	Benign	Tolerated	Class C65	Tolerated	Tolerated	Pathogenic	Tolerated	Neutral	0.115
TLR3	4	187005049	T	A	p.Ser737Thr	p.S737T	NM_003265.2:c.2209T>A	rs5743318	Probably begign	Polymorphism	Neutral	Neutral	Benign	Tolerated	Class C55	Tolerated	Tolerated	Benign	Tolerated	Neutral	0.265
IL6	7	22767064	C	A	p.Ser7Arg	p.S7R	NM_000600.5:c.21C>A	rs199941251	Probably begign	Disease causing	Deleterious	Neutral	Probably damaging	Tolerated	Class C65	Tolerated	Deleterious	Pathogenic	Damaging	Disease	0.063
IL6	7	22767071	G	A	p.Gly10Ser	p.G10S	NM_000600.5:c.28G>A	rs937615940	Probably begign	Polymorphism	Neutral	Neutral	Benign	Tolerated	Class C0	Deleterious	Deleterious	Benign	Tolerated	Neutral	0.032
IL6	7	22767134	C	A	p.Pro31Thr	p.P31T	NM_000600.5:c.91C>A	rs142759801	Probably begign	Polymorphism	Deleterious	Neutral	Benign	Tolerated	Class C0	Deleterious	Deleterious	Benign	Tolerated	Disease	0.136
IL6	7	22767137	C	T	p.Pro32Ser	p.P32S	NM_000600.5:c.94C>T	rs2069830	Probably begign	Polymorphism	Neutral	Neutral	Benign	Tolerated	Class C0	Deleterious	Deleterious	Benign	Tolerated	Neutral	0.103
IL6	7	22771038	A	T	p.Asp162Val	p.D162V	NM_000600.5:c.485A>T	rs2069860	Possibly damaging	Polymorphism	Neutral	Deleterious	Benign	Tolerated	Class C35	Deleterious	Deleterious	Benign	Damaging	Neutral	0.073
IL6	7	22771039	T	A	p.Asp162Glu	p.D162E	NM_000600.5:c.486T>A	rs13306435	Possibly damaging	Polymorphism	Neutral	Neutral	Benign	Tolerated	Class C0	Tolerated	Tolerated	Benign	Tolerated	Disease	0.027
IL6	7	22771083	C	T	p.Thr177Met	p.T177M	NM_000600.5:c.530C>T	rs148828876	Probably begign	Polymorphism	Neutral	Neutral	Benign	Tolerated	Class C0	Tolerated	Tolerated	Benign	Tolerated	Disease	0.030
CTSL	9	90342523	A	C	p.Asn2Thr	p.N2T	NM_145918.3:c.5A>C;NM_001257971.2:c.5A>C;NM_001912.5:c.5A>C;NM_001257972.2:c.5A>C	rs112682750	Probably begign	Polymorphism	Neutral	Neutral	Benign	Tolerated	Class C0	Deleterious	Deleterious	Benign	Tolerated	Neutral	0.157
CTSL	9	90342528	A	T	p.Thr4Ser	p.T4S	NM_001912.5:c.10A>T;NM_145918.3:c.10A>T;NM_001257972.2:c.10A>T;NM_001257971.2:c.10A>T	rs982050868	Probably begign	Polymorphism	Neutral	Neutral	Benign	Tolerated	Class C0	Tolerated	Tolerated	Benign	Tolerated	Neutral	0.046
CTSL	9	90342587	C	A	p.His23Gln	p.H23Q	NM_001912.5:c.69C>A;NM_145918.3:c.69C>A;NM_001257971.2:c.69C>A;NM_001257972.2:c.69C>A	rs149469120	Probably begign	Polymorphism	Neutral	Neutral	Benign	Tolerated	Class C0	Tolerated	Tolerated	Benign	Tolerated	Neutral	0.054
CTSL	9	90343050	G	A	p.Ala79Thr	p.A79T	NM_001257971.2:c.235G>A;NM_145918.3:c.235G>A;NM_001257972.2:c.235G>A;NM_001912.5:c.235G>A	rs111258561	Probably begign	Polymorphism	Deleterious	Neutral	Probably damaging	Tolerated	Class C0	Tolerated	Deleterious	Benign	Tolerated	Neutral	0.083
CTSL	9	90343265	C	A	p.Ser117Tyr	p.S117Y	NM_145918.3:c.350C>A;NM_001257972.2:c.350C>A;NM_001257971.2:c.350C>A;NM_001912.5:c.350C>A	rs76801214	Probably damaging	Disease causing	Neutral	Deleterious	Benign	Tolerated	Class C65	Tolerated	Tolerated	Pathogenic	Damaging	Neutral	0.331
CTSL	9	90343504	A	G	p.Gln134Arg	p.Q134R	NM_001257972.2:c.401A>G;NM_001257971.2:c.401A>G;NM_145918.3:c.401A>G;NM_001912.5:c.401A>G	rs367983711	Probably damaging	Polymorphism	Deleterious	Neutral	Benign	Tolerated	Class C35	Deleterious	Deleterious	Benign	Tolerated	Neutral	0.113
CTSL	9	90343660	C	T	p.Ala186Val	p.A186V	NM_145918.3:c.557C>T;NM_001257972.2:c.557C>T;NM_001912.5:c.557C>T;NM_001257971.2:c.557C>T	rs955672846	Probably damaging	Disease causing	Deleterious	Deleterious	Probably damaging	Damaging	Class C55	Deleterious	Deleterious	Pathogenic	Tolerated	Disease	0.789
CTSL	9	90343723	C	T	p.Thr207Ile	p.T207I	NM_001257971.2:c.620C>T;NM_001257972.2:c.620C>T;NM_001257973.2:c.74C>T;NM_001912.5:c.620C>T;NM_145918.3:c.620C>T	rs201800321	Probably begign	Polymorphism	Neutral	Neutral	Benign	Tolerated	Class C15	Tolerated	Tolerated	Benign	Tolerated	Neutral	0.060
CTSL	9	90344548	A	G	p.Ile228Val	p.I228V	NM_001912.5:c.682A>G;NM_001257972.2:c.682A>G;NM_145918.3:c.682A>G;NM_001257971.2:c.682A>G	rs145197833	Probably begign	Polymorphism	Neutral	Neutral	Benign	Tolerated	Class C15	Deleterious	Deleterious	Benign	Tolerated	Neutral	0.083
ABO	9	136131064	G	A	p.Arg352Trp	p.R352W	NM_020469.3:c.1051C>T	rs56390333	Probably damaging	Not scored	Not scored	Deleterious	Probably damaging	Damaging	Class C65	Tolerated	Tolerated	Benign	Not scored	Disease	0.821
ABO	9	136131069	G	A	p.Ala350Val	p.A350V	NM_020469.3:c.1046C>T	rs7466899	Probably begign	Not scored	Not scored	Neutral	Benign	Tolerated	Class C55	Tolerated	Tolerated	Benign	Not scored	Neutral	0.320
ABO	9	136131157	G	T	p.Pro321Thr	p.P321T	NM_020469.3:c.958C>A	rs782150607	Probably damaging	Not scored	Not scored	Deleterious	Probably damaging	Damaging	Class C35	Tolerated	Tolerated	Pathogenic	Not scored	Disease	0.764
ABO	9	136131162	A	G	p.Leu319Pro	p.L319P	NM_020469.3:c.953T>C	rs782821128	Probably damaging	Not scored	Not scored	Deleterious	Probably damaging	Damaging	Class C65	Tolerated	Tolerated	Pathogenic	Not scored	Disease	0.959
ABO	9	136131192	T	C	p.Tyr309Cys	p.Y309C	NM_020469.3:c.923A>G	rs56346931	Possibly damaging	Not scored	Not scored	Deleterious	Probably damaging	Damaging	Class C65	Tolerated	Tolerated	Benign	Not scored	Disease	0.763
ABO	9	136131283	G	A	p.Arg279Trp	p.R279W	NM_020469.3:c.832C>T	rs781985131	Probably begign	Not scored	Not scored	Deleterious	Possibly damaging	Damaging	Class C65	Tolerated	Tolerated	Benign	Not scored	Neutral	0.559
ABO	9	136131289	C	T	p.Val277Met	p.V277M	NM_020469.3:c.826G>A	rs8176748	Probably damaging	Not scored	Not scored	Deleterious	Probably damaging	Damaging	Class C15	Tolerated	Tolerated	Pathogenic	Not scored	Disease	0.716
ABO	9	136131315	C	G	p.Gly268Ala	p.G268A	NM_004029.4:c.803G>C;NM_004029.4:c.803G>C;NM_020469.3:c.103G>A	rs563684691	Probably begign	Not scored	Not scored	Neutral	Benign	Tolerated	Class C55	Tolerated	Tolerated	Benign	Not scored	Disease	0.598
ABO	9	136131316	C	T	p.Gly268Arg	p.G268R	NM_020469.3:c.799G>A	rs41302905	Probably begign	Not scored	Not scored	Deleterious	Probably damaging	Damaging	Class C65	Tolerated	Tolerated	Pathogenic	Not scored	Neutral	0.889
ABO	9	136131322	G	T	p.Leu266Met	p.L266M	NM_020469.3:c.793C>A	rs8176746	Probably begign	Not scored	Not scored	Neutral	Benign	Tolerated	Class C0	Tolerated	Tolerated	Benign	Not scored	Neutral	0.295
ABO	9	136131379	C	T	p.Glu247Lys	p.E247K	NM_020469.3:c.736G>A	rs782490105	Probably damaging	Not scored	Not scored	Deleterious	Probably damaging	Damaging	Class C55	Not scored	Not scored	Pathogenic	Not scored	Disease	0.795
ABO	9	136131415	C	T	p.Gly235Ser	p.G235S	NM_020469.3:c.700G>A	rs8176743	Possibly damaging	Not scored	Not scored	Deleterious	Possibly damaging	Tolerated	Class C55	Tolerated	Tolerated	Pathogenic	Not scored	Neutral	0.569
ABO	9	136131429	C	T	p.Gly230Asp	p.G230D	NM_020469.3:c.686G>A	rs56116432	Possibly damaging	Not scored	Not scored	Deleterious	Probably damaging	Damaging	Class C65	Tolerated	Tolerated	Pathogenic	Not scored	Disease	0.852
ABO	9	136131469	G	A	p.Arg217Cys	p.R217C	NM_020469.3:c.646C>T	rs56408700	Probably begign	Not scored	Not scored	Neutral	Benign	Tolerated	Class C65	Tolerated	Tolerated	Benign	Not scored	Disease	0.391
ABO	9	136131472	A	T	p.Phe216Ile	p.F216I	NM_020469.3:c.643T>A	rs8176740	Probably damaging	Not scored	Not scored	Deleterious	Probably damaging	Damaging	Class C15	Tolerated	Tolerated	Pathogenic	Not scored	Disease	0.767
ABO	9	136131523	G	A	p.Arg199Cys	p.R199C	NM_020469.3:c.592C>T	rs8176739	Possibly damaging	Not scored	Not scored	Deleterious	Possibly damaging	Damaging	Class C65	Tolerated	Tolerated	Benign	Not scored	Disease	0.255
ABO	9	136131589	C	T	p.Ala177Thr	p.A177T	NM_020469.3:c.526G>A	rs55687199	Probably begign	Not scored	Not scored	Neutral	Benign	Tolerated	Class C55	Tolerated	Tolerated	Benign	Not scored	Neutral	0.162
ABO	9	136131592	G	C	p.Arg176Gly	p.R176G	NM_020469.3:c.523C>G	rs7853989	Probably begign	Not scored	Not scored	Deleterious	Benign	Tolerated	Class C65	Tolerated	Tolerated	Benign	Not scored	Neutral	0.455
ABO	9	136131651	G	A	p.Pro156Leu	p.P156L	NM_020469.3:c.464C>T	rs1053878	Probably damaging	Not scored	Not scored	Deleterious	Possibly damaging	Tolerated	Class C65	Tolerated	Tolerated	Pathogenic	Not scored	Disease	0.593
ABO	9	136132845	A	G	p.Phe109Leu	p.F109L	NM_020469.3:c.322T>C	rs540538969	Possibly damaging	Not scored	Not scored	Deleterious	Probably damaging	Damaging	Class C15	Tolerated	Tolerated	Benign	Not scored	Neutral	0.725
ABO	9	136133506	A	G	p.Pro74Ser	p.P74S	NM_020469.3:c.220T>C	rs512770	Probably damaging	Not scored	Not scored	Not scored	Possibly damaging	Not scored	Class C65	Not scored	Not scored	Benign	Not scored	Neutral	0.502
ABO	9	136135238	T	C	p.Arg63His	p.R63H	NM_020469.3:c.188A>G	rs1554757990,rs549446	Probably begign	Not scored	Not scored	Not scored	Benign	Not scored	Class C25	Not scored	Not scored	Benign	Not scored	Neutral	0.273
ABO	9	136136770	A	C	p.Val36Phe	p.V36F	NM_020469.3:c.106T>G	rs688976,rs782544248	Probably begign	Not scored	Not scored	Not scored	Benign	Not scored	Class C45	Not scored	Not scored	Benign	Not scored	Neutral	0.269
ABO	9	136136773	C	T	p.Gly35Arg	p.G35R	NM_020469.3:c.103G>A	rs8176696	Probably begign	Not scored	Not scored	Neutral	Possibly damaging	Tolerated	Class C65	Not scored	Not scored	Pathogenic	Not scored	Disease	0.529
ABO	9	136137547	C	A	p.Arg18Leu	p.R18L	NM_020469.3:c.53G>T	rs55876802	Probably begign	Not scored	Not scored	Neutral	Benign	Tolerated	Class C65	Not scored	Not scored	Benign	Not scored	Disease	0.177
ABO	9	136137554	C	T	p.Ala16Thr	p.A16T	NM_020469.3:c.46G>A	rs55917063	Probably begign	Not scored	Not scored	Neutral	Benign	Tolerated	Class C55	Tolerated	Tolerated	Benign	Not scored	Neutral	0.096
IRF7	11	613096	C	T	p.Arg391Gln	p.R391Q	NM_004029.4:c.1172G>A	rs377416331	Not scored	Polymorphism	Deleterious	Neutral	Possibly damaging	Tolerated	Not scored	Tolerated	Tolerated	Benign	Tolerated	Not scored	Not scored
IRF7	11	613208	T	C	p.Gln383Arg	p.Q383R	NM_001572.5:c.1235A>G;NM_004029.4:c.1148A>G;NM_004031.4:c.1274A>G	rs1131665	Not scored	Polymorphism automatic	Neutral	Neutral	Benign	Tolerated	Not scored	Tolerated	Tolerated	Benign	Tolerated	Not scored	Not scored
IRF7	11	613259	A	C	p.Leu366Arg	p.L366R	NM_004029.4:c.1097T>G	rs771545271	Not scored	Disease causing	Deleterious	Neutral	Probably damaging	Damaging	Not scored	Deleterious	Deleterious	Pathogenic	Damaging	Disease	0.865
IRF7	11	613337	C	T	p.Arg340Gln	p.R340Q	NM_004029.4:c.1019G>A	rs765147452	Not scored	Polymorphism	Deleterious	Neutral	Probably damaging	Tolerated	Not scored	Deleterious	Deleterious	Benign	Tolerated	Not scored	Not scored
IRF7	11	613553	C	G	p.Gly268Ala	p.G268A	NM_001572.5:c.890G>C;NM_004029.4:c.803G>C;NM_004031.4:c.929G>C	rs563684691	Not scored	Disease causing	Deleterious	Deleterious	Probably damaging	Damaging	Not scored	Deleterious	Deleterious	Pathogenic	Damaging	Not scored	Not scored
IRF7	11	613574	T	C	p.Asp261Gly	p.D261G	NM_004029.4:c.782A>G	rs368953537	Not scored	Disease causing	Neutral	Deleterious	Possibly damaging	Damaging	Not scored	Tolerated	Deleterious	Pathogenic	Damaging	Not scored	Not scored
IRF7	11	613809	G	A	p.Pro246Ser	p.P246S	NM_004029.4:c.736C>T	rs1025682991	Not scored	Disease causing	Deleterious	Neutral	Benign	Tolerated	Not scored	Tolerated	Tolerated	Benign	Tolerated	Neutral	0.077
IRF7	11	613820	A	G	p.Leu242Pro	p.L242P	NM_004029.4:c.725T>C	rs150912530	Not scored	Polymorphism	Deleterious	Neutral	Benign	Tolerated	Not scored	Tolerated	Tolerated	Benign	Tolerated	Not scored	Not scored
IRF7	11	613834	C	A	p.Gln237His	p.Q237H	NM_004029.4:c.711G>T	rs1386319897	Not scored	Polymorphism	Neutral	Neutral	Benign	Tolerated	Not scored	Tolerated	Tolerated	Benign	Tolerated	Not scored	Not scored
IRF7	11	613959	A	C	p.Leu266Arg	p.L266R	NM_004031.4:c.797T>G	NA	Not scored	Polymorphism	Neutral	Neutral	Benign	Tolerated	Class C65	Tolerated	Tolerated	Benign	Tolerated	Not scored	Not scored
IRF7	11	613978	C	T	p.Gly260Arg	p.G260R	NM_004031.4:c.778G>A	rs201379782	Not scored	Polymorphism	Neutral	Neutral	Benign	Tolerated	Class C65	Tolerated	Tolerated	Benign	Tolerated	Not scored	Not scored
IRF7	11	614243	C	T	p.Asp217Asn	p.D217N	NM_004031.4:c.649G>A	rs41313489	Not scored	Polymorphism	Deleterious	Neutral	Benign	Damaging	Class C15	Tolerated	Tolerated	Benign	Tolerated	Not scored	Not scored
IRF7	11	614318	T	C	p.Lys192Glu	p.K192E	NM_004031.4:c.574A>G	rs1061502	Not scored	Polymorphism automatic	Neutral	Neutral	Benign	Tolerated	Class C55	Tolerated	Tolerated	Benign	Tolerated	Not scored	Not scored
IRF7	11	614326	G	C	p.Ala189Gly	p.A189G	NM_004031.4:c.566C>G	NA	Not scored	Polymorphism	Deleterious	Neutral	Possibly damaging	Damaging	Class C55	Tolerated	Tolerated	Benign	Tolerated	Not scored	Not scored
IRF7	11	614490	C	T	p.Val160Ile	p.V160I	NM_004031.4:c.478G>A	rs765552656	Not scored	Disease causing	Neutral	Neutral	Benign	Tolerated	Class C25	Tolerated	Tolerated	Benign	Tolerated	Not scored	Not scored
IRF7	11	614799	C	T	p.Arg144Gln	p.R144Q	NM_001572.5:c.392G>A;NM_004029.4:c.392G>A;NM_004031.4:c.431G>A	rs201036875	Not scored	Disease causing	Neutral	Neutral	Probably damaging	Tolerated	Class C35	Tolerated	Tolerated	Benign	Tolerated	Not scored	Not scored
IRF7	11	615170	C	T	p.Arg50His	p.R50H	NM_004031.4:c.149G>A	rs146681075	Not scored	Disease causing	Deleterious	Neutral	Benign	Tolerated	Class C25	Tolerated	Tolerated	Benign	Tolerated	Not scored	Not scored
IRF7	11	615187	C	G	p.Gln44His	p.Q44H	NM_004031.4:c.132G>C	rs987116011	Not scored	Disease causing	Deleterious	Neutral	Benign	Tolerated	Class C15	Tolerated	Tolerated	Benign	Tolerated	Not scored	Not scored
IRF7	11	615221	C	T	p.Gly33Glu	p.G33E	NM_004031.4:c.98G>A	rs898220003	Not scored	Polymorphism	Neutral	Neutral	Benign	Tolerated	Class C65	Tolerated	Tolerated	Benign	Tolerated	Not scored	Not scored
IRF7	11	615275	C	T	p.Arg15Gln	p.R15Q	NM_004031.4:c.44G>A	rs368180035	Not scored	Polymorphism	Neutral	Neutral	Probably damaging	Damaging	Class C35	Tolerated	Tolerated	Benign	Tolerated	Not scored	Not scored
UNC93B1	11	67759087	G	T	p.Pro574His	p.P574H	NM_030930.4:c.1721C>A	rs535779712	Not scored	Polymorphism	Neutral	Not scored	Possibly damaging	Not scored	Not scored	Tolerated	Deleterious	Benign	Tolerated	Not scored	Not scored
UNC93B1	11	67759196	A	C	p.Thr539Asp	p.T539D	NM_030930.4:c.1612T>G	rs2375178	Not scored	Disease causing	Neutral	Not scored	Probably damaging	Not scored	Not scored	Deleterious	Deleterious	Pathogenic	Damaging	Not scored	Not scored
UNC93B1	11	67759274	G	A	p.Arg512Trp	p.R512W	NM_030930.4:c.1534C>T	NA	Not scored	Polymorphism	Neutral	Not scored	Benign	Not scored	Not scored	Deleterious	Deleterious	Pathogenic	Tolerated	Not scored	Not scored
UNC93B1	11	67759294	G	A	p.Ala505Val	p.A505V	NM_030930.4:c.1514C>T	rs750571331	Not scored	Polymorphism	Neutral	Deleterious	Benign	Damaging	Not scored	Tolerated	Tolerated	Benign	Tolerated	Not scored	Not scored
UNC93B1	11	67759316	C	T	p.Val498Met	p.V498M	NM_030930.4:c.1492G>A	rs4014596	Not scored	Polymorphism	Neutral	Not scored	Possibly damaging	Not scored	Not scored	Deleterious	Deleterious	Pathogenic	Damaging	Not scored	Not scored
UNC93B1	11	67761176	C	T	p.Val484Met	p.V484M	NM_030930.4:c.1450G>A	rs199824078	Not scored	Disease causing	Neutral	Not scored	Probably damaging	Not scored	Not scored	Deleterious	Deleterious	Pathogenic	Damaging	Not scored	Not scored
UNC93B1	11	67763127	C	A	p.Ala439Ser	p.A439S	NM_030930.4:c.1315G>T	NA	Possibly damaging	Polymorphism	Deleterious	Not scored	Benign	Not scored	Class C65	Tolerated	Tolerated	Pathogenic	Damaging	Neutral	0.514
UNC93B1	11	67763270	A	G	p.Leu391Pro	p.L391P	NM_030930.4:c.1172T>C	NA	Probably begign	Disease causing	Neutral	Not scored	Probably damaging	Not scored	Class C65	Deleterious	Deleterious	Pathogenic	Damaging	Disease	0.878
UNC93B1	11	67763282	G	A	p.Ala387Val	p.A387V	NM_030930.4:c.1160C>T	rs11543208	Not scored	Polymorphism	Neutral	Neutral	Benign	Damaging	Not scored	Tolerated	Tolerated	Benign	Tolerated	Not scored	Not scored
UNC93B1	11	67763289	C	T	p.Ala385Thr	p.A385T	NM_030930.4:c.1153G>A	rs765367653	Not scored	Disease causing	Neutral	Not scored	Possibly damaging	Not scored	Not scored	Deleterious	Deleterious	Pathogenic	Damaging	Not scored	Not scored
UNC93B1	11	67766704	G	A	p.Pro209Leu	p.P209L	NM_030930.4:c.626C>T	rs144399212	Probably damaging	Disease causing	Neutral	Neutral	Probably damaging	Tolerated	Class C65	Deleterious	Deleterious	Pathogenic	Damaging	Neutral	0.274
UNC93B1	11	67766763	C	T	p.Leu189Asn	p.L189N	NM_030930.4:c.567G>A		Not scored	Not scored	Not scored	Not scored	Not scored	Not scored	Not scored	Not scored	Not scored	Benign	Not scored	Not scored	Not scored
UNC93B1	11	67767104	C	A	p.Ala147Ser	p.A147S	NM_030930.4:c.439G>T	rs372807360	Probably damaging	Disease causing	Neutral	Neutral	Probably damaging	Damaging	Class C65	Deleterious	Deleterious	Pathogenic	Damaging	Disease	0.383
UNC93B1	11	67767119	C	T	p.Ala142Thr	p.A142T	NM_030930.4:c.424G>A	rs190159924	Possibly damaging	Disease causing	Neutral	Neutral	Probably damaging	Damaging	Class C55	Deleterious	Deleterious	Pathogenic	Damaging	Neutral	0.378
UNC93B1	11	67770499	G	T	p.Leu129Ile	p.L129I	NM_030930.4:c.385C>A	rs146593182	Probably damaging	Disease causing	Neutral	Neutral	Probably damaging	Tolerated	Class C0	Deleterious	Deleterious	Pathogenic	Damaging	Neutral	0.148
UNC93B1	11	67771214	G	C	p.Ala51Gly	p.A51G	NM_030930.4:c.151C>G	rs906974288	Not scored	Polymorphism	Neutral	Neutral	Possibly damaging	Tolerated	Not scored	Deleterious	Deleterious	Pathogenic	Damaging	Not scored	Not scored
UNC93B1	11	67771419	G	A	p.Pro32Leu	p.P32L	NM_030930.4:c.95C>T		Probably begign	Disease causing	Neutral	Neutral	Possibly damaging	Damaging	Class C65	Deleterious	Deleterious	Benign	Tolerated	Neutral	0.165
STAT2	12	56737251	C	A	p.Gln826His	p.Q826H	NM_005419.4:c.2478G>T	rs2229363	Not scored	Polymorphism	Neutral	Neutral	Benign	Damaging	Not scored	Tolerated	Tolerated	Benign	Tolerated	Not scored	Not scored
STAT2	12	56737255	C	T	p.Gly825Asp	p.G825D	NM_005419.4:c.2474G>A	rs113083644	Not scored	Polymorphism	Neutral	Neutral	Benign	Tolerated	Not scored	Tolerated	Tolerated	Benign	Tolerated	Not scored	Not scored
STAT2	12	56737256	C	A	p.Gly825Cys	p.G825C	NM_005419.4:c.2473G>T	rs61754170	Not scored	Polymorphism	Neutral	Neutral	Benign	Tolerated	Not scored	Tolerated	Tolerated	Pathogenic	Tolerated	Not scored	Not scored
STAT2	12	56739985	T	G	p.Asn683His	p.N683H	NM_005419.4:c.2047A>C;NM_198332.2:c.2035A>C	rs960290991	Possibly damaging	Polymorphism	Deleterious	Neutral	Probably damaging	Damaging	Class C65	Tolerated	Tolerated	Benign	Damaging	Disease	0.229
STAT2	12	56740682	C	G	p.Met594Ile	p.M594I	NM_005419.4:c.1782G>C	rs2066807	Probably begign	Polymorphism	Neutral	Neutral	Benign	Tolerated	Class C0	Tolerated	Tolerated	Benign	Tolerated	Neutral	0.2
STAT2	12	56740701	C	T	p.Arg588Gln	p.R588Q	NM_005419.4:c.1763G>A	rs138136918	Possibly damaging	Polymorphism	Deleterious	Neutral	Benign	Tolerated	Class C35	Deleterious	Deleterious	Benign	Tolerated	Disease	0.2
STAT2	12	56742818	G	A	p.Pro489Leu	p.P489L	NM_005419.4:c.1466C>T	rs138681270	Probably damaging	Disease causing	Deleterious	Deleterious	Possibly damaging	Tolerated	Class C65	Tolerated	Tolerated	Pathogenic	Damaging	Disease	0.419
STAT2	12	56742997	T	C	p.Ile464Val	p.I464V	NM_005419.4:c.1390A>G	rs2066811	Possibly damaging	Polymorphism automatic	Deleterious	Neutral	Benign	Tolerated	Class C25	Tolerated	Tolerated	Benign	Tolerated	Neutral	0.099
STAT2	12	56743044	G	A	p.Thr448Met	p.T448M	NM_005419.4:c.1343C>T;NM_198332.2:c.1331C>T	rs2066815	Possibly damaging	Disease causing	Deleterious	Deleterious	Probably damaging	Damaging	Class C65	Deleterious	Deleterious	Pathogenic	Damaging	Disease	0.292
STAT2	12	56745151	T	G	p.Gln289Pro	p.Q289P	NM_005419.4:c.866A>C	rs755347509	Probably begign	Polymorphism	Neutral	Neutral	Benign	Damaging	Class C65	Tolerated	Tolerated	Pathogenic	Tolerated	Disease	0.592
STAT2	12	56748614	T	C	p.Lys194Arg	p.K194R	NM_005419.4:c.581A>G	rs896083809	Probably begign	Polymorphism	Neutral	Neutral	Benign	Tolerated	Class C25	Tolerated	Tolerated	Benign	Tolerated	Neutral	0.159
STAT2	12	56749926	C	T	p.Arg92Gln	p.R92Q	NM_005419.4:c.275G>A;NM_198332.2:c.275G>A	rs146096134	Possibly damaging	Polymorphism	Neutral	Neutral	Benign	Tolerated	Class C35	Tolerated	Deleterious	Pathogenic	Damaging	Neutral	0.119
STAT2	12	56749951	G	T	p.Gln84Lys	p.Q84K	NM_198332.2:c.250C>A;NM_005419.4:c.250C>A	rs150901100	Possibly damaging	Polymorphism	Neutral	Neutral	Possibly damaging	Damaging	Class C45	Tolerated	Tolerated	Benign	Damaging	Neutral	0.428
STAT2	12	56750247	C	A	p.Val37Phe	p.V37F	NM_005419.4:c.109G>T;NM_198332.2:c.109G>T	rs144812882	Possibly damaging	Polymorphism	Neutral	Neutral	Possibly damaging	Tolerated	Class C45	Deleterious	Deleterious	Benign	Tolerated	Neutral	0.352
TBK1	12	64854006	A	G	p.Asn42Ser	p.N42S	NM_013254.4:c.125A>G	rs748061846	Probably damaging	Disease causing	Neutral	Neutral	Benign	Tolerated	Class C45	Tolerated	Tolerated	Benign	Damaging	Neutral	0.289
TBK1	12	64854053	G	A	p.Val58Met	p.V58M	NM_013254.4:c.172G>A	rs1042991833	Probably damaging	Disease causing	Neutral	Neutral	Probably damaging	Tolerated	Class C15	Deleterious	Deleterious	Pathogenic	Damaging	Disease	0.764
TBK1	12	64858118	C	T	p.Thr78Ile	p.T78I	NM_013254.4:c.233C>T	NA	Possibly damaging	Disease causing	Deleterious	Neutral	Benign	Tolerated	Class C65	Tolerated	Deleterious	Pathogenic	Damaging	Disease	0.601
TBK1	12	64873884	T	C	p.Val265Ala	p.V265A	NM_013254.4:c.794T>C	NA	Possibly damaging	Polymorphism	Neutral	Neutral	Benign	Tolerated	Class C55	Tolerated	Tolerated	Pathogenic	Damaging	Neutral	0.194
TBK1	12	64875773	C	T	p.His322Tyr	p.H322Y	NM_013254.4:c.964C>T	rs145905497	Probably damaging	Disease causing	Neutral	Neutral	Probably damaging	Tolerated	Class C65	Tolerated	Deleterious	Pathogenic	Damaging	Disease	0.451
TBK1	12	64878147	A	G	p.Ile353Val	p.I353V	NM_013254.4:c.1057A>G	rs755655622	Possibly damaging	Disease causing	Neutral	Neutral	Benign	Damaging	Class C25	Tolerated	Tolerated	Benign	Damaging	Neutral	0.174
TBK1	12	64882317	T	C	p.Val464Ala	p.V464A	NM_013254.4:c.1391T>C	rs35635889	Probably damaging	Disease causing	Neutral	Neutral	Benign	Tolerated	Class C55	Tolerated	Tolerated	Pathogenic	Damaging	Neutral	0.467
TBK1	12	64889263	C	A	p.Leu508Ile	p.L508I	NM_013254.4:c.1522C>A	rs144424516	Probably damaging	Disease causing	Neutral	Neutral	Benign	Tolerated	Class C0	Tolerated	Deleterious	Pathogenic	Damaging	Neutral	0.154
TBK1	12	64889344	G	A	p.Ala535Thr	p.A535T	NM_013254.4:c.1603G>A	rs199905735	Probably begign	Polymorphism	Neutral	Neutral	Benign	Tolerated	Class C55	Tolerated	Tolerated	Benign	Tolerated	Neutral	0.041
TBK1	12	64889353	C	T	p.His538Tyr	p.H538Y	NM_013254.4:c.1612C>T	rs775280350	Possibly damaging	Disease causing	Neutral	Neutral	Benign	Tolerated	Class C65	Tolerated	Tolerated	Pathogenic	Damaging	Neutral	0.174
TBK1	12	64891037	G	C	p.Glu653Gln	p.E653Q	NM_013254.4:c.1957G>C	rs144370662	Possibly damaging	Disease causing	Neutral	Neutral	Benign	Tolerated	Class C25	Tolerated	Tolerated	Pathogenic	Damaging	Neutral	0.203
TBK1	12	64891430	A	T	p.Leu654Phe	p.L654F	NM_013254.4:c.1962A>T	rs1328782765	Possibly damaging	Disease causing	Neutral	Neutral	Possibly damaging	Tolerated	Class C15	Deleterious	Deleterious	Pathogenic	Damaging	Disease	0.365
IRF9	14	24632603	G	C	p.Gln127His	p.Q127H	NM_006084.5:c.381G>C	rs145480303	Not scored	Disease causing	Deleterious	Neutral	Possibly damaging	Tolerated	Class C15	Deleterious	Deleterious	Benign	Damaging	Neutral	0.080
IRF9	14	24634041	G	A	p.Val290Met	p.V290M	NM_006084.5:c.868G>A	rs768949925	Not scored	Polymorphism	Deleterious	Neutral	Probably damaging	Damaging	Class C15	Deleterious	Deleterious	Pathogenic	Damaging	Neutral	0.371
IRF9	14	24635088	C	G	p.Pro342Ala	p.P342A	NM_006084.5:c.1024C>G	rs140928070	Not scored	Polymorphism	Deleterious	Neutral	Possibly damaging	Tolerated	Class C25	Tolerated	Tolerated	Benign	Tolerated	Neutral	0.136
TRAF3	14	103342049	T	C	p.Met129Thr	p.M129T	NM_145725.3:c.386T>C;NM_001199427.2:c.386T>C;NM_145726.2:c.386T>C;NM_003300.4:c.386T>C	rs1131877	Probably begign	Polymorphism automatic	Neutral	Neutral	Benign	Tolerated	Class C65	Tolerated	Tolerated	Benign	Tolerated	Neutral	0.043
TRAF3	14	103342748	C	G	p.Asp152Glu	p.D152E	NM_145726.2:c.456C>G;NM_145725.3:c.456C>G;NM_001199427.2:c.456C>G;NM_003300.4:c.456C>G	rs910521972	Possibly damaging	Disease causing	Neutral	Neutral	Possibly damaging	Tolerated	Class C35	Tolerated	Tolerated	Pathogenic	Damaging	Neutral	0.147
TRAF3	14	103342854	G	A	p.Ala188Thr	p.A188T	NM_145726.2:c.562G>A;NM_003300.4:c.562G>A;NM_145725.3:c.562G>A;NM_001199427.2:c.562G>A	rs137916856	Probably begign	Polymorphism	Neutral	Neutral	Benign	Tolerated	Class C55	Tolerated	Tolerated	Pathogenic	Damaging	Neutral	0.025
TRAF3	14	103352533	A	G	p.Glu193Gly	p.E193G	NM_145726.2:c.578A>G;NM_003300.4:c.578A>G;NM_145725.3:c.578A>G	rs1006218749	Possibly damaging	Disease causing	Neutral	Deleterious	Possibly damaging	Damaging	Class C65	Deleterious	Deleterious	Pathogenic	Damaging	Neutral	0.561
TRAF3	14	103352553	G	T	p.Val200Leu	p.V200L	NM_145725.3:c.598G>T;NM_003300.4:c.598G>T;NM_145726.2:c.598G>T	rs540563941	Possibly damaging	Disease causing	Neutral	Neutral	Benign	Tolerated	Class C25	Deleterious	Deleterious	Pathogenic	Damaging	Neutral	0.470
TRAF3	14	103369593	G	A	p.Arg238Gln	p.R238Q	NM_001199427.2:c.713G>A;NM_003300.4:c.962G>A;NM_145725.3:c.962G>A;NM_145726.2:c.887G>A	rs148461790	Not scored	Disease causing	Neutral	Neutral	Benign	Tolerated	Not scored	Deleterious	Deleterious	Pathogenic	Damaging	Not scored	Not scored
TRAF3	14	103369730	G	A	p.Val284Met	p.V284M	NM_001199427.2:c.850G>A	rs147610812	Not scored	Disease causing	Neutral	Neutral	Benign	Tolerated	Not scored	Tolerated	Deleterious	Pathogenic	Damaging	Not scored	Not scored
FURIN	15	91419098	C	T	p.Ala43Val	p.A43V	NM_001289824.1:c.128C>T;NM_002569.4:c.128C>T;NM_001289823.1:c.128C>T	rs16944971	Probably begign	Polymorphism	Neutral	Neutral	Benign	Tolerated	Class C55	Tolerated	Tolerated	Benign	Tolerated	Disease	0.151
FURIN	15	91419548	C	T	p.Arg81Cys	p.R81C	NM_001289824.1:c.241C>T;NM_001289823.1:c.241C>T;NM_002569.4:c.241C>T	rs148110342	Probably begign	Disease causing	Deleterious	Deleterious	Probably damaging	Tolerated	Class C65	Tolerated	Deleterious	Pathogenic	Damaging	Disease	0.160
FURIN	15	91419740	G	A	p.Val109Met	p.V109M	NM_001289824.1:c.325G>A;NM_002569.4:c.325G>A;NM_001289823.1:c.325G>A	rs116359616	Probably begign	Polymorphism	Deleterious	Neutral	Benign	Damaging	Class C0	Tolerated	Tolerated	Benign	Tolerated	Neutral	0.165
FURIN	15	91419765	A	G	p.Lys117Arg	p.K117R	NM_002569.4:c.350A>G;NM_001289824.1:c.350A>G;NM_001289823.1:c.350A>G	rs200288780	Probably damaging	Disease causing	Deleterious	Neutral	Benign	Tolerated	Class C25	Tolerated	Deleterious	Pathogenic	Tolerated	Disease	0.394
FURIN	15	91420169	C	T	p.Ala139Val	p.A139V	NM_001289824.1:c.416C>T;NM_001289823.1:c.416C>T;NM_002569.4:c.416C>T	rs138939644	Probably begign	Polymorphism	Deleterious	Neutral	Benign	Tolerated	Class C55	Tolerated	Deleterious	Pathogenic	Tolerated	Disease	0.183
FURIN	15	91420186	C	T	p.His145Tyr	p.H145Y	NM_001289824.1:c.433C>T;NM_002569.4:c.433C>T;NM_001289823.1:c.433C>T	rs370390012	Probably begign	Polymorphism	Neutral	Neutral	Benign	Damaging	Class C25	Tolerated	Tolerated	Pathogenic	Tolerated	Disease	0.478
FURIN	15	91420189	G	A	p.Gly146Ser	p.G146S	NM_001289824.1:c.436G>A;NM_001289823.1:c.436G>A;NM_002569.4:c.436G>A	rs201551785	Probably damaging	Disease causing	Deleterious	Deleterious	Probably damaging	Damaging	Class C55	Deleterious	Deleterious	Pathogenic	Damaging	Disease	0.879
FURIN	15	91420837	G	A	p.Arg220His	p.R220H	NM_001289824.1:c.659G>A;NM_001289823.1:c.659G>A;NM_002569.4:c.659G>A	rs763902313	Possibly damaging	Disease causing	Deleterious	Deleterious	Benign	Damaging	Class C25	Tolerated	Deleterious	Pathogenic	Damaging	Disease	0.675
FURIN	15	91421496	C	G	p.Arg268Gly	p.R268G	NM_001289823.1:c.802C>G;NM_001289824.1:c.802C>G;NM_002569.4:c.802C>G	rs770393100	Possibly damaging	Disease causing	Neutral	Deleterious	Benign	Tolerated	Class C35	Tolerated	Deleterious	Pathogenic	Tolerated	Disease	0.499
FURIN	15	91422984	C	T	p.Thr413Ile	p.T413I	NM_001289823.1:c.1238C>T;NM_002569.4:c.1238C>T;NM_001289824.1:c.1238C>T	rs201632544	Probably damaging	Disease causing	Deleterious	Neutral	Benign	Tolerated	Class C65	Tolerated	Deleterious	Pathogenic	Damaging	Disease	0.634
FURIN	15	91422987	A	G	p.Asn414Ser	p.N414S	NM_001289824.1:c.1241A>G;NM_002569.4:c.1241A>G;NM_001289823.1:c.1241A>G	NA	Probably damaging	Disease causing	Deleterious	Deleterious	Probably damaging	Damaging	Class C45	Deleterious	Deleterious	Pathogenic	Damaging	Disease	0.703
FURIN	15	91423168	G	A	p.Val444Met	p.V444M	NM_001289824.1:c.1330G>A;NM_002569.4:c.1330G>A;NM_001289823.1:c.1330G>A	rs749204282	Probably damaging	Disease causing	Neutral	Neutral	Probably damaging	Damaging	Class C15	Deleterious	Deleterious	Pathogenic	Damaging	Disease	0.737
FURIN	15	91423395	G	A	p.Arg483Gln	p.R483Q	NM_002569.4:c.1448G>A;NM_001289823.1:c.1448G>A;NM_001289824.1:c.1448G>A	rs749870603	Possibly damaging	Disease causing	Neutral	Neutral	Benign	Tolerated	Class C35	Tolerated	Tolerated	Pathogenic	Tolerated	Disease	0.236
FURIN	15	91424186	C	T	p.Leu570Phe	p.L570F	NM_001289823.1:c.1708C>T;NM_001289824.1:c.1708C>T;NM_002569.4:c.1708C>T	rs144627431	Probably damaging	Disease causing	Deleterious	Neutral	Possibly damaging	Tolerated	Class C15	Tolerated	Tolerated	Pathogenic	Damaging	Neutral	0.819
FURIN	15	91424593	G	A	p.Asp624Asn	p.D624N	NM_001289823.1:c.1870G>A;NM_002569.4:c.1870G>A;NM_001289824.1:c.1870G>A	rs145582614	Probably begign	Polymorphism	Neutral	Neutral	Benign	Tolerated	Class C0	Tolerated	Tolerated	Pathogenic	Tolerated	Neutral	0.084
FURIN	15	91424647	G	A	p.Ala642Thr	p.A642T	NM_001289824.1:c.1924G>A;NM_001289823.1:c.1924G>A;NM_002569.4:c.1924G>A	rs148880795	Probably begign	Polymorphism	Neutral	Neutral	Benign	Tolerated	Class C0	Tolerated	Tolerated	Benign	Tolerated	Neutral	0.094
FURIN	15	91424684	C	T	p.Pro654Leu	p.P654L	NM_001289823.1:c.1961C>T;NM_002569.4:c.1961C>T;NM_001289824.1:c.1961C>T	rs747089723	Probably damaging	Polymorphism	Neutral	Neutral	Benign	Tolerated	Class C65	Tolerated	Tolerated	Pathogenic	Tolerated	Neutral	0.151
FURIN	15	91424753	G	A	p.Arg677Gln	p.R677Q	NM_001289824.1:c.2030G>A;NM_002569.4:c.2030G>A;NM_001289823.1:c.2030G>A	rs1049334257	Probably begign	Disease causing	Neutral	Neutral	Benign	Tolerated	Class C35	Tolerated	Deleterious	Pathogenic	Tolerated	Neutral	0.091
FURIN	15	91424825	G	C	p.Gly701Ala	p.G701A	NM_001289823.1:c.2102G>C;NM_001289824.1:c.2102G>C;NM_002569.4:c.2102G>C	NA	Probably begign	Polymorphism	Neutral	Neutral	Benign	Tolerated	Class C0	Deleterious	Deleterious	Benign	Tolerated	Neutral	0.091
FURIN	15	91424905	G	A	p.Val728Ile	p.V728I	NM_001289823.1:c.2182G>A;NM_002569.4:c.2182G>A;NM_001289824.1:c.2182G>A	rs61752829	Possibly damaging	Polymorphism	Neutral	Neutral	Benign	Tolerated	Class C0	Tolerated	Tolerated	Benign	Tolerated	Neutral	0.160
FURIN	15	91424911	G	A	p.Val730Ile	p.V730I	NM_001289824.1:c.2188G>A;NM_001289823.1:c.2188G>A;NM_002569.4:c.2188G>A	rs773482678	Probably begign	Polymorphism	Neutral	Neutral	Benign	Tolerated	Class C0	Tolerated	Tolerated	Benign	Tolerated	Neutral	0.111
FURIN	15	91424957	G	A	p.Arg745Gln	p.R745Q	NM_001289824.1:c.2234G>A;NM_002569.4:c.2234G>A;NM_001289823.1:c.2234G>A	rs35641241	Possibly damaging	Disease causing	Neutral	Neutral	Probably damaging	Tolerated	Class C35	Deleterious	Deleterious	Pathogenic	Tolerated	Disease	0.258
TICAM1	19	4816471	G	C	p.Thr640Ser	p.T640S	NM_182919.3:c.1919C>G	rs945545750	Possibly damaging	Polymorphism	Neutral	Neutral	Benign	Tolerated	Class C55	Tolerated	Tolerated	Benign	Tolerated	Neutral	0.036
TICAM1	19	4816477	G	A	p.Ala638Val	p.A638V	NM_182919.3:c.1913C>T	rs750982483	Possibly damaging	Polymorphism	Neutral	Neutral	Benign	Tolerated	Class C55	Tolerated	Tolerated	Benign	Tolerated	Neutral	0.040
TICAM1	19	4816534	G	T	p.Pro619Gln	p.P619Q	NM_182919.3:c.1856C>A	rs201230476	Possibly damaging	Polymorphism	Neutral	Neutral	Possibly damaging	Damaging	Class C65	Tolerated	Deleterious	Benign	Tolerated	Neutral	0.105
TICAM1	19	4816598	C	A	p.Gly598Trp	p.G598W	NM_182919.3:c.1792G>T	rs150224968	Possibly damaging	Polymorphism	Neutral	Deleterious	Probably damaging	Damaging	Class C65	Deleterious	Deleterious	Benign	Tolerated	Disease	0.310
TICAM1	19	4816616	C	T	p.Gly592Arg	p.G592R	NM_182919.3:c.1774G>A	rs74359855	Possibly damaging	Polymorphism	Neutral	Deleterious	Benign	Damaging	Class C65	Tolerated	Tolerated	Benign	Tolerated	Disease	0.109
TICAM1	19	4816688	C	T	p.Ala568Thr	p.A568T	NM_182919.3:c.1702G>A	rs143679494	Possibly damaging	Polymorphism	Neutral	Neutral	Benign	Tolerated	Class C55	Tolerated	Tolerated	Benign	Tolerated	Neutral	0.105
TICAM1	19	4816721	C	T	p.Asp557Asn	p.D557N	NM_182919.3:c.1669G>A	rs143066432	Possibly damaging	Polymorphism	Neutral	Neutral	Benign	Tolerated	Class C15	Tolerated	Tolerated	Benign	Damaging	Neutral	0.084
TICAM1	19	4816790	G	T	p.Gln534Lys	p.Q534K	NM_182919.3:c.1600C>A	rs142171170	Possibly damaging	Polymorphism	Neutral	Neutral	Benign	Tolerated	Class C45	Tolerated	Tolerated	Pathogenic	Tolerated	Neutral	0.085
TICAM1	19	4817175	G	C	p.Asp405Glu	p.D405E	NM_182919.3:c.1215C>G	NA	Possibly damaging	Disease causing	Neutral	Deleterious	Probably damaging	Damaging	Class C35	Deleterious	Deleterious	Benign	Tolerated	Disease	0.678
TICAM1	19	4817645	C	T	p.Glu249Lys	p.E249K	NM_182919.3:c.745G>A	rs771453047	Possibly damaging	Polymorphism	Neutral	Neutral	Probably damaging	Damaging	Class C55	Deleterious	Deleterious	Benign	Tolerated	Neutral	0.077
TICAM1	19	4817657	C	T	p.Gly245Ser	p.G245S	NM_182919.3:c.733G>A	rs151272128	Possibly damaging	Polymorphism	Neutral	Neutral	Benign	Tolerated	Class C55	Tolerated	Tolerated	Benign	Tolerated	Neutral	0.032
TICAM1	19	4817690	G	A	p.Pro234Ser	p.P234S	NM_182919.3:c.700C>T	rs200697470	Possibly damaging	Polymorphism	Neutral	Deleterious	Probably damaging	Tolerated	Class C65	Tolerated	Deleterious	Benign	Tolerated	Neutral	0.048
TICAM1	19	4817725	C	T	p.Arg222His	p.R222H	NM_182919.3:c.665G>A	rs775445910	Possibly damaging	Polymorphism	Neutral	Neutral	Benign	Tolerated	Class C25	Tolerated	Tolerated	Benign	Tolerated	Neutral	0.029
TICAM1	19	4817833	G	A	p.Ser186Leu	p.S186L	NM_182919.3:c.557C>T	rs146550489	Probably begign	Polymorphism	Neutral	Neutral	Benign	Damaging	Class C65	Tolerated	Tolerated	Benign	Tolerated	Disease	0.044
TICAM1	19	4817852	G	A	p.Arg180Cys	p.R180C	NM_182919.3:c.538C>T	rs141394423	Possibly damaging	Polymorphism	Neutral	Neutral	Probably damaging	Damaging	Class C65	Tolerated	Tolerated	Benign	Tolerated	Neutral	0.032
TICAM1	19	4817911	G	A	p.Ser160Phe	p.S160F	NM_182919.3:c.479C>T	rs145148929	Possibly damaging	Polymorphism	Deleterious	Deleterious	Probably damaging	Damaging	Class C65	Deleterious	Deleterious	Pathogenic	Damaging	Neutral	0.258
TICAM1	19	4817920	G	A	p.Thr157Met	p.T157M	NM_182919.3:c.470C>T	rs770166865	Possibly damaging	Polymorphism	Neutral	Neutral	Probably damaging	Tolerated	Class C65	Tolerated	Deleterious	Benign	Tolerated	Neutral	0.046
TICAM1	19	4818097	C	T	p.Arg98His	p.R98H	NM_182919.3:c.293G>A	rs761804578	Possibly damaging	Polymorphism	Neutral	Neutral	Probably damaging	Tolerated	Class C25	Tolerated	Tolerated	Benign	Tolerated	Disease	0.189
TICAM1	19	4818152	C	T	p.Val80Met	p.V80M	NM_182919.3:c.238G>A	rs199816697	Possibly damaging	Polymorphism	Neutral	Neutral	Benign	Tolerated	Class C15	Tolerated	Tolerated	Benign	Tolerated	Neutral	0.054
TICAM1	19	4818167	G	A	p.Arg75Cys	p.R75C	NM_182919.3:c.223C>T	rs11466719	Possibly damaging	Polymorphism	Neutral	Neutral	Benign	Tolerated	Class C65	Tolerated	Tolerated	Benign	Tolerated	Disease	0.209
TICAM1	19	4818178	C	T	p.Arg71Gln	p.R71Q	NM_182919.3:c.212G>A	rs372818181	Possibly damaging	Polymorphism	Neutral	Neutral	Benign	Tolerated	Class C35	Tolerated	Tolerated	Benign	Tolerated	Neutral	0.067
TICAM1	19	4818295	G	A	p.Thr32Ile	p.T32I	NM_182919.3:c.95C>T	rs79591246	Possibly damaging	Polymorphism	Neutral	Neutral	Possibly damaging	Damaging	Class C65	Tolerated	Tolerated	Benign	Tolerated	Neutral	0.062
IRF3	19	50162909	C	G	p.Ser154Thr	p.S154T	NM_001197127.2:c.461G>C;NM_001197128.2:c.461G>C	rs7251	Not scored	Polymorphism automatic	Neutral	Neutral	Benign	Tolerated	Not scored	Tolerated	Tolerated	Benign	Tolerated	Not scored	Not scored
IRF3	19	50162953	C	T	p.Ala418Thr	p.A418T	NM_001197122.2:c.1252G>A	rs141490768	Not scored	Disease causing	Not scored	Not scored	Benign	Not scored	Not scored	Deleterious	Deleterious	Benign	Damaging	Not scored	Not scored
IRF3	19	50162980	G	A	p.His409Tyr	p.H409Y	NM_001197122.2:c.1225C>T	rs11554833	Not scored	Disease causing	Not scored	Not scored	Benign	Not scored	Not scored	Tolerated	Tolerated	Benign	Damaging	Not scored	Not scored
IRF3	19	50163981	C	T	p.Val90Met	p.V90M	NM_001197128.2:c.268G>A;NM_001197127.2:c.268G>A	rs148672096	Not scored	Polymorphism	Deleterious	Neutral	Probably damaging	Damaging	Not scored	Deleterious	Deleterious	Pathogenic	Tolerated	Not scored	Not scored
IRF3	19	50163997	C	T	p.Val363Met	p.V363M	NM_001197122.2:c.1087G>A;NM_001571.6:c.1087G>A	rs779856294	Not scored	Disease causing	Not scored	Not scored	Benign	Not scored	Class C15	Tolerated	Deleterious	Benign	Tolerated	Neutral	0.355
IRF3	19	50164059	C	T	p.Gly64Arg	p.G64R	NM_001197127.2:c.190G>A;NM_001197128.2:c.190G>A	rs561346823	Not scored	Polymorphism	Neutral	Neutral	Benign	Tolerated	Not scored	Tolerated	Tolerated	Benign	Tolerated	Not scored	Not scored
IRF3	19	50165235	C	T	p.Gly172Ser	p.G172S	NM_001197125.1:c.514G>A;NM_001197126.2:c.514G>A	rs949205599	Not scored	Polymorphism	Deleterious	Neutral	Benign	Tolerated	Not scored	Tolerated	Tolerated	Benign	Tolerated	Not scored	Not scored
IRF3	19	50165358	C	T	p.Ala131Thr	p.A131T	NM_001197126.2:c.391G>A;NM_001197125.1:c.391G>A	rs143769046	Not scored	Polymorphism	Deleterious	Neutral	Benign	Tolerated	Not scored	Tolerated	Tolerated	Benign	Tolerated	Not scored	Not scored
IRF3	19	50165360	C	T	p.Arg130Gln	p.R130Q	NM_001197125.1:c.389G>A;NM_001197126.2:c.389G>A	rs138165581	Not scored	Polymorphism	Deleterious	Neutral	Benign	Tolerated	Not scored	Tolerated	Tolerated	Benign	Tolerated	Not scored	Not scored
IRF3	19	50165477	G	A	p.Thr91Met	p.T91M	NM_001197125.1:c.272C>T;NM_001197126.2:c.272C>T	rs371387640	Not scored	Polymorphism	Deleterious	Neutral	Possibly damaging	Tolerated	Not scored	Tolerated	Tolerated	Benign	Tolerated	Not scored	Not scored
IRF3	19	50165528	A	G	p.Ile74Thr	p.I74T	NM_001197126.2:c.221T>C;NM_001197125.1:c.221T>C	rs139855390	Not scored	Polymorphism	Deleterious	Deleterious	Possibly damaging	Damaging	Not scored	Deleterious	Deleterious	Benign	Tolerated	Not scored	Not scored
IRF3	19	50165845	G	C	p.Asn146Lys	p.N146K	NM_001197124.2:c.438C>G;NM_001571.6:c.438C>G;NM_001197122.2:c.438C>G	rs199550479	Not scored	Polymorphism	Neutral	Neutral	Benign	Tolerated	Class C65	Tolerated	Tolerated	Benign	Tolerated	Neutral	0.076
IRF3	19	50166482	G	A	p.Pro124Leu	p.P124L	NM_001571.6:c.371C>T;NM_001197124.2:c.371C>T;NM_001197122.2:c.371C>T	rs1448585210	Not scored	Polymorphism	Deleterious	Neutral	Benign	Tolerated	Class C65	Tolerated	Tolerated	Benign	Tolerated	Neutral	0.057
IRF3	19	50166633	C	T	p.Asp102Asn	p.D102N	NM_001197124.2:c.304G>A;NM_001571.6:c.304G>A;NM_001197122.2:c.304G>A	rs771402454	Not scored	Disease causing	Deleterious	Neutral	Possibly damaging	Tolerated	Class C15	Tolerated	Tolerated	Pathogenic	Damaging	Neutral	0.173
IRF3	19	50166650	C	T	p.Arg96Gln	p.R96Q	NM_001571.6:c.287G>A;NM_001197124.2:c.287G>A;NM_001197122.2:c.287G>A	rs968457	Not scored	Polymorphism	Deleterious	Neutral	Benign	Tolerated	Class C35	Tolerated	Tolerated	Benign	Tolerated	Neutral	0.085
IRF3	19	50167726	C	G	p.Val12Leu	p.V12L	NM_001197123.2:c.34G>C	rs2304207	Not scored	Not scored	Not scored	Not scored	Not scored	Not scored	Not scored	Not scored	Not scored	Benign	Not scored	Not scored	Not scored
IFNAR2	21	34614250	T	C	p.Phe8S	p.F8S	NM_001289126.1:c.23T>C;NM_207585.2:c.23T>C;NM_000874.5:c.23T>C;NM_207584.3:c.23T>C;NM_001289128.1:c.23T>C;NM_001289125.1:c.23T>C	rs2229207	Probably begign	Polymorphism automatic	Neutral	Neutral	Benign	Damaging	Class C65	Tolerated	Tolerated	Benign	Tolerated	Neutral	0.052
IFNAR2	21	34614255	T	G	p.Phe10Val	p.F10V	NM_207584.3:c.28T>G;NM_001289126.1:c.28T>G;NM_001289125.1:c.28T>G;NM_000874.5:c.28T>G;NM_207585.2:c.28T>G;NM_001289128.1:c.28T>G	rs1051393	Probably begign	Polymorphism automatic	Neutral	Neutral	Benign	Tolerated	Class C45	Tolerated	Tolerated	Benign	Tolerated	Neutral	0.076
IFNAR2	21	34617265	A	G	p.Asp36Gly	p.D36G	NM_001289126.1:c.107A>G;NM_001289125.1:c.107A>G;NM_207585.2:c.107A>G;NM_001289128.1:c.107A>G;NM_207584.3:c.107A>G;NM_000874.5:c.107A>G	NA	Probably begign	Polymorphism	Neutral	Deleterious	Benign	Tolerated	Class C65	Tolerated	Tolerated	Benign	Tolerated	Disease	0.073
IFNAR2	21	34617285	A	T	p.Ile43Leu	p.I43L	NM_001289128.1:c.127A>T;NM_001289125.1:c.127A>T;NM_001289126.1:c.127A>T;NM_207585.2:c.127A>T;NM_000874.5:c.127A>T;NM_207584.3:c.127A>T	rs754395606	Probably begign	Polymorphism	Neutral	Neutral	Benign	Tolerated	Class C0	Tolerated	Tolerated	Benign	Tolerated	Neutral	0.156
IFNAR2	21	34621138	G	T	p.Gln173His	p.Q173H	NM_207584.3:c.519G>T;NM_000874.5:c.519G>T;NM_207585.2:c.519G>T;NM_001289126.1:c.519G>T;NM_001289128.1:c.519G>T;NM_001289125.1:c.519G>T	rs144291894	Probably begign	Polymorphism	Neutral	Neutral	Benign	Tolerated	Class C15	Tolerated	Tolerated	Benign	Tolerated	Neutral	0.084
IFNAR2	21	34624976	G	A	p.Glu184Lys	p.E184K	NM_001289126.1:c.550G>A;NM_207584.3:c.550G>A;NM_207585.2:c.550G>A;NM_000874.5:c.550G>A;NM_001289128.1:c.550G>A;NM_001289125.1:c.550G>A	rs147789575	Probably begign	Polymorphism	Neutral	Neutral	Benign	Tolerated	Class C55	Tolerated	Tolerated	Benign	Tolerated	Neutral	0.034
IFNAR2	21	34625012	A	G	p.Ile196Val	p.I196V	NM_207585.2:c.586A>G;NM_000874.5:c.586A>G;NM_001289126.1:c.586A>G;NM_001289128.1:c.586A>G;NM_207584.3:c.586A>G;NM_001289125.1:c.586A>G	rs17860223	Probably begign	Polymorphism	Neutral	Neutral	Benign	Tolerated	Class C25	Tolerated	Tolerated	Benign	Tolerated	Neutral	0.022
IFNAR2	21	34625037	C	G	p.Thr204Arg	p.T204R	NM_001289126.1:c.611C>G;NM_207584.3:c.611C>G;NM_000874.5:c.611C>G;NM_207585.2:c.611C>G;NM_001289128.1:c.611C>G;NM_001289125.1:c.611C>G	rs147496374	Probably begign	Disease causing	Neutral	Deleterious	Probably damaging	Tolerated	Class C65	Deleterious	Deleterious	Benign	Damaging	Disease	0.619
IFNAR2	21	34633004	G	A	p.Cys271Tyr	p.C271Y	NM_207584.3:c.812G>A;NM_001289125.1:c.812G>A;NM_000874.5:c.812G>A;NM_207585.2:c.812G>A	rs115301063	Possibly damaging	Polymorphism	Neutral	Deleterious	Benign	Tolerated	Class C65	Tolerated	Tolerated	Benign	Tolerated	Disease	0.238
IFNAR2	21	34634878	G	A	p.Ala285Thr	p.A285T	NM_000874.5:c.853G>A;NM_207584.3:c.853G>A	rs1131668	Not scored	Polymorphism automatic	Neutral	Neutral	Possibly damaging	Tolerated	Not scored	Tolerated	Tolerated	Pathogenic	Tolerated	Not scored	Not scored
IFNAR2	21	34635433	T	A	p.Ser392Arg	p.S392R	NM_001289125.1:c.1176T>A;NM_207585.2:c.1176T>A	rs144384060	Probably begign	Polymorphism	Neutral	Neutral	Probably damaging	Damaging	Class C65	Deleterious	Deleterious	Benign	Tolerated	Neutral	0.048
IFNAR2	21	34635611	C	T	p.His452Tyr	p.H452Y	NM_001289125.1:c.1354C>T;NM_207585.2:c.1354C>T	rs369040448	Probably begign	Polymorphism	Neutral	Neutral	Benign	Tolerated	Class C65	Tolerated	Tolerated	Benign	Tolerated	Neutral	0.034
IFNAR1	21	34707943	G	A	p.Asp64Asn	p.D64N	NM_000629.3:c.190G>A	rs142438988	Probably begign	Polymorphism	Deleterious	Neutral	Probably damaging	Damaging	Class C15	Tolerated	Deleterious	Pathogenic	Tolerated	Disease	0.477
IFNAR1	21	34713388	A	G	p.Asn95Ser	p.N95S	NM_000629.3:c.284A>G	rs199975677	Probably begign	Polymorphism	Neutral	Neutral	Benign	Tolerated	Class C45	Tolerated	Tolerated	Benign	Tolerated	Neutral	0.274
IFNAR1	21	34713474	C	T	p.Arg124Cys	p.R124C	NM_000629.3:c.370C>T	rs142890975	Probably begign	Polymorphism	Neutral	Neutral	Possibly damaging	Tolerated	Class C65	Tolerated	Tolerated	Benign	Tolerated	Neutral	0.398
IFNAR1	21	34715699	G	C	p.Val168Leu	p.V168L	NM_000629.3:c.502G>C	rs2257167	Probably begign	Polymorphism automatic	Neutral	Neutral	Possibly damaging	Tolerated	Class C25	Tolerated	Tolerated	Benign	Tolerated	Neutral	0.339
IFNAR1	21	34715895	A	T	p.Thr196Ser	p.T196S	NM_000629.3:c.586A>T	rs762301477	Possibly damaging	Disease causing	Neutral	Neutral	Probably damaging	Tolerated	Class C55	Deleterious	Deleterious	Pathogenic	Damaging	Neutral	0.311
IFNAR1	21	34717606	A	C	p.Asn243Thr	p.N243T	NM_000629.3:c.728A>C	rs150050372	Possibly damaging	Polymorphism	Deleterious	Neutral	Benign	Tolerated	Class C55	Tolerated	Tolerated	Benign	Tolerated	Neutral	0.322
IFNAR1	21	34717609	A	G	p.Tyr244Cys	p.Y244C	NM_000629.3:c.731A>G	rs199748774	Possibly damaging	Polymorphism	Deleterious	Deleterious	Probably damaging	Damaging	Class C65	Tolerated	Tolerated	Benign	Tolerated	Disease	0.695
IFNAR1	21	34721584	A	G	p.Thr326Ala	p.T326A	NM_000629.3:c.976A>G	rs747093556	Probably begign	Polymorphism	Deleterious	Neutral	Benign	Tolerated	Class C55	Tolerated	Tolerated	Benign	Tolerated	Neutral	0.225
IFNAR1	21	34721724	A	G	p.Arg340Gly	p.R340G	NM_000629.3:c.1018A>G	rs117784176	Probably begign	Polymorphism	Neutral	Deleterious	Benign	Tolerated	Class C65	Tolerated	Tolerated	Benign	Tolerated	Neutral	0.336
IFNAR1	21	34721782	C	T	p.Thr359Met	p.T359M	NM_000629.3:c.1076C>T	rs17875834	Probably begign	Polymorphism automatic	Neutral	Neutral	Benign	Tolerated	Class C65	Tolerated	Tolerated	Benign	Tolerated	Neutral	0.182
IFNAR1	21	34726076	C	T	p.Ser476Phe	p.S476F	NM_000629.3:c.1427C>T	rs369713150	Possibly damaging	Polymorphism	Neutral	Deleterious	Possibly damaging	Tolerated	Class C65	Tolerated	Deleterious	Benign	Tolerated	Neutral	0.306
IFNAR1	21	34726086	T	A	p.Asp479Glu	p.D479E	NM_000629.3:c.1437T>A	rs771309834	Probably begign	Polymorphism	Neutral	Neutral	Probably damaging	Damaging	Class C35	Tolerated	Tolerated	Benign	Tolerated	Neutral	0.107
TMPRSS2	21	42838074	C	A	p.Gly529Cys	p.G529C	NM_001135099.1:c.1585G>T	rs140790362	Not scored	Polymorphism	Deleterious	Neutral	Probably damaging	Damaging	Class C15	Tolerated	Tolerated	Benign	Damaging	Neutral	0.507
TMPRSS2	21	42839743	C	T	p.Gly499Asp	p.G499D	NM_001135099.1:c.1496G>A	rs936556491	Not scored	Disease causing	Deleterious	Deleterious	Probably damaging	Damaging	Class C65	Deleterious	Deleterious	Pathogenic	Damaging	Neutral	0.962
TMPRSS2	21	42840394	C	T	p.Val452Ile	p.V452I	NM_001135099.1:c.1354G>A	rs148125094	Not scored	Polymorphism	Neutral	Neutral	Benign	Tolerated	Class C0	Deleterious	Deleterious	Benign	Tolerated	Neutral	0.085
TMPRSS2	21	42840432	A	G	p.Val439Ala	p.V439A	NM_001135099.1:c.1316T>C	rs769565200	Not scored	Disease causing	Deleterious	Deleterious	Probably damaging	Damaging	Class C55	Tolerated	Deleterious	Pathogenic	Damaging	Neutral	0.580
TMPRSS2	21	42842623	G	A	p.Pro412Ser	p.P412S	NM_001135099.1:c.1234C>T	rs61735795	Not scored	Polymorphism	Deleterious	Deleterious	Benign	Tolerated	Class C0	Tolerated	Tolerated	Pathogenic	Tolerated	Neutral	0.212
TMPRSS2	21	42845367	C	T	p.Ala299Thr	p.A299T	NM_001135099.1:c.895G>A	rs757466150	Not scored	Disease causing	Neutral	Deleterious	Probably damaging	Damaging	Class C55	Tolerated	Deleterious	Pathogenic	Tolerated	Neutral	0.264
TMPRSS2	21	42845373	C	T	p.Glu297Lys	p.E297K	NM_001135099.1:c.889G>A	rs61735796	Not scored	Polymorphism	Neutral	Neutral	Benign	Tolerated	Class C0	Deleterious	Deleterious	Benign	Tolerated	Neutral	0.180
TMPRSS2	21	42845396	C	T	p.Arg289His	p.R289H	NM_001135099.1:c.866G>A	rs775404304	Not scored	Polymorphism	Neutral	Neutral	Benign	Tolerated	Class C25	Tolerated	Tolerated	Benign	Tolerated	Neutral	0.145
TMPRSS2	21	42851157	A	T	p.Phe246Ile	p.F246I	NM_001135099.1:c.736T>A	rs150554820	Not scored	Polymorphism	Deleterious	Deleterious	Possibly damaging	Damaging	Class C15	Tolerated	Deleterious	Pathogenic	Tolerated	Neutral	0.189
TMPRSS2	21	42851202	A	C	p.Phe231Val	p.F231V	NM_001135099.1:c.691T>G	rs139926880	Not scored	Disease causing	Neutral	Deleterious	Probably damaging	Tolerated	Class C45	Deleterious	Deleterious	Pathogenic	Tolerated	Neutral	0.565
TMPRSS2	21	42852421	C	A	p.Cys222Phe	p.C222F	NM_001135099.1:c.665G>T	rs946529846	Not scored	Disease causing	Deleterious	Deleterious	Probably damaging	Damaging	Class C65	Deleterious	Deleterious	Pathogenic	Damaging	Disease	0.933
TMPRSS2	21	42852497	C	T	p.Val160Met	p.V160M	NM_005656.4:c.478G>A	rs12329760	Not scored	Polymorphism	Deleterious	Neutral	Probably damaging	Damaging	Class C15	Deleterious	Deleterious	Pathogenic	Damaging	Neutral	0.275
TMPRSS2	21	42861487	A	T	p.Leu128Gln	p.L128Q	NM_001135099.1:c.383T>A	rs147711290	Not scored	Polymorphism	Deleterious	Deleterious	Probably damaging	Damaging	Class C65	Tolerated	Deleterious	Pathogenic	Damaging	Neutral	0.401
TMPRSS2	21	42866297	G	A	p.Thr112Ile	p.T112I	NM_001135099.1:c.335C>T	rs61735793	Not scored	Polymorphism	Deleterious	Neutral	Benign	Tolerated	Class C15	Deleterious	Deleterious	Benign	Tolerated	Neutral	0.067
TMPRSS2	21	42866301	C	T	p.Gly111Arg	p.G111R	NM_001135099.1:c.331G>A	rs114363287	Not scored	Polymorphism	Deleterious	Neutral	Possibly damaging	Tolerated	Class C0	Tolerated	Tolerated	Benign	Tolerated	Neutral	0.153
TMPRSS2	21	42866364	C	T	p.Ala90Thr	p.A90T	NM_001135099.1:c.268G>A	rs753509316	Not scored	Polymorphism	Neutral	Neutral	Benign	Tolerated	Class C0	Tolerated	Tolerated	Benign	Tolerated	Neutral	0.040
TMPRSS2	21	42866399	G	A	p.Pro78Leu	p.P78L	NM_001135099.1:c.233C>T	rs138651919	Not scored	Polymorphism	Neutral	Deleterious	Probably damaging	Damaging	Class C65	Tolerated	Tolerated	Pathogenic	Damaging	Neutral	0.258
TMPRSS2	21	42866439	C	T	p.Ala65Thr	p.A65T	NM_001135099.1:c.193G>A	rs61735791	Not scored	Polymorphism	Neutral	Neutral	Benign	Tolerated	Class C0	Tolerated	Tolerated	Benign	Tolerated	Neutral	0.052
TMPRSS2	21	42866468	T	C	p.His55Arg	p.H55R	NM_001135099.1:c.164A>G	rs61735790	Not scored	Disease causing	Neutral	Deleterious	Benign	Tolerated	Class C25	Tolerated	Tolerated	Benign	Tolerated	Neutral	0.272
TMPRSS2	21	42879909	C	A	p.Gly8Val	p.G8V	NM_001135099.1:c.23G>T	rs75603675	Not scored	Polymorphism	Neutral	Neutral	Benign	Tolerated	Class C0	Tolerated	Tolerated	Benign	Tolerated	Neutral	0.115
TMPRSS2	21	42879910	C	G	p.Gly8Arg	p.G8R	NM_001135099.1:c.22G>C	rs200291871	Not scored	Polymorphism	Neutral	Neutral	Benign	Tolerated	Class C0	Deleterious	Deleterious	Benign	Tolerated	Neutral	0.117
ACE2	X	15582265	G	A	p.Leu731Phe	p.L731F	NM_001371415.1:c.2191C>T;NM_021804.3:c.2191C>T	rs147311723	Probably damaging	Disease causing	Deleterious	Neutral	Probably damaging	Damaging	Class C15	Tolerated	Deleterious	Pathogenic	Damaging	Neutral	0.436
ACE2	X	15582298	T	C	p.Asn720Asp	p.N720D	NM_001371415.1:c.2158A>G;NM_021804.3:c.2158A>G	rs41303171	Possibly damaging	Polymorphism	Deleterious	Neutral	Benign	Tolerated	Class C15	Tolerated	Tolerated	Pathogenic	Tolerated	Neutral	0.178
ACE2	X	15582331	T	G	p.Ser709Arg	p.S709R	NM_021804.3:c.2125A>C;NM_001371415.1:c.2125A>C	rs1052746182	Probably begign	Polymorphism	Deleterious	Neutral	Possibly damaging	Tolerated	Class C25	Tolerated	Tolerated	Benign	Tolerated	Neutral	0.389
ACE2	X	15584416	A	G	p.Ser692Pro	p.S692P	NM_001371415.1:c.2074T>C;NM_021804.3:c.2074T>C	rs149039346	Probably begign	Polymorphism	Deleterious	Neutral	Possibly damaging	Damaging	Class C65	Tolerated	Tolerated	Benign	Damaging	Neutral	0.426
ACE2	X	15584472	G	C	p.Ala673Gly	p.A673G	NM_021804.3:c.2018C>G;NM_001371415.1:c.2018C>G	rs1027571965	Probably begign	Polymorphism	Neutral	Neutral	Benign	Tolerated	Class C0	Deleterious	Deleterious	Benign	Tolerated	Neutral	0.148
ACE2	X	15596369	C	A	p.Gln380His	p.Q380H	NM_021804.3:c.1140G>T;NM_001371415.1:c.1140G>T	NA	Possibly damaging	Disease causing	Deleterious	Deleterious	Probably damaging	Damaging	Class C15	Tolerated	Deleterious	Pathogenic	Damaging	Neutral	0.549
ACE2	X	15599392	T	C	p.Lys341Arg	p.K341R	NM_001371415.1:c.1022A>G;NM_021804.3:c.1022A>G	rs138390800	Possibly damaging	Polymorphism	Neutral	Neutral	Benign	Damaging	Class C25	Tolerated	Tolerated	Pathogenic	Tolerated	Neutral	0.126
ACE2	X	15607508	G	A	p.Arg219Cys	p.R219C	NM_021804.3:c.655C>T;NM_001371415.1:c.655C>T	rs372272603	Probably damaging	Disease causing	Deleterious	Neutral	Probably damaging	Damaging	Class C65	Tolerated	Deleterious	Pathogenic	Damaging	Neutral	0.153
ACE2	X	15607532	C	T	p.Gly211Arg	p.G211R	NM_001371415.1:c.631G>A;NM_021804.3:c.631G>A	rs148771870	Probably begign	Polymorphism	Neutral	Neutral	Possibly damaging	Tolerated	Class C0	Tolerated	Tolerated	Pathogenic	Tolerated	Neutral	0.155
ACE2	X	15613038	G	A	p.Thr92Ile	p.T92I	NM_021804.3:c.275C>T;NM_001371415.1:c.275C>T	rs763395248	Possibly damaging	Polymorphism	Neutral	Deleterious	Benign	Tolerated	Class C65	Deleterious	Deleterious	Benign	Tolerated	Neutral	0.084
ACE2	X	15618958	T	C	p.Lys26Arg	p.K26R	NM_001371415.1:c.77A>G;NM_021804.3:c.77A>G	rs4646116	Probably begign	Polymorphism	Neutral	Neutral	Benign	Tolerated	Class C25	Deleterious	Deleterious	Benign	Tolerated	Neutral	0.059
ACE2	X	15618980	A	G	p.Ser19Pro	p.S19P	NM_001371415.1:c.55T>C	rs73635825	Probably begign	Polymorphism	Neutral	Neutral	Possibly damaging	Tolerated	Class C65	Tolerated	Tolerated	Benign	Tolerated	Neutral	0.273
IKBKG	X	153770626	C	T	p.Arg50Cys	p.R50C	NM_001099856.5:c.148C>T	rs189237568	Not scored	Polymorphism	Neutral	Not scored	Benign	Not scored	Not scored	Tolerated	Tolerated	Benign	Tolerated	Not scored	Not scored
IKBKG	X	153780380	C	G	p.Leu123Val	p.L123V	NM_001099856.5:c.367C>G	rs901820688	Not scored	Polymorphism	Deleterious	Neutral	Probably damaging	Damaging	Not scored	Tolerated	Tolerated	Benign	Tolerated	Not scored	Not scored
IKBKG	X	153780386	G	A	p.Glu125Lys	p.E125K	NM_001099856.5:c.373G>A	rs148695964	Not scored	Disease causing	Deleterious	Deleterious	Probably damaging	Damaging	Not scored	Deleterious	Deleterious	Pathogenic	Damaging	Not scored	Not scored
