# Supplementary material for: Genetic variability in COVID-19-related genes in the Brazilian population
Source: Hum Genome Var. 2021 Apr 2;8:15. doi: 10.1038/s41439-021-00146-w (PMC8017521; doi:10.1038/s41439-021-00146-w)
Supplement: Supplementary file 4 — Supplementary data 3. [file 41439_2021_146_MOESM4_ESM.xlsx]

## Sheet: Planilha2
Rank	Country	Total population	Total cases (%)	Total Deaths (%)	Critical cases (%)	Allele frequency (n)
						HLA-B*15:03	HLA-B*15:27	HLA-B*27:07	HLA-B*46:01	HLA‐ C*07:29	HLA-DRB1*15:01	HLA-DQB1*06:02
1	USA	331452210	7,139,553 (2.15%)	206,593 (2.89%)	14,086 (0.20%)	0.0009 (n=1070)	0	0	0	0	0.1394 (n=1070)	0.119 (n=268)
2	India	1383122931	5,740,852 (0.42%)	91,173 (1.59%)	8,944 (0.16%)	0.0005 (n=2492)	0	0.0026 (n=2492)	0	0.0003 (n=2492)	0.1184 (n=2492)	0.0195 (n=2492)
3	Brazil	212908548	4,627,780 (2.17%)	139,065 (3.01%)	8,318 (0.18%)	0.02073 (n=386)	0	0	0	0	0.06477 (n=386)	0.08938 (n=386)
4	Russia	145949102	1,122,241 (0.77%)	19,799 (1.76%)	2,300 (0.20%)	0.003 (n=169)	0	0	0.014 (n=169)	0	0.122 (n=169)	0.115 (n=169)
5	Colombia	51007347	784,268 (1.54%)	24,746 (3.16%)	863 (0.11%)	0.0103 (n=1463)	0	0.0003 (n=1463)	0	0	0.0578 (n=1463)	0.0707 (n=1463)
6	Peru	33076571	782,695 (2.37%)	31,870 (4.07%)	1,381 (0.18%)	0	0	0	0	0	0	0.021 (n=168)
7	Mexico	129243704	714,835 (0.55%)	75,550 (10.57%)	2,677 (0.37%)	0.013 (n=152)	0	0	0.0015 (n=330)	0	0.0424 (n=330)	0.0333 (n=330)
8	Spain	46759015	693,556 (1.48%)	31,034 (4.47%)	1,436 (0.21%)	0.0039 (n=4335)	0.0001 (n=4335)	0.0009 (n=4335)		0	0.0818 (n=4335)	0.0785 (n=4335)
9	Argentina	45291222	664,799 (1.47%)	14,376 (2.16%)	3,511 (0.53%)	0	0	0	0	0	0.07 (466)	0.089 (466)
10	South Africa	59479626	665,188 (1.12%)	16,206 (2.44%)	539 (0.08%)	0.0739 (n=142)	0	0.003 (n=159)	0	0	0.06 (n=159)	0.218 (n=159)
45	Japan	126385305	79,768 (0.06%)	1,512 (1.90%)	165 (0.21%)	0	0.0011 (n=18604)	0	0.0477 (n=18604)	0	0.0778 (n=18604)	0.0625 (n=3078)
76	Australia	25567653	26,986 (0.11%)	863 (3.20%)	10 (0.04%)	0.004 (n=134)	0	0	0	0	0	0
79	South Koreia	51279500	23,466 (0.05%)	398 (1.70%)	126 (0.54%)	0	0	0	0	0	0.0747 (n=4128)	0.071 (n=485)
165	Vietnam	97540213	1,069 (0.00%)	35 (3.27%)	0 (0.00%)	0	0.003 (n=170)	0	0.115 (n=170)	0	0.038 (n=170)	0.012 (n=170)
173	Tawain	23826835	509 (0.00%)	7 (1.38%)	0 (0.00%)	0.001 (n=710)	0.004 (n=364)	0	0.126 (n=710)	0	0.089 (n=710)	0.089 (n=710)
