# Supplementary material for: Genetic variability in COVID-19-related genes in the Brazilian population
Source: Hum Genome Var. 2021 Apr 2;8:15. doi: 10.1038/s41439-021-00146-w (PMC8017521; doi:10.1038/s41439-021-00146-w)
Supplement: Supplementary file 5 — Supplementary data 4. [file 41439_2021_146_MOESM5_ESM.xlsx]

## Sheet: Weak binders
Total number of peptides with weak binding predictions for HLA alleles.
HLA/number of binders	ORF1ab polyprotein	surface glycoprotein	ORF3a protein	envelope protein	membrane glycoprotein	ORF6 protein	ORF7a protein	ORF7b	ORF8 protein	nucleocapsid phosphoprotein	ORF10 protein	Total number of binders
A*01:01	772	118	33	9	16	3	11	1	16	27	3	1009
A*02:01	545	82	24	9	20	12	9	6	8	11	3	729
A*02:02	531	75	24	6	11	11	8	6	6	14	2	694
A*02:04	551	76	23	8	20	11	10	7	8	18	3	735
A*02:05	549	99	21	8	3	8	8	4	6	19	3	728
A*02:11	561	78	27	9	21	11	11	4	8	16	3	749
A*02:20	535	89	31	7	17	13	6	6	7	15	3	729
A*02:783	545	82	24	9	20	12	9	6	8	11	3	729
A*03:01	582	79	19	4	15	9	10	0	1	35	1	755
A*03:02	577	76	10	5	15	8	7	0	1	36	0	735
A*11:01	595	94	13	6	14	4	7	0	2	35	0	770
A*11:67	595	94	13	6	14	4	7	0	2	35	0	770
A*23:01	643	132	36	8	35	2	7	7	12	21	12	915
A*23:17	643	132	36	8	35	2	7	7	12	21	12	915
A*24:02	655	129	35	6	36	3	11	5	11	21	11	923
A*24:03	667	130	35	7	42	4	10	5	10	17	9	936
A*24:05	655	129	35	6	36	3	11	5	11	21	11	923
A*25:01	635	112	25	6	18	3	6	1	7	19	5	837
A*26:01	628	98	23	6	17	0	8	1	7	20	5	813
A*26:02	656	109	20	7	19	4	7	1	4	22	3	852
A*26:08	654	115	29	7	13	2	12	2	8	23	4	869
A*29:01	746	141	38	6	20	2	17	3	9	25	3	1010
A*29:02	746	141	38	6	20	2	17	3	9	25	3	1010
A*29:119	746	141	38	6	20	2	17	3	9	25	3	1010
A*30:01	452	76	23	6	16	5	8	0	6	49	2	643
A*30:02	715	130	32	9	15	6	15	1	15	32	3	973
A*30:04	720	153	29	6	17	3	11	2	13	29	3	986
A*31:01	417	70	15	8	25	1	6	0	3	37	2	584
A*31:15	434	74	16	7	24	3	4	0	4	35	0	601
A*32:01	592	99	31	8	35	7	16	2	7	25	4	826
A*33:01	435	73	7	8	25	3	9	0	12	38	2	612
A*33:03	428	82	11	4	32	3	8	0	6	35	2	611
A*34:02	555	88	16	4	19	4	8	0	2	31	2	729
A*36:01	733	116	32	8	12	4	12	1	14	28	4	964
A*66:01	583	89	17	7	15	1	7	1	3	30	3	756
A*66:02	598	90	26	9	14	2	9	0	5	28	3	784
A*68:01	564	86	18	7	22	2	6	0	1	34	2	742
A*68:02	572	112	29	9	17	3	12	1	9	14	6	784
A*68:17	614	113	25	14	15	5	9	2	4	23	4	828
A*69:01	590	98	28	8	18	5	11	1	9	13	4	785
A*74:01	489	82	21	5	18	7	2	0	3	30	3	660
A*80:01	710	118	34	10	17	3	16	3	15	28	1	955
B*07:02	449	83	14	1	7	1	10	0	3	34	3	605
B*07:05	450	83	15	3	8	1	9	0	1	35	3	608
B*07:06	450	83	15	3	8	1	9	0	1	35	3	608
B*07:99	449	83	14	1	7	1	10	0	3	34	3	605
B*08:01	502	67	16	4	19	6	14	1	4	23	2	658
B*13:01	493	89	18	7	8	1	10	1	10	20	2	659
B*13:02	487	93	22	2	14	6	9	0	9	24	3	669
B*14:01	491	79	17	1	15	6	9	0	8	28	4	658
B*14:02	491	79	17	1	15	6	9	0	8	28	4	658
B*14:03	491	81	16	1	14	5	14	0	8	28	2	660
B*15:01	626	126	29	10	19	6	13	0	12	26	6	873
B*15:03	598	123	23	5	12	1	12	1	5	26	2	808
B*15:04	580	92	25	3	13	5	7	1	7	27	5	765
B*15:05	657	117	32	8	14	6	15	1	11	26	8	895
B*15:08	647	125	16	8	14	0	14	1	10	20	8	863
B*15:10	502	94	20	1	10	2	8	0	5	26	2	670
B*15:11	644	127	18	7	14	1	14	0	8	25	6	864
B*15:16	628	107	30	16	22	4	9	1	11	16	5	849
B*15:17	631	110	35	13	28	4	8	0	13	16	2	860
B*15:18	607	98	16	3	18	2	10	0	7	27	2	790
B*15:20	666	115	29	9	12	6	15	1	11	25	8	897
B*18:01	570	90	17	2	10	4	12	3	14	16	2	740
B*27:02	360	82	18	0	30	3	12	0	2	24	1	532
B*27:03	311	62	12	1	27	2	9	0	3	25	1	453
B*27:05	302	63	12	1	24	2	8	0	3	26	1	442
B*35:01	606	116	26	6	10	0	13	0	9	31	7	824
B*35:02	472	87	23	3	14	2	13	1	5	26	6	652
B*35:03	472	83	24	4	16	2	12	1	6	24	3	647
B*35:04	472	87	23	3	14	2	13	1	5	26	6	652
B*35:05	601	117	24	8	10	0	13	1	9	28	5	816
B*35:08	614	123	18	4	7	0	13	0	14	32	6	831
B*35:09	472	87	23	3	14	2	13	1	5	26	6	652
B*35:262	631	112	16	4	9	0	11	0	12	33	2	830
B*37:01	471	84	19	2	6	7	10	1	9	18	2	629
B*38:01	496	86	22	0	16	6	10	0	5	28	1	670
B*38:01	496	86	22	0	16	6	10	0	5	25	1	667
B*39:01	500	80	17	1	16	5	9	0	7	21	2	658
B*39:02	461	80	11	2	15	5	9	0	7	27	2	619
B*39:05	482	71	18	2	12	3	8	0	6	17	2	621
B*39:06	440	79	14	1	12	4	9	1	7	31	4	602
B*39:09	500	88	20	1	12	4	11	0	6	19	3	664
B*39:10	498	85	24	0	10	1	15	0	6	20	2	661
B*39:12	487	77	17	1	11	5	10	0	6	22	5	641
B*39:13	455	81	10	1	11	3	10	0	5	27	2	605
B*39:24	414	82	17	1	16	7	10	0	5	29	3	584
B*40:01	465	60	12	2	8	5	10	1	7	11	1	582
B*40:02	469	64	12	2	6	3	6	3	6	10	1	582
B*40:04	481	59	12	1	9	2	10	2	6	9	0	591
B*40:06	453	59	16	1	10	4	12	3	6	10	0	574
B*41:01	426	54	14	3	11	2	8	3	6	12	0	539
B*41:02	454	66	12	2	5	1	6	1	4	14	0	565
B*42:01	455	80	18	4	9	1	12	0	4	36	2	621
B*44:02	453	73	15	1	10	4	11	1	8	16	0	592
B*44:03	457	78	15	1	11	4	12	1	9	12	0	600
B*44:05	467	73	16	3	11	2	16	1	10	20	0	619
B*44:27	453	73	15	1	10	4	11	1	8	16	0	592
B*45:01	405	62	16	4	6	3	14	2	6	11	0	529
B*47:01	491	80	14	1	11	5	12	0	7	25	1	647
B*48:01	467	86	11	2	11	4	11	0	9	27	1	629
B*48:02	598	111	21	4	15	5	14	1	5	24	3	801
B*49:01	439	77	13	3	11	5	10	1	8	16	0	583
B*50:01	416	69	15	1	9	4	10	2	6	21	0	553
B*50:02	400	57	15	2	9	4	10	2	6	11	0	516
B*51:01	551	99	26	4	18	5	10	2	7	20	9	751
B*51:07	535	89	23	4	11	10	12	2	10	19	6	721
B*51:08	538	88	21	5	18	4	12	1	8	21	5	721
B*52:01	541	104	20	7	19	10	12	2	8	19	9	751
B*53:01	533	97	29	4	9	0	7	0	9	30	4	722
B*54:01	443	84	19	3	12	0	12	0	7	25	5	610
B*55:01	413	70	16	3	11	0	11	0	3	36	2	565
B*55:02	419	83	23	2	14	0	10	0	8	33	3	595
B*56:01	423	86	18	1	13	0	12	0	7	29	4	593
B*57:01	594	92	41	8	31	8	9	0	10	17	1	811
B*57:03	590	92	39	12	25	3	10	3	7	14	2	797
B*58:01	577	94	30	11	27	7	12	2	12	22	1	795
B*58:02	558	98	31	6	22	6	10	2	13	25	2	773
B*81:01	479	82	22	3	9	2	13	1	6	26	3	646
C*01:02	495	104	19	4	19	4	9	1	8	19	3	685
C*02:02	625	110	30	8	22	5	12	2	13	18	4	849
C*02:10	625	110	30	8	22	5	12	2	13	18	4	849
C*03:02	629	103	25	10	24	2	14	3	14	15	6	845
C*03:03	533	95	23	5	16	7	11	1	5	13	8	717
C*03:04	533	95	23	5	16	7	11	1	5	13	8	717
C*04:01	565	93	24	4	18	6	11	0	10	24	4	759
C*05:01	534	76	28	5	14	2	10	1	6	12	1	689
C*05:22	531	85	26	5	15	5	12	1	7	16	1	704
C*06:02	542	99	20	7	20	5	13	1	9	15	6	737
C*07:01	563	88	27	3	22	2	10	0	10	30	6	761
C*07:02	592	102	24	4	18	4	9	2	14	30	6	805
C*07:04	541	100	19	3	21	6	11	0	11	19	6	737
C*07:06	563	88	27	3	22	2	10	0	10	30	6	761
C*07:18	563	88	27	3	22	2	10	0	10	30	6	761
C*07:50	592	102	24	4	18	4	9	2	14	30	6	805
C*07:615	563	88	27	3	22	2	10	0	10	30	6	761
C*08:01	519	104	27	6	17	8	9	2	8	19	7	726
C*08:02	493	85	22	2	13	3	9	1	8	15	0	651
C*08:03	519	104	27	6	17	8	9	2	8	19	7	726
C*08:04	542	103	26	4	17	7	8	2	6	15	6	736
C*12:02	624	115	19	11	23	4	10	3	13	22	7	851
C*12:03	590	114	17	7	21	4	10	2	9	13	7	794
C*12:05	585	115	25	8	25	6	11	2	9	15	8	809
C*14:02	698	124	30	8	26	1	11	4	13	15	8	938
C*14:03	698	124	30	8	26	1	11	4	13	15	8	938
C*15:02	521	91	24	9	23	8	9	2	12	8	5	712
C*15:05	536	104	23	8	22	4	8	2	6	10	6	729
C*15:06	553	104	21	6	21	6	8	2	5	11	4	741
C*15:13	521	91	24	9	23	8	9	2	12	8	5	712
C*16:01	579	120	21	11	19	2	8	1	4	19	6	790
C*16:02	583	117	24	11	25	5	9	2	4	19	6	805
C*16:04	556	107	20	8	23	4	8	2	7	14	9	758
C*16:111	579	120	21	11	19	2	8	1	4	19	6	790
C*17:01	544	104	25	10	21	8	9	2	5	17	7	752
C*17:03	544	104	25	10	21	8	9	2	5	17	7	752
C*18:01	543	103	19	2	21	4	11	0	11	20	2	736
C*18:02	543	103	19	2	21	4	11	0	11	20	2	736
DPA1*0202-DPB10501	451	61	26	8	21	14	12	0	4	4	5	606
DPA10103-DPB10101	620	68	29	0	25	11	8	4	4	2	9	780
DPA10103-DPB10201	620	87	47	3	28	14	6	12	15	0	2	834
DPA10103-DPB10202	607	83	45	3	24	14	6	10	12	0	2	806
DPA10103-DPB10301	577	81	30	9	25	8	11	0	12	17	0	770
DPA10103-DPB10401	610	92	45	3	32	13	7	15	11	2	2	832
DPA10103-DPB10402	630	82	42	6	33	14	8	9	10	0	2	836
DPA10103-DPB10501	482	71	22	8	16	11	17	0	6	0	2	635
DPA10103-DPB10601	707	96	44	8	30	18	10	0	11	3	9	936
DPA10103-DPB11001	565	95	34	5	35	16	9	0	13	7	5	784
DPA10103-DPB110401	577	81	30	9	25	8	11	0	12	17	0	770
DPA10103-DPB110501	630	82	42	6	33	14	8	9	10	0	2	836
DPA10103-DPB11101	578	79	48	6	26	18	14	2	6	2	10	789
DPA10103-DPB112401	577	81	30	9	25	8	11	0	12	17	0	770
DPA10103-DPB11301	600	93	42	5	31	15	10	0	4	0	9	809
DPA10103-DPB11401	575	86	28	4	25	5	11	0	11	21	0	766
DPA10103-DPB11501	597	78	38	8	50	21	17	14	11	7	2	843
DPA10103-DPB11601	533	72	24	3	24	15	16	6	9	4	10	716
DPA10103-DPB11701	576	83	41	6	31	22	7	0	7	0	7	780
DPA10103-DPB11801	610	65	48	8	40	18	11	9	7	6	2	824
DPA10103-DPB12001	554	77	30	10	22	12	16	0	11	8	0	740
DPA10103-DPB12701	574	79	43	6	26	20	9	0	6	0	9	772
DPA10104-DPB10401	610	92	45	3	32	13	7	15	11	2	2	832
DPA10201-DPB10101	587	78	32	1	22	10	8	8	6	3	5	760
DPA10201-DPB10201	599	90	37	5	41	18	9	17	13	2	2	833
DPA10201-DPB10202	607	86	39	5	30	18	9	16	13	2	2	827
DPA10201-DPB10301	618	87	26	12	19	15	16	0	12	5	7	817
DPA10201-DPB10401	597	85	34	8	46	18	10	16	14	3	2	833
DPA10201-DPB10402	627	84	44	6	31	17	9	15	14	1	2	850
DPA10201-DPB10501	463	63	38	9	18	11	12	0	9	1	9	633
DPA10201-DPB10601	570	70	42	8	28	14	5	9	4	0	8	758
DPA10201-DPB10901	553	94	32	5	20	8	10	0	6	10	7	745
DPA10201-DPB11001	614	74	37	6	31	10	5	0	4	1	7	789
DPA10201-DPB110401	618	87	26	12	19	15	16	0	12	5	7	817
DPA10201-DPB110501	627	84	44	6	31	17	9	15	14	1	2	850
DPA10201-DPB11101	552	67	38	8	36	13	8	15	5	3	6	751
DPA10201-DPB11301	570	61	40	6	31	11	6	10	3	0	2	740
DPA10201-DPB113101	578	60	38	7	31	17	5	11	1	0	4	752
DPA10201-DPB11401	574	82	26	5	19	12	18	0	11	13	0	760
DPA10201-DPB11601	570	73	33	6	27	17	7	9	13	4	8	767
DPA10201-DPB11701	578	60	38	7	31	17	5	11	1	0	4	752
DPA10201-DPB11901	523	69	19	6	22	12	6	1	11	0	9	678
DPA10201-DPB12301	597	85	34	8	46	18	10	16	14	3	2	833
DPA10201-DPB12701	558	62	42	9	33	12	6	12	5	3	8	750
DPA10201-DPB13901	597	85	34	8	46	18	10	16	14	3	2	833
DPA10201-DPB14501	618	87	26	12	19	15	16	0	12	5	7	817
DPA10202-DPB10101	577	69	27	2	23	8	7	7	7	4	7	738
DPA10202-DPB10201	595	76	43	7	32	18	8	16	14	3	2	814
DPA10202-DPB10301	593	76	25	10	16	17	15	0	12	6	5	775
DPA10202-DPB10401	590	75	37	8	41	18	10	16	13	3	2	813
DPA10202-DPB10402	600	75	45	12	31	17	8	14	13	3	2	820
DPA10202-DPB11001	573	82	38	6	31	16	7	0	3	1	9	766
DPA10202-DPB110401	593	76	25	10	17	17	15	0	12	6	5	776
DPA10202-DPB11301	564	64	37	6	32	12	5	3	0	0	5	728
DPA10202-DPB12301	590	75	37	8	41	18	10	0	13	3	2	797
DPA10301-DPB10101	536	58	23	0	28	9	11	9	9	8	9	700
DPA10301-DPB10402	578	64	37	0	23	13	4	9	7	5	4	744
DPA10301-DPB110501	578	64	37	0	23	13	4	9	7	5	4	744
DPA10301-DPB112401	515	79	27	7	20	14	12	0	13	8	0	695
DPA10301-DPB113101	533	66	37	7	35	22	8	0	2	5	9	724
DQA1*0101-DQB1*0201	544	60	28	3	7	6	8	6	6	9	4	681
DQA1*0101-DQB1*0202	544	60	28	3	7	6	8	6	6	9	4	681
DQA1*0101-DQB1*0301	615	135	24	5	14	0	3	0	4	33	1	834
DQA1*0101-DQB1*0302	589	98	8	4	17	6	14	4	7	25	7	779
DQA1*0101-DQB1*0303	616	112	10	6	17	5	11	0	7	32	5	821
DQA1*0101-DQB1*0319	615	135	24	5	14	0	3	0	4	33	1	834
DQA1*0101-DQB1*0322	615	135	24	5	14	0	3	0	4	33	0	833
DQA1*0101-DQB1*0402	644	138	27	0	35	16	10	6	15	23	12	926
DQA1*0101-DQB1*0501	581	77	44	0	15	6	8	4	2	7	6	750
DQA1*0101-DQB1*0602	627	100	23	5	20	3	7	0	6	27	5	823
DQA1*0101-DQB1*0603	593	112	9	4	16	10	9	0	6	26	7	792
DQA1*0102-DQB1*0201	537	63	18	3	8	6	9	8	12	15	4	683
DQA1*0102-DQB1*0202	537	63	18	3	8	6	9	8	12	15	4	683
DQA1*0102-DQB1*0301	621	136	23	5	15	0	0	0	6	29	0	835
DQA1*0102-DQB1*0302	594	101	6	6	17	2	5	0	7	18	5	761
DQA1*0102-DQB1*0303	645	123	17	5	16	4	0	0	7	24	1	842
DQA1*0102-DQB1*0319	621	136	23	5	15	0	0	0	6	29	0	835
DQA1*0102-DQB1*0402	679	116	20	1	28	8	7	0	13	30	5	907
DQA1*0102-DQB1*0501	536	93	26	13	38	21	7	0	4	7	0	745
DQA1*0102-DQB1*0502	254	71	23	0	15	9	4	5	5	10	7	403
DQA1*0102-DQB1*0503	542	81	14	1	21	17	2	0	10	11	6	705
DQA1*0102-DQB1*0602	326	120	17	6	13	0	0	0	11	22	0	515
DQA1*0102-DQB1*0603	596	105	17	6	17	4	6	0	7	15	2	775
DQA1*0102-DQB1*0604	581	96	32	8	30	8	13	5	5	9	7	794
DQA1*0102-DQB1*0609	630	96	33	9	29	7	15	1	5	12	7	844
DQA1*0103-DQB1*0201	601	85	19	2	8	8	12	6	15	11	4	771
DQA1*0103-DQB1*0202	601	85	19	2	8	8	12	6	15	11	4	771
DQA1*0103-DQB1*0301	598	135	24	3	16	0	0	0	6	29	0	811
DQA1*0103-DQB1*0302	675	146	24	7	15	4	6	0	5	21	4	907
DQA1*0103-DQB1*0303	633	158	25	9	15	0	0	0	7	19	0	866
DQA1*0103-DQB1*0402	623	129	24	8	52	5	4	0	11	28	3	887
DQA1*0103-DQB1*0501	544	79	29	9	47	19	10	0	10	6	6	759
DQA1*0103-DQB1*0502	613	102	29	0	27	11	7	5	10	11	5	820
DQA1*0103-DQB1*0503	576	94	27	3	42	16	10	0	15	8	7	798
DQA1*0103-DQB1*0601	548	126	31	3	35	0	0	0	13	26	0	782
DQA1*0103-DQB1*0603	648	156	28	9	21	3	3	0	8	21	0	897
DQA1*0103-DQB1*0604	643	141	41	13	36	21	15	0	3	9	5	927
DQA1*0103-DQB1*0609	673	130	50	10	37	16	16	0	4	13	5	954
DQA1*0104-DQB1*0301	615	135	24	5	14	0	3	0	4	33	1	834
DQA1*0104-DQB1*0302	589	98	8	4	17	6	14	4	7	25	7	779
DQA1*0104-DQB1*0402	644	138	27	0	35	16	10	6	15	23	12	926
DQA1*0104-DQB1*0503	604	78	31	0	21	9	4	5	5	6	8	771
DQA1*0104-DQB1*0602	627	100	23	5	20	3	7	0	6	27	5	823
DQA1*0104-DQB1*0603	593	112	9	4	16	10	9	0	6	26	7	792
DQA1*0104-DQB1*0609	552	98	45	9	25	7	14	8	7	10	10	785
DQA1*0105-DQB1*0202	544	60	28	3	7	6	8	6	6	9	4	681
DQA1*0105-DQB1*0301	615	135	24	5	14	0	3	0	4	33	0	833
DQA1*0105-DQB1*0319	615	135	24	5	14	0	3	0	4	33	1	834
DQA1*0105-DQB1*0402	644	138	27	0	35	16	10	6	15	23	12	926
DQA1*0105-DQB1*0501	581	77	44	0	15	6	8	4	2	7	6	750
DQA1*0105-DQB1*0602	627	100	23	5	20	3	7	0	6	27	5	823
DQA1*0105-DQB1*0603	593	112	9	4	16	10	9	0	6	26	6	791
DQA1*0105-DQB1*0604	589	87	44	8	28	8	16	9	8	4	6	807
DQA1*0201-DQB1*0201	530	69	19	0	9	6	14	7	17	9	4	684
DQA1*0201-DQB1*0202	530	69	19	0	9	6	14	7	17	9	4	684
DQA1*0201-DQB1*0301	625	131	30	5	15	0	0	0	5	50	0	861
DQA1*0201-DQB1*0302	647	115	19	0	10	5	13	0	9	27	1	846
DQA1*0201-DQB1*0322	625	131	30	5	15	0	0	0	5	50	0	861
DQA1*0201-DQB1*0402	673	200	19	7	39	4	6	0	14	36	6	1004
DQA1*0201-DQB1*0501	580	112	35	1	28	9	8	4	8	13	5	803
DQA1*0201-DQB1*0502	658	142	34	4	29	14	10	4	16	24	9	944
DQA1*0201-DQB1*0602	575	137	24	10	30	0	1	0	9	42	0	828
DQA1*0201-DQB1*0603	634	132	29	7	9	0	3	0	6	29	0	849
DQA1*0201-DQB1*0604	640	130	41	7	26	3	16	0	3	18	9	893
DQA1*0301-DQB1*0201	490	67	16	0	4	7	11	7	16	9	5	632
DQA1*0301-DQB1*0202	490	67	16	0	4	7	11	7	16	9	5	632
DQA1*0301-DQB1*0301	576	130	30	4	14	0	0	0	3	48	0	805
DQA1*0301-DQB1*0302	475	89	20	4	10	2	7	4	8	23	4	646
DQA1*0301-DQB1*0303	598	146	22	5	8	3	4	0	8	36	0	830
DQA1*0301-DQB1*0402	659	178	17	5	50	6	4	0	11	41	4	975
DQA1*0301-DQB1*0501	545	103	33	0	28	11	5	4	9	10	6	754
DQA1*0301-DQB1*0502	596	111	23	0	22	11	8	2	8	10	8	799
DQA1*0301-DQB1*0503	599	129	23	0	27	12	10	5	10	23	7	845
DQA1*0301-DQB1*0602	589	150	15	6	27	0	0	0	8	45	0	840
DQA1*0301-DQB1*0603	584	150	12	5	8	3	7	0	7	35	2	813
DQA1*0301-DQB1*0604	612	104	19	5	24	8	17	0	9	17	9	824
DQA1*0301-DQB1*0609	610	106	27	6	22	5	14	0	0	23	9	822
DQA1*0302-DQB1*0301	576	130	30	4	14	0	0	0	3	48	0	805
DQA1*0302-DQB1*0501	545	103	33	0	28	11	5	4	9	10	0	748
DQA1*0302-DQB1*0602	589	150	15	6	27	0	0	0	8	45	0	840
DQA1*0303-DQB1*0201	490	67	16	0	4	7	11	7	16	9	1	628
DQA1*0303-DQB1*0202	490	67	16	0	4	7	11	7	16	9	5	632
DQA1*0303-DQB1*0301	576	130	30	4	14	0	0	0	3	48	0	805
DQA1*0303-DQB1*0302	475	89	20	4	10	12	7	4	8	23	4	656
DQA1*0303-DQB1*0303	598	146	22	5	8	3	4	0	8	36	0	830
DQA1*0303-DQB1*0319	576	130	30	4	14	0	0	0	3	48	2	807
DQA1*0303-DQB1*0401	659	178	17	6	50	6	4	0	11	41	4	976
DQA1*0303-DQB1*0402	659	178	17	6	50	6	4	0	11	41	4	976
DQA1*0303-DQB1*0501	545	103	33	0	28	11	5	4	9	10	6	754
DQA1*0303-DQB1*0502	596	111	23	0	22	11	8	2	8	10	7	798
DQA1*0303-DQB1*0503	599	129	23	0	27	12	10	5	10	23	7	845
DQA1*0303-DQB1*0601	583	129	19	2	22	0	0	0	11	43	0	809
DQA1*0303-DQB1*0602	589	150	15	6	27	0	0	0	8	45	0	840
DQA1*0303-DQB1*0603	584	150	12	5	8	3	7	0	7	35	6	817
DQA1*0303-DQB1*0604	612	104	19	5	24	8	17	0	9	17	9	824
DQA1*0401-DQB1*0201	529	61	11	2	9	7	10	6	16	13	4	668
DQA1*0401-DQB1*0202	529	61	11	2	9	7	10	6	16	13	4	668
DQA1*0401-DQB1*0301	597	139	23	5	14	0	2	0	6	31	0	817
DQA1*0401-DQB1*0302	552	79	12	13	14	1	7	0	9	23	7	717
DQA1*0401-DQB1*0319	597	139	23	5	14	0	2	0	6	31	7	824
DQA1*0401-DQB1*0402	488	83	13	4	12	2	12	5	9	25	4	657
DQA1*0401-DQB1*0501	592	91	21	4	17	9	8	1	8	13	6	770
DQA1*0401-DQB1*0503	591	94	8	1	9	7	8	0	9	15	5	747
DQA1*0401-DQB1*0601	610	131	26	6	11	0	0	0	7	38	0	829
DQA1*0401-DQB1*0602	626	114	14	3	15	5	3	0	8	29	1	818
DQA1*0501-DQB1*0201	503	64	13	0	6	0	12	7	17	8	4	634
DQA1*0501-DQB1*0202	503	64	13	0	6	6	12	7	17	8	4	640
DQA1*0501-DQB1*0301	599	135	35	0	15	0	0	0	0	53	0	837
DQA1*0501-DQB1*0302	592	147	18	5	3	2	7	0	7	36	1	818
DQA1*0501-DQB1*0319	599	135	35	0	15	0	0	0	0	53	0	837
DQA1*0501-DQB1*0402	628	167	19	9	48	6	2	0	9	33	3	924
DQA1*0501-DQB1*0501	541	106	36	4	29	17	4	0	7	12	6	762
DQA1*0501-DQB1*0502	607	128	30	1	26	14	7	6	9	24	5	857
DQA1*0501-DQB1*0503	579	122	30	0	22	11	10	0	14	23	5	816
DQA1*0501-DQB1*0602	563	137	19	5	29	0	2	0	11	34	0	800
DQA1*0501-DQB1*0603	594	142	26	2	11	0	3	0	7	30	0	815
DQA1*0501-DQB1*0604	604	121	44	5	24	6	16	0	4	19	8	851
DQA1*0501-DQB1*0609	626	123	48	6	28	6	9	0	4	18	6	874
DQA1*0503-DQB1*0301	599	135	35	0	15	0	0	0	0	53	0	837
DQA1*0503-DQB1*0302	592	147	18	5	3	2	7	0	7	36	1	818
DQA1*0503-DQB1*0402	628	167	19	9	48	6	2	0	9	33	3	924
DQA1*0503-DQB1*0501	541	106	36	4	29	17	4	0	7	12	6	762
DQA1*0503-DQB1*0609	626	123	48	6	28	6	9	0	4	18	6	874
DQA1*0505-DQB1*0201	503	64	13	0	6	6	12	7	17	8	4	640
DQA1*0505-DQB1*0202	503	64	13	0	6	6	12	7	17	8	4	640
DQA1*0505-DQB1*0301	599	135	35	0	15	6	0	0	0	53	0	843
DQA1*0505-DQB1*0302	592	147	18	5	3	2	7	0	7	36	1	818
DQA1*0505-DQB1*0303	619	145	25	5	12	0	1	0	7	30	0	844
DQA1*0505-DQB1*0319	599	135	35	0	15	0	0	0	0	53	0	837
DQA1*0505-DQB1*0322	599	135	35	0	15	0	0	0	0	53	5	842
DQA1*0505-DQB1*0401	628	167	19	9	48	6	2	0	9	33	3	924
DQA1*0505-DQB1*0402	628	167	19	9	48	6	2	0	9	33	3	924
DQA1*0505-DQB1*0501	541	106	36	4	29	17	4	0	7	12	6	762
DQA1*0505-DQB1*0502	607	128	30	1	26	14	7	6	9	24	5	857
DQA1*0505-DQB1*0503	579	122	30	0	22	11	10	0	14	23	5	816
DQA1*0505-DQB1*0601	600	119	26	0	21	0	0	0	8	38	0	812
DQA1*0505-DQB1*0602	563	137	19	5	29	0	2	0	11	34	0	800
DQA1*0505-DQB1*0603	594	142	26	2	11	0	3	0	7	30	0	815
DQA1*0505-DQB1*0604	604	121	44	5	24	6	16	0	4	19	8	851
DQA1*0505-DQB1*0609	626	123	48	6	28	6	9	0	4	18	1	869
DQA1*0508-DQB1*0602	563	137	19	5	29	0	2	0	11	34	0	800
DQA1*0509-DQB1*0301	599	135	35	0	15	0	0	0	0	53	0	837
DQA1*0511-DQB1*0501	541	106	36	4	29	17	4	0	7	12	6	762
DQA1*0601-DQB1*0202	538	66	15	0	8	5	12	6	15	8	4	677
DQA1*0601-DQB1*0501	562	109	30	11	23	17	9	0	7	13	7	788
DRB1_0101	688	117	37	13	35	6	3	0	9	22	2	932
DRB1_0102	562	73	29	8	22	9	3	0	5	10	3	724
DRB1_0103	628	89	25	10	43	10	4	0	6	15	4	834
DRB1_0301	513	72	15	0	12	6	2	0	6	12	3	641
DRB1_0302	563	84	13	5	10	12	0	0	2	6	6	701
DRB1_0401	732	149	28	4	19	17	0	0	16	19	5	989
DRB1_0402	571	76	36	11	28	8	10	0	8	9	5	762
DRB1_0403	622	87	27	12	22	14	1	0	6	10	6	807
DRB1_0404	601	79	27	12	20	11	6	0	4	5	5	770
DRB1_0405	697	137	28	5	20	20	1	0	8	13	6	935
DRB1_0406	622	87	27	12	22	14	1	0	6	10	6	807
DRB1_0407	749	141	26	8	33	18	0	0	7	11	4	997
DRB1_0408	739	137	29	5	24	18	2	0	8	15	6	983
DRB1_0410	557	78	21	7	12	15	10	0	9	8	6	723
DRB1_0411	601	86	22	9	12	16	7	0	8	7	8	776
DRB1_0701	729	129	32	12	33	15	8	0	12	13	3	986
DRB1_0801	504	59	27	12	23	8	8	0	9	10	5	665
DRB1_0802	540	67	30	13	31	9	7	0	7	10	2	716
DRB1_0803	547	85	21	14	21	20	0	0	4	9	5	726
DRB1_0804	499	43	22	12	16	8	9	0	8	11	5	633
DRB1_0806	502	44	28	13	21	8	8	0	6	17	7	654
DRB1_0807	524	79	28	16	36	8	7	0	9	3	3	713
DRB1_0901	710	154	29	7	36	11	12	0	9	18	3	989
DRB1_1001	741	144	41	12	27	10	7	0	10	20	3	1015
DRB1_1101	531	50	17	11	28	11	7	0	3	12	7	677
DRB1_1102	511	54	19	11	25	4	10	0	7	9	6	656
DRB1_1103	519	39	27	11	27	12	8	0	3	13	7	666
DRB1_1104	515	42	28	13	27	10	7	0	4	17	7	670
DRB1_1112	531	50	17	11	28	11	7	0	3	12	7	677
DRB1_1114	572	94	20	11	15	19	0	0	0	9	6	746
DRB1_1136	494	45	18	10	21	7	10	0	3	9	6	623
DRB1_1201	528	45	19	5	29	14	6	0	5	13	5	669
DRB1_1301	511	54	19	11	25	4	10	0	7	9	6	656
DRB1_1302	572	94	20	11	15	19	0	0	0	9	6	746
DRB1_1303	515	79	24	8	19	19	8	0	7	9	3	691
DRB1_1305	531	50	17	11	28	11	7	0	3	12	7	677
DRB1_1327	503	51	16	10	26	7	6	0	5	8	6	638
DRB1_1401	539	59	26	11	26	10	10	0	8	15	5	709
DRB1_1402	657	105	16	11	35	15	0	0	8	12	5	864
DRB1_1406	522	43	25	12	26	5	11	0	10	15	6	675
DRB1_1454	539	49	26	11	26	10	10	0	8	15	5	699
DRB1_1501	578	86	24	13	31	13	5	0	13	5	6	774
DRB1_1502	613	119	35	5	36	23	0	0	4	8	6	849
DRB1_1503	585	81	32	14	40	11	5	0	13	9	8	798
DRB1_1601	639	82	40	6	40	14	9	0	8	23	7	868
DRB1_1602	720	145	37	10	19	12	6	0	10	18	3	980
DRB3_0101	574	89	9	2	13	6	0	0	10	6	2	711
DRB3_0202	661	114	24	16	34	7	0	0	4	10	6	876
DRB3_0224	595	100	27	10	32	12	9	0	4	8	3	800
DRB3_0301	591	79	17	20	20	20	0	0	4	7	6	764
DRB4_0101	508	59	17	7	25	9	7	0	5	21	5	663
DRB4_0103	508	59	17	7	25	9	7	0	5	21	5	663
DRB5_0101	520	43	25	12	28	13	12	0	3	16	2	674
DRB5_0102	541	51	26	11	26	12	11	0	3	18	1	700
DRB5_0103	539	56	25	7	28	15	12	0	1	12	2	697
DRB5_0104	563	54	30	15	29	10	13	0	7	12	0	733
DRB5_0202	511	71	22	11	42	10	9	0	9	19	4	708
DRB5_0203	603	129	26	5	29	18	0	0	7	11	0	828
