# Supplementary material for: Genetic variability in COVID-19-related genes in the Brazilian population
Source: Hum Genome Var. 2021 Apr 2;8:15. doi: 10.1038/s41439-021-00146-w (PMC8017521; doi:10.1038/s41439-021-00146-w)
Supplement: Supplementary file 6 — Supplementary data 5. [file 41439_2021_146_MOESM6_ESM.xlsx]

## Sheet: High binders
Total number of peptides with high binding predictions for HLA alleles.
HLA/number of binders	ORF1ab polyprotein	surface glycoprotein	ORF3a protein	envelope protein	membrane glycoprotein	ORF6 protein	ORF7a protein	ORF7b	ORF8 protein	nucleocapsid phosphoprotein	ORF10 protein	Total number of binders
A*01:01	270	52	14	2	12	1	7	1	6	14	0	379
A*02:01	178	21	9	3	4	2	5	0	4	6	1	233
A*02:02	180	27	9	4	1	1	4	0	3	5	0	234
A*02:04	174	22	11	6	5	3	5	2	1	3	1	233
A*02:05	182	28	14	4	3	3	3	0	2	4	2	245
A*02:11	183	24	9	4	3	3	5	3	4	3	1	242
A*02:20	173	25	10	3	2	1	4	0	2	3	1	224
A*02:783	178	21	9	3	4	2	5	0	4	6	1	233
A*03:01	187	40	7	1	2	0	0	0	0	12	0	249
A*03:02	210	43	8	0	4	0	1	0	0	11	1	278
A*11:01	242	42	11	0	7	0	1	0	0	14	1	318
A*11:67	242	42	11	0	7	0	1	0	0	14	1	318
A*23:01	234	41	12	0	13	1	3	0	5	7	4	320
A*23:17	234	41	12	0	13	1	3	0	5	7	4	320
A*24:02	238	45	10	0	9	1	3	0	4	8	3	321
A*24:03	243	46	10	0	9	1	3	0	3	8	5	328
A*24:05	238	45	10	0	9	1	3	0	4	8	3	321
A*25:01	240	34	7	4	6	0	4	0	2	9	1	307
A*26:01	274	38	9	4	6	0	3	0	3	9	1	347
A*26:02	266	43	9	4	4	0	3	0	2	6	1	338
A*26:08	291	43	9	5	7	0	2	0	4	10	1	372
A*29:01	264	37	15	3	8	1	2	0	7	6	2	345
A*29:02	264	37	15	3	8	1	2	0	7	6	2	345
A*29:119	264	37	15	3	8	1	2	0	7	6	2	345
A*30:01	189	25	6	4	7	1	3	0	1	20	0	256
A*30:02	236	41	13	3	10	1	2	0	5	7	1	319
A*30:04	229	31	11	3	11	1	3	0	4	7	1	301
A*31:01	105	29	0	3	9	0	5	0	2	14	1	168
A*31:15	122	31	4	2	10	0	5	0	1	15	1	191
A*31:15	122	31	4	2	10	0	5	0	1	15	1	191
A*32:01	187	29	10	3	6	4	2	1	0	7	1	250
A*33:01	151	23	6	2	17	0	3	0	2	6	1	211
A*33:03	145	22	4	5	13	0	3	0	2	8	1	203
A*34:02	234	36	7	2	8	1	1	0	0	12	1	302
A*36:01	259	48	13	3	12	2	6	0	7	12	0	362
A*66:01	218	34	10	2	6	0	2	0	1	11	2	286
A*66:02	210	35	7	3	7	0	1	0	0	14	1	278
A*68:01	171	28	5	1	9	1	1	0	0	11	1	228
A*68:02	192	34	12	3	1	2	2	0	0	4	1	251
A*68:17	194	27	12	1	4	0	2	0	0	9	4	253
A*69:01	195	35	12	4	1	2	4	1	1	4	3	262
A*74:01	145	25	7	3	6	0	6	0	0	7	1	200
A*80:01	241	35	15	3	7	2	3	0	7	8	2	323
B*07:02	123	20	3	0	3	0	2	0	1	7	1	160
B*07:05	128	19	3	0	3	0	2	0	1	6	1	163
B*07:06	128	19	3	0	3	0	2	0	1	6	1	163
B*07:99	123	20	3	0	3	0	2	0	1	7	1	160
B*08:01	163	26	9	1	3	2	1	0	1	5	1	212
B*13:01	188	26	7	0	3	4	4	0	0	15	2	249
B*13:02	175	38	10	1	3	3	2	0	1	11	2	246
B*14:01	137	22	5	1	5	1	3	0	2	10	0	186
B*14:02	137	22	5	1	5	1	3	0	2	10	0	186
B*14:03	153	24	4	1	5	0	2	0	2	9	0	200
B*15:01	234	34	2	2	5	0	3	1	3	11	0	295
B*15:03	204	31	0	1	4	2	3	0	3	18	1	267
B*15:04	193	35	3	3	4	1	4	0	2	16	0	261
B*15:05	222	41	3	2	4	1	5	1	3	8	1	291
B*15:08	234	43	7	2	4	0	3	0	1	12	2	308
B*15:10	183	20	2	0	6	3	3	0	4	9	0	230
B*15:11	232	40	6	2	4	0	3	0	3	12	2	304
B*15:16	195	27	9	2	8	2	6	0	1	5	0	255
B*15:17	205	31	7	3	7	2	5	0	0	7	0	267
B*15:18	194	32	5	0	4	2	5	0	4	16	0	262
B*15:20	218	41	4	2	5	1	5	1	3	8	1	289
B*18:01	167	23	9	0	0	2	3	1	1	1	0	207
B*27:02	100	34	5	0	8	1	4	0	3	6	0	161
B*27:03	91	32	8	0	8	0	3	0	2	4	0	148
B*27:05	85	29	7	0	10	0	4	0	1	5	0	141
B*35:01	221	44	8	1	3	0	5	0	2	10	3	297
B*35:02	171	30	4	1	2	0	3	0	1	9	3	224
B*35:03	168	30	6	1	1	0	4	0	0	9	3	222
B*35:04	171	30	4	1	2	0	3	0	1	9	3	224
B*35:05	199	43	9	2	4	0	5	0	1	9	3	275
B*35:08	192	37	9	1	5	0	6	0	1	13	1	265
B*35:09	171	30	4	1	2	0	3	0	1	9	3	224
B*35:262	177	39	6	0	4	0	8	0	1	13	2	250
B*37:01	149	18	2	0	4	1	1	0	2	6	0	183
B*38:01	175	23	2	0	7	1	3	0	3	9	0	223
B*39:01	165	20	3	0	6	2	4	0	4	7	0	211
B*39:02	167	23	2	0	1	2	3	0	3	10	0	211
B*39:05	166	22	2	0	5	3	3	0	4	8	0	213
B*39:06	143	23	4	0	3	3	3	0	3	7	0	189
B*39:09	160	23	3	0	7	3	3	0	4	8	0	211
B*39:10	143	26	3	0	4	0	3	0	1	6	2	188
B*39:12	144	23	3	0	8	0	3	0	2	9	0	192
B*39:13	162	19	2	1	2	3	2	0	4	10	0	205
B*39:24	153	20	3	0	6	2	4	0	4	7	0	199
B*40:01	141	17	3	1	3	0	3	0	2	1	0	171
B*40:02	143	15	2	0	4	2	3	0	2	0	0	171
B*40:04	140	17	2	1	3	2	3	0	2	0	0	170
B*40:06	139	27	1	1	3	0	2	0	1	1	0	175
B*41:01	135	22	1	1	2	0	3	0	1	1	0	166
B*41:02	126	13	2	0	4	2	2	0	2	0	0	151
B*42:01	149	22	3	0	3	0	2	0	1	4	2	186
B*44:02	163	22	7	0	2	1	3	1	1	5	0	205
B*44:03	167	22	7	0	2	1	3	1	1	6	0	210
B*44:05	138	18	3	0	2	1	3	0	0	2	0	167
B*44:27	163	22	7	0	2	1	3	1	1	5	0	205
B*45:01	148	24	2	1	2	0	2	0	0	1	0	180
B*47:01	166	21	6	0	2	2	2	1	1	9	1	211
B*48:01	172	24	3	0	3	3	4	0	2	15	1	227
B*48:02	200	27	3	0	1	2	3	1	3	16	1	257
B*49:01	143	15	3	2	3	0	3	0	3	0	0	172
B*50:01	146	29	1	1	2	0	2	0	1	2	0	184
B*50:02	148	27	1	1	2	0	2	0	1	2	0	184
B*51:01	156	22	7	1	1	0	2	0	2	6	4	201
B*51:07	156	33	8	2	3	3	3	0	2	8	3	221
B*51:08	142	27	8	0	2	0	2	0	1	6	3	191
B*52:01	170	45	13	2	3	3	5	0	3	11	1	256
B*53:01	151	40	4	0	5	0	5	0	2	11	4	222
B*54:01	164	31	13	0	4	0	4	0	1	6	2	225
B*55:01	145	31	8	0	4	0	4	0	1	12	2	207
B*55:02	156	29	8	0	4	0	4	0	1	7	2	211
B*56:01	155	28	10	0	4	0	4	0	1	7	2	211
B*57:01	172	19	9	1	9	1	1	0	0	6	0	218
B*57:03	179	29	8	0	5	3	3	0	0	6	1	234
B*58:01	161	19	9	0	6	1	1	0	0	6	0	203
B*58:02	165	20	11	2	8	1	3	0	0	8	0	218
B*81:01	147	25	5	1	3	0	3	0	1	4	4	193
C*01:02	164	31	5	2	8	0	1	0	1	5	2	219
C*02:02	205	40	8	5	7	0	4	0	1	6	3	279
C*02:10	205	40	8	5	7	0	4	0	1	6	3	279
C*03:02	228	44	9	5	7	0	3	0	1	8	3	308
C*03:03	178	32	7	4	8	0	4	1	1	8	1	244
C*03:04	178	32	7	4	8	0	4	1	1	8	1	244
C*04:01	189	32	8	0	2	1	1	0	6	8	1	248
C*05:01	170	28	5	3	5	5	1	0	6	10	1	234
C*05:22	177	28	5	3	5	2	1	0	4	9	1	235
C*06:02	164	35	7	1	14	0	3	0	3	11	1	239
C*07:01	148	33	5	2	10	0	4	0	4	8	0	214
C*07:02	227	37	8	1	12	0	6	0	5	7	1	304
C*07:04	195	28	9	2	7	0	3	0	4	10	0	258
C*07:06	148	33	5	2	10	0	4	0	4	8	0	214
C*07:18	148	33	5	2	10	0	4	0	4	8	0	214
C*07:50	227	37	8	1	12	0	6	0	5	7	1	304
C*07:615	148	33	5	2	10	0	4	0	4	8	0	214
C*08:01	168	24	7	3	7	0	2	0	2	7	1	221
C*08:02	171	26	6	3	4	4	1	0	4	8	1	228
C*08:03	168	24	7	3	7	0	2	0	2	7	1	221
C*08:04	170	29	7	5	8	0	2	0	2	7	1	231
C*12:02	214	42	9	3	6	0	4	0	1	7	2	288
C*12:03	187	30	9	4	11	0	2	0	0	7	4	254
C*12:05	198	32	10	5	12	0	2	0	1	6	2	268
C*14:02	254	42	10	1	11	0	2	0	6	14	2	342
C*14:03	254	42	10	1	11	0	2	0	6	14	2	342
C*15:02	184	35	11	5	4	1	3	0	2	6	1	252
C*15:05	178	29	13	5	7	2	3	0	2	6	0	245
C*15:06	185	29	14	6	7	2	3	0	2	6	1	255
C*15:13	184	35	11	5	4	1	3	0	2	6	1	252
C*16:01	199	30	7	4	10	0	3	0	3	7	2	265
C*16:02	192	30	10	3	11	0	3	0	2	5	2	258
C*16:04	203	30	8	4	10	0	3	0	0	8	2	268
C*16:111	199	30	7	4	10	0	3	0	3	7	2	265
C*17:01	178	26	11	5	6	1	2	1	3	6	2	241
C*17:03	178	26	11	5	6	1	2	1	3	6	2	241
C*18:01	192	31	10	1	3	0	1	0	4	10	1	253
C*18:02	192	31	10	1	3	0	1	0	4	10	1	253
DPA1*0202-DPB10501	110	26	6	0	11	2	2	0	0	0	0	157
DPA10103-DPB10101	118	29	6	0	7	7	9	0	0	0	0	176
DPA10103-DPB10201	144	24	12	0	7	5	12	0	0	0	8	212
DPA10103-DPB10202	146	24	12	0	7	5	12	0	2	0	8	216
DPA10103-DPB10301	181	31	9	0	10	0	0	0	4	0	0	235
DPA10103-DPB10401	157	24	12	0	7	6	12	0	2	0	8	228
DPA10103-DPB10402	138	28	11	0	8	5	11	0	0	0	8	209
DPA10103-DPB10501	122	24	8	0	12	2	0	0	1	0	0	169
DPA10103-DPB10601	148	22	7	0	11	3	1	0	0	0	0	192
DPA10103-DPB11001	159	24	8	0	9	0	0	0	0	0	0	200
DPA10103-DPB110401	181	31	9	0	10	0	0	0	4	0	0	235
DPA10103-DPB110501	138	28	11	0	8	5	11	0	0	0	8	209
DPA10103-DPB11101	147	20	7	0	15	4	0	0	0	0	0	193
DPA10103-DPB112401	181	31	9	0	10	0	0	0	4	0	0	235
DPA10103-DPB11301	138	18	6	0	7	8	3	0	0	0	0	180
DPA10103-DPB11401	174	32	7	0	6	0	1	0	5	0	0	225
DPA10103-DPB11501	136	18	19	0	10	2	6	2	0	0	9	202
DPA10103-DPB11601	132	27	6	0	11	5	0	0	0	0	0	181
DPA10103-DPB11701	139	18	6	0	8	2	2	0	0	0	0	175
DPA10103-DPB11801	130	23	7	0	10	3	9	0	0	0	9	191
DPA10103-DPB12001	162	31	12	0	11	0	0	0	3	0	0	219
DPA10103-DPB12701	147	21	6	0	11	3	2	0	0	0	0	190
DPA10104-DPB10401	157	24	12	0	7	6	12	0	2	0	8	228
DPA10201-DPB10101	134	22	11	0	6	9	11	0	3	0	5	201
DPA10201-DPB10201	150	20	24	0	8	4	11	0	2	0	8	227
DPA10201-DPB10202	148	21	18	0	7	4	11	0	2	0	8	219
DPA10201-DPB10301	140	27	12	0	11	0	1	0	0	0	0	191
DPA10201-DPB10401	154	23	26	0	8	4	11	2	2	0	8	238
DPA10201-DPB10402	137	25	13	0	8	5	11	0	1	0	8	208
DPA10201-DPB10501	119	28	6	0	12	2	2	0	0	0	0	169
DPA10201-DPB10601	133	27	6	0	10	5	10	0	0	0	2	193
DPA10201-DPB10901	113	21	10	0	3	6	3	0	0	0	0	156
DPA10201-DPB11001	116	23	6	0	7	8	9	0	0	0	2	171
DPA10201-DPB110401	140	27	12	0	11	0	1	0	0	0	0	191
DPA10201-DPB110501	137	25	13	0	8	5	11	0	1	0	8	208
DPA10201-DPB11101	150	26	11	0	13	7	8	0	0	0	4	219
DPA10201-DPB11301	134	24	8	0	7	12	9	0	0	0	7	201
DPA10201-DPB113101	125	26	8	0	9	7	9	0	0	0	6	190
DPA10201-DPB11401	131	32	9	0	8	0	1	0	3	0	0	184
DPA10201-DPB11601	121	27	10	0	8	4	9	0	2	0	2	183
DPA10201-DPB11701	125	26	8	0	9	7	9	0	0	0	6	190
DPA10201-DPB11901	117	28	6	0	9	4	9	0	0	0	0	173
DPA10201-DPB12301	154	23	26	0	8	4	11	2	2	0	8	238
DPA10201-DPB12701	132	27	8	0	11	8	9	0	0	0	2	197
DPA10201-DPB13901	154	23	26	0	8	4	11	2	2	0	8	238
DPA10201-DPB14501	140	27	12	0	11	0	1	0	0	0	0	191
DPA10202-DPB10101	116	29	9	0	6	11	10	0	0	0	3	184
DPA10202-DPB10201	151	23	17	0	8	5	11	0	0	0	8	223
DPA10202-DPB10301	136	30	12	0	11	0	0	0	0	0	0	189
DPA10202-DPB10401	157	26	19	0	9	5	11	0	1	0	8	236
DPA10202-DPB10402	141	29	12	0	8	6	11	0	0	0	8	215
DPA10202-DPB11001	119	19	16	0	6	9	6	0	0	0	0	175
DPA10202-DPB110401	136	30	12	0	11	0	0	0	0	0	0	189
DPA10202-DPB11301	125	23	8	0	7	11	9	0	0	0	5	188
DPA10202-DPB12301	157	26	19	0	9	5	11	0	1	0	8	236
DPA10301-DPB10101	114	26	6	0	6	10	6	0	0	0	1	169
DPA10301-DPB10402	136	23	13	0	7	10	11	0	1	0	6	207
DPA10301-DPB110501	136	23	13	0	7	10	11	0	1	0	6	207
DPA10301-DPB112401	175	26	11	0	10	0	0	0	0	0	0	222
DPA10301-DPB113101	128	17	7	0	7	7	3	0	0	0	0	169
DQA1*0101-DQB1*0201	111	0	0	0	2	10	0	4	6	0	0	133
DQA1*0101-DQB1*0202	111	0	0	0	2	10	0	4	6	0	0	133
DQA1*0101-DQB1*0301	150	38	6	0	7	0	0	0	0	11	0	212
DQA1*0101-DQB1*0302	145	18	7	0	5	4	0	0	0	4	0	183
DQA1*0101-DQB1*0303	181	30	11	0	7	0	0	0	0	5	0	234
DQA1*0101-DQB1*0319	150	38	6	0	7	0	0	0	0	11	0	212
DQA1*0101-DQB1*0322	150	38	6	0	7	0	0	0	0	11	0	212
DQA1*0101-DQB1*0402	205	31	3	0	12	0	0	0	3	3	0	257
DQA1*0101-DQB1*0501	120	0	2	0	7	9	0	8	11	0	0	157
DQA1*0101-DQB1*0602	203	36	6	0	9	0	0	0	0	10	0	264
DQA1*0101-DQB1*0603	196	31	9	0	8	0	0	0	0	3	0	247
DQA1*0102-DQB1*0201	129	1	4	0	0	9	0	0	0	0	0	143
DQA1*0102-DQB1*0202	129	1	4	0	0	9	0	0	0	0	0	143
DQA1*0102-DQB1*0301	133	40	7	0	8	0	0	0	0	9	0	197
DQA1*0102-DQB1*0302	146	18	12	0	5	4	0	0	0	10	0	195
DQA1*0102-DQB1*0303	157	34	11	1	7	0	0	0	0	8	0	218
DQA1*0102-DQB1*0319	133	40	7	0	8	0	0	0	0	9	0	197
DQA1*0102-DQB1*0402	192	40	6	0	13	0	0	0	0	2	0	253
DQA1*0102-DQB1*0501	151	9	4	0	0	2	0	0	3	0	0	169
DQA1*0102-DQB1*0502	116	0	0	0	6	5	0	4	10	0	0	141
DQA1*0102-DQB1*0503	170	16	3	0	5	1	0	0	0	1	1	197
DQA1*0102-DQB1*0602	164	38	10	3	8	0	0	0	0	8	0	231
DQA1*0102-DQB1*0603	186	36	12	0	7	0	0	0	0	7	0	248
DQA1*0102-DQB1*0604	162	8	6	4	5	9	0	0	3	0	0	197
DQA1*0102-DQB1*0609	128	8	9	4	9	6	0	0	3	0	0	167
DQA1*0103-DQB1*0201	112	0	2	0	0	7	0	0	0	1	0	122
DQA1*0103-DQB1*0202	112	0	2	0	0	7	0	0	0	1	0	122
DQA1*0103-DQB1*0301	156	46	11	0	7	0	0	0	0	5	0	225
DQA1*0103-DQB1*0302	192	39	9	0	7	0	0	0	3	7	0	257
DQA1*0103-DQB1*0303	190	37	11	0	7	0	0	0	1	7	0	253
DQA1*0103-DQB1*0402	219	42	5	0	15	3	5	0	5	1	0	295
DQA1*0103-DQB1*0501	160	13	9	0	9	7	0	0	1	0	0	199
DQA1*0103-DQB1*0502	152	20	0	0	18	7	0	1	7	0	0	205
DQA1*0103-DQB1*0503	185	28	3	0	16	5	0	0	0	2	0	239
DQA1*0103-DQB1*0601	174	34	7	0	7	0	0	0	0	2	0	224
DQA1*0103-DQB1*0603	181	29	8	0	7	0	0	0	3	5	0	233
DQA1*0103-DQB1*0604	150	9	5	0	6	1	0	0	5	0	0	176
DQA1*0103-DQB1*0609	119	4	5	2	7	0	0	0	4	0	0	141
DQA1*0104-DQB1*0301	150	38	6	0	7	0	0	0	0	11	0	212
DQA1*0104-DQB1*0302	145	18	7	0	5	4	0	0	0	4	0	183
DQA1*0104-DQB1*0402	205	31	3	0	12	0	0	0	3	3	0	257
DQA1*0104-DQB1*0503	131	4	2	0	6	5	0	4	11	0	0	163
DQA1*0104-DQB1*0602	203	36	6	0	9	0	0	0	0	10	0	264
DQA1*0104-DQB1*0603	196	31	9	0	8	0	0	0	0	3	0	247
DQA1*0104-DQB1*0609	181	8	5	2	12	9	0	0	0	0	0	217
DQA1*0105-DQB1*0202	111	0	0	0	2	10	0	4	6	0	0	133
DQA1*0105-DQB1*0301	150	38	6	0	7	0	0	0	0	11	0	212
DQA1*0105-DQB1*0319	150	38	6	0	7	0	0	0	0	11	0	212
DQA1*0105-DQB1*0402	205	31	3	0	12	0	0	0	3	3	0	257
DQA1*0105-DQB1*0501	120	0	2	0	7	9	0	8	11	0	0	157
DQA1*0105-DQB1*0602	203	36	6	0	9	0	0	0	0	10	0	264
DQA1*0105-DQB1*0603	196	31	9	0	8	0	0	0	0	3	1	248
DQA1*0105-DQB1*0604	169	13	7	0	12	10	0	0	0	0	3	214
DQA1*0201-DQB1*0201	101	6	0	0	0	4	0	0	0	2	0	113
DQA1*0201-DQB1*0202	101	6	0	0	0	4	0	0	0	2	0	113
DQA1*0201-DQB1*0301	131	46	8	0	7	0	0	0	0	4	0	196
DQA1*0201-DQB1*0302	190	48	12	0	6	0	0	0	2	9	0	267
DQA1*0201-DQB1*0322	132	46	8	0	7	0	0	0	0	4	0	197
DQA1*0201-DQB1*0402	223	33	6	0	18	3	7	0	8	8	0	306
DQA1*0201-DQB1*0501	174	11	2	0	8	9	2	0	4	0	2	212
DQA1*0201-DQB1*0502	163	23	6	0	11	2	0	2	8	0	0	215
DQA1*0201-DQB1*0602	187	50	11	0	7	0	0	0	0	4	0	259
DQA1*0201-DQB1*0603	186	55	9	0	7	0	0	0	2	7	0	266
DQA1*0201-DQB1*0604	168	15	10	0	6	3	0	0	5	1	0	208
DQA1*0301-DQB1*0201	101	0	0	0	0	4	0	0	0	2	0	107
DQA1*0301-DQB1*0202	101	0	0	0	0	4	0	0	0	2	0	107
DQA1*0301-DQB1*0301	137	42	4	0	8	0	0	0	0	9	0	200
DQA1*0301-DQB1*0302	131	18	5	0	2	3	0	0	0	4	0	163
DQA1*0301-DQB1*0303	180	36	7	0	7	0	0	0	0	6	0	236
DQA1*0301-DQB1*0402	219	42	4	0	14	0	7	0	9	7	0	302
DQA1*0301-DQB1*0501	172	12	2	0	9	8	0	0	5	0	1	209
DQA1*0301-DQB1*0502	131	4	2	0	9	1	0	6	11	0	0	164
DQA1*0301-DQB1*0503	180	29	0	0	17	0	0	0	5	4	0	235
DQA1*0301-DQB1*0602	185	36	7	0	7	0	0	0	0	5	0	240
DQA1*0301-DQB1*0603	194	35	11	0	6	0	0	0	0	7	0	253
DQA1*0301-DQB1*0604	165	17	8	0	5	5	0	0	0	0	0	200
DQA1*0301-DQB1*0609	151	22	9	0	10	6	0	0	0	0	0	198
DQA1*0302-DQB1*0301	137	42	4	0	8	0	0	0	0	9	0	200
DQA1*0302-DQB1*0501	172	12	2	0	9	8	0	0	5	0	0	208
DQA1*0302-DQB1*0602	185	36	7	0	7	0	0	0	0	5	0	240
DQA1*0303-DQB1*0201	101	0	0	0	0	4	0	0	0	2	0	107
DQA1*0303-DQB1*0202	101	0	0	0	0	4	0	0	0	2	0	107
DQA1*0303-DQB1*0301	137	42	4	0	8	0	0	0	0	9	0	200
DQA1*0303-DQB1*0302	131	18	5	0	2	3	0	0	0	4	0	163
DQA1*0303-DQB1*0303	180	36	7	0	7	0	0	0	0	6	0	236
DQA1*0303-DQB1*0319	137	42	4	0	8	0	0	0	0	9	0	200
DQA1*0303-DQB1*0401	219	42	4	0	14	0	7	0	9	7	0	302
DQA1*0303-DQB1*0402	219	42	4	0	14	0	7	0	9	7	0	302
DQA1*0303-DQB1*0501	172	12	2	0	9	8	0	0	5	0	1	209
DQA1*0303-DQB1*0502	131	4	2	0	9	1	0	6	11	0	0	164
DQA1*0303-DQB1*0503	180	29	0	0	17	0	0	0	5	4	0	235
DQA1*0303-DQB1*0601	143	42	5	0	8	0	0	0	0	6	0	204
DQA1*0303-DQB1*0602	185	36	7	0	7	0	0	0	0	5	0	240
DQA1*0303-DQB1*0603	194	35	11	0	6	0	0	0	0	7	0	253
DQA1*0303-DQB1*0604	165	17	8	0	5	5	0	0	0	0	0	200
DQA1*0401-DQB1*0201	111	5	4	0	0	5	0	0	0	3	0	128
DQA1*0401-DQB1*0202	111	5	4	0	0	5	0	0	0	3	0	128
DQA1*0401-DQB1*0301	126	26	10	0	9	0	0	0	0	7	0	178
DQA1*0401-DQB1*0302	131	18	10	0	5	5	0	0	0	7	0	176
DQA1*0401-DQB1*0319	126	26	10	0	9	0	0	0	0	7	0	178
DQA1*0401-DQB1*0402	146	28	9	0	4	3	0	0	0	5	0	195
DQA1*0401-DQB1*0501	137	0	7	0	8	5	0	0	2	1	0	160
DQA1*0401-DQB1*0503	143	9	8	0	5	3	0	0	0	3	0	171
DQA1*0401-DQB1*0601	129	33	5	0	9	0	0	0	0	8	0	184
DQA1*0401-DQB1*0602	154	28	13	3	7	0	0	0	0	8	0	213
DQA1*0501-DQB1*0201	105	6	4	0	0	0	1	0	0	3	0	119
DQA1*0501-DQB1*0202	105	6	4	0	0	4	1	0	0	3	0	123
DQA1*0501-DQB1*0301	110	31	0	0	8	0	0	0	0	7	0	156
DQA1*0501-DQB1*0302	176	30	12	0	7	0	0	0	0	10	0	235
DQA1*0501-DQB1*0319	110	34	0	0	8	0	0	0	0	7	0	159
DQA1*0501-DQB1*0402	211	33	4	0	14	0	7	0	9	8	0	286
DQA1*0501-DQB1*0501	170	12	3	0	10	3	0	0	3	0	1	202
DQA1*0501-DQB1*0502	154	24	0	0	15	1	0	0	10	0	0	204
DQA1*0501-DQB1*0503	172	31	0	0	21	0	0	0	2	5	0	231
DQA1*0501-DQB1*0602	157	39	7	0	8	0	0	0	0	5	0	216
DQA1*0501-DQB1*0603	159	40	7	0	8	0	0	0	0	6	0	220
DQA1*0501-DQB1*0604	154	17	10	0	8	0	0	0	4	4	0	197
DQA1*0501-DQB1*0609	123	17	9	0	9	0	0	0	4	4	0	166
DQA1*0503-DQB1*0301	110	34	0	0	8	0	0	0	0	7	0	159
DQA1*0503-DQB1*0302	176	30	12	0	7	0	0	0	0	10	0	235
DQA1*0503-DQB1*0402	211	33	4	0	14	0	7	0	9	8	0	286
DQA1*0503-DQB1*0501	170	12	3	0	10	3	0	0	3	0	1	202
DQA1*0503-DQB1*0609	123	17	9	0	9	0	0	0	4	4	0	166
DQA1*0505-DQB1*0201	105	6	4	0	0	4	1	0	0	3	0	123
DQA1*0505-DQB1*0202	105	6	4	0	0	4	1	0	0	3	0	123
DQA1*0505-DQB1*0301	110	34	0	0	8	4	0	0	0	7	0	163
DQA1*0505-DQB1*0302	176	30	12	0	7	0	0	0	0	10	0	235
DQA1*0505-DQB1*0303	147	42	8	0	7	0	0	0	0	6	0	210
DQA1*0505-DQB1*0319	110	34	0	0	8	0	0	0	0	7	0	159
DQA1*0505-DQB1*0322	110	34	0	0	8	0	0	0	0	7	0	159
DQA1*0505-DQB1*0401	211	33	4	0	14	0	7	0	9	8	0	286
DQA1*0505-DQB1*0402	211	33	4	0	14	0	7	0	9	8	0	286
DQA1*0505-DQB1*0501	170	12	3	0	10	3	0	0	3	0	1	202
DQA1*0505-DQB1*0502	154	24	0	0	15	1	0	0	10	0	0	204
DQA1*0505-DQB1*0503	172	31	0	0	21	0	0	0	2	5	0	231
DQA1*0505-DQB1*0601	108	42	2	0	8	0	0	0	0	4	0	164
DQA1*0505-DQB1*0602	157	39	7	0	8	0	0	0	0	5	0	216
DQA1*0505-DQB1*0603	159	40	7	0	8	0	0	0	0	6	0	220
DQA1*0505-DQB1*0604	154	17	10	0	8	0	0	0	4	4	0	197
DQA1*0505-DQB1*0609	123	17	9	0	9	0	0	0	4	4	0	166
DQA1*0508-DQB1*0602	157	39	7	0	8	0	0	0	0	5	0	216
DQA1*0509-DQB1*0301	110	34	0	0	8	0	0	0	0	7	0	159
DQA1*0511-DQB1*0501	170	12	3	0	10	3	0	0	3	0	1	202
DQA1*0601-DQB1*0202	105	8	4	0	0	5	0	0	0	4	0	126
DQA1*0601-DQB1*0501	177	9	6	0	7	3	0	0	4	0	0	206
DRB1_0101	189	25	8	0	6	4	4	0	4	0	0	240
DRB1_0102	173	14	4	3	21	6	4	0	6	0	0	231
DRB1_0103	151	13	9	0	8	5	3	0	5	0	0	194
DRB1_0301	131	12	0	0	0	0	0	0	0	4	0	147
DRB1_0302	119	17	3	0	2	5	0	0	5	4	0	155
DRB1_0401	188	29	5	5	8	0	0	0	0	0	0	235
DRB1_0402	145	15	4	1	14	11	0	0	5	0	0	195
DRB1_0403	170	27	3	0	4	5	0	0	3	0	0	212
DRB1_0404	183	30	3	0	4	7	0	0	4	0	0	231
DRB1_0405	204	22	8	3	5	0	0	0	2	1	0	245
DRB1_0406	170	27	3	0	4	5	0	0	3	0	0	212
DRB1_0407	175	28	4	1	3	2	0	0	1	0	0	214
DRB1_0408	189	31	5	3	4	0	0	0	3	0	0	235
DRB1_0410	189	19	6	3	14	7	0	0	2	0	0	240
DRB1_0411	172	18	5	1	14	6	0	0	2	0	0	218
DRB1_0701	129	16	20	0	9	3	0	0	0	8	0	185
DRB1_0801	132	15	7	1	11	11	4	0	5	5	0	191
DRB1_0802	151	17	8	1	9	10	1	0	9	3	0	209
DRB1_0803	98	13	8	0	1	8	0	0	2	0	0	130
DRB1_0804	135	14	10	0	16	12	4	0	6	4	0	201
DRB1_0806	115	14	12	0	16	12	4	0	5	4	0	182
DRB1_0807	155	5	12	0	8	13	0	0	5	0	0	198
DRB1_0901	152	25	17	0	8	0	0	0	2	10	0	214
DRB1_1001	198	36	4	0	6	1	0	0	2	3	0	250
DRB1_1101	132	16	12	1	12	6	5	0	6	6	0	196
DRB1_1102	103	4	9	0	13	14	2	0	4	4	0	153
DRB1_1103	106	16	7	0	16	7	5	0	7	6	0	170
DRB1_1104	117	14	8	0	15	9	5	0	6	6	0	180
DRB1_1112	132	16	12	1	12	6	5	0	6	6	0	196
DRB1_1114	87	15	3	0	5	6	0	0	0	0	0	116
DRB1_1136	110	7	8	0	15	11	4	0	5	4	0	164
DRB1_1201	107	11	12	8	0	11	0	0	0	0	0	149
DRB1_1301	103	4	9	0	13	14	2	0	4	4	0	153
DRB1_1302	87	15	3	0	5	6	0	0	0	0	0	116
DRB1_1303	98	19	6	1	10	6	0	0	0	5	2	147
DRB1_1305	132	16	12	1	12	6	5	0	6	6	0	196
DRB1_1327	112	5	10	0	14	11	6	0	5	4	0	167
DRB1_1401	111	15	6	0	10	13	0	0	0	0	0	155
DRB1_1402	122	16	8	0	4	11	0	0	0	0	0	161
DRB1_1406	93	16	10	1	11	15	0	0	0	2	1	149
DRB1_1454	111	15	6	0	10	13	0	0	0	0	0	155
DRB1_1501	128	23	9	0	15	7	0	0	0	0	0	182
DRB1_1502	148	19	9	0	4	5	0	0	0	0	0	185
DRB1_1503	144	31	7	0	17	7	0	0	0	0	0	206
DRB1_1601	159	38	4	5	15	2	0	0	7	5	0	235
DRB1_1602	191	25	11	0	14	3	0	0	2	1	0	247
DRB3_0101	173	21	11	0	0	5	0	0	7	0	0	217
DRB3_0202	152	35	0	0	11	9	0	0	0	0	0	207
DRB3_0224	126	12	4	1	18	9	0	0	4	3	4	181
DRB3_0301	101	15	8	0	5	5	0	0	0	0	0	134
DRB4_0101	106	18	9	0	6	9	3	0	0	2	0	153
DRB4_0103	106	18	9	0	6	9	3	0	0	2	0	153
DRB5_0101	137	22	10	0	17	0	0	0	7	7	0	200
DRB5_0102	150	22	11	0	17	0	1	0	7	7	0	215
DRB5_0103	136	24	8	0	20	0	0	0	8	8	0	204
DRB5_0104	123	16	11	0	16	0	0	0	7	5	0	178
DRB5_0202	113	16	7	0	5	4	0	0	2	0	0	147
DRB5_0203	125	22	7	0	4	1	0	0	0	0	0	159
